# Supplementary material for: Incorporation of the histone variant H2A.Z counteracts gene silencing mediated by H3K27 trimethylation in Fusarium fujikuroi
Source: Epigenetics Chromatin. 2024 Mar 20;17:7. doi: 10.1186/s13072-024-00532-y (PMC10953111; doi:10.1186/s13072-024-00532-y)
Supplement: Supplementary file 1 — Additional file 1: Table S1. Transcriptome of TetOff::FfH2A.Z and OE::FfH2A.Z in comparison to the F. fujikuroi wild-type strain (FfWT). [file 13072_2024_532_MOESM1_ESM.xlsx]

## Sheet: Tabelle1
genes	Ff_IMI1	Ff_IMI2	tetoff_H2Az_T1_1	tetoff_H2Az_T1_2	tetoff_H2Az_T2_1	tetoff_H2Az_T2_2	tetoff_H2AZ_T1	tetoff_H2AZ_T2	WT	tetoff_H2AZ_T1...WT	tetoff_H2AZ_T2...WT	tetoff_H2AZ_T2...tetoff_H2AZ_T1	tetoff_H2AZ_T1...WT.1	tetoff_H2AZ_T2...WT.1	tetoff_H2AZ_T2...tetoff_H2AZ_T1.1	Desc	length	H4K12ac_Tetoff_val	H4K12ac_Tetoff_occ	H4K12ac_WT_val	H4K12ac_WT_occ	H2AZ_a_val	H2AZ_a_occ	H2AZ_b_val	H2AZ_b_occ	H3K4me_WT1_val	H3K4me_WT1_occ	H3K4me_Tet_offH2AZ_a_val	H3K4me_Tet_offH2AZ_a_occ	H3K4me_WT2_val	H3K4me_WT2_occ	H3K4me_Tet_offH2AZ_b_val	H3K4me_Tet_offH2AZ_b_occ	H3K27_Tet_off_val	H3K27_Tet_off_occ	H3K27_a_val	H3K27_a_occ	H3K27_b_val	H3K27_b_occ	OE_WT1	OE_WT2	OE_H2AZ_T1_1	OE_H2AZ_T1_2	OE_WT_norm	OE_H2AZ_norm	OE_H2AZ..WT	OE_H2AZ..WT.1
FFUJ_00003	0	1	0	0	0	0	-8.72874	-8.72874	-8.46602	-0.262723	-0.262723	0	0.306399	0.306399	1	non-ribosomal+peptide+synthetase	3.93093	5.02108	TRUE	6.80834	TRUE	9.68521	FALSE	5.36435	FALSE	3.76482	FALSE	3.04857	FALSE	5.42357	FALSE	1.33672	FALSE	24.3913	TRUE	16.2389	TRUE	8.42236	TRUE	0	0	0	0	-8.933	-8.933	0	1
FFUJ_00004	50	19	0	0	0	0	-5.54971	-5.54971	-0.207733	-5.34198	-5.34198	0	0.00717276	0.00717276	1	probable+DHA14-like+major+facilitator,+ABC+transporter	0.751892	4.56462	FALSE	5.14099	TRUE	8.60907	FALSE	6.49912	FALSE	1.88241	FALSE	3.04857	FALSE	4.89185	FALSE	2.78483	FALSE	29.2696	TRUE	23.1984	TRUE	9.70911	TRUE	21	12	12	7	-0.739357	-1.52674	-0.787385	0.264775
FFUJ_00005	11	1	0	0	0	0	-5.60847	-5.60847	-3.39606	-2.21241	-2.21241	-8.88178e-16	0.205427	0.205427	1	related+to+isoamyl+alcohol+oxidase	0.810649	2.51054	FALSE	4.16837	FALSE	4.30454	FALSE	2.37269	FALSE	3.76482	FALSE	1.52429	FALSE	3.08399	FALSE	1.89369	FALSE	29.2696	TRUE	13.919	FALSE	8.18841	TRUE	0	0	1	0	-5.00525	-5.81272	-0.807466	0.355056
FFUJ_00006	0	0	0	0	0	0	-4.94447	-4.94447	-4.94447	0	0	0	1	1	1	related+to+cytochrom+P450	0.146655	5.24931	TRUE	4.16837	FALSE	4.30454	FALSE	4.22958	FALSE	3.76482	FALSE	3.04857	FALSE	5.10454	FALSE	1.55951	FALSE	34.1478	TRUE	18.5587	TRUE	12.1656	TRUE	0	0	0	1	-5.14873	-4.34566	0.803066	0.363245
FFUJ_00007	5	0	0	0	0	0	-5.46503	-5.46503	-4.06536	-1.39967	-1.39967	0	0.288368	0.288368	1	related+to+benzoate-para-hydroxylase+(cytochrome+P450)	0.667211	3.19523	FALSE	3.89048	FALSE	5.38067	FALSE	3.61062	FALSE	7.52964	FALSE	4.57286	FALSE	4.14744	FALSE	2.22787	FALSE	39.0261	TRUE	25.5182	TRUE	9.35818	TRUE	0	0	0	0	-5.66928	-5.66928	0	1
FFUJ_00008	3	0	0	0	1	0	-4.87232	-3.8619	-3.80833	-1.064	-0.0535754	1.01042	0.407005	0.9632	0.434203	related+to+O-methyltransferase	0.0745054	5.70577	TRUE	5.83572	TRUE	11.8375	FALSE	12.4824	FALSE	5.64723	FALSE	4.57286	FALSE	5.84895	FALSE	2.00508	FALSE	29.2696	TRUE	20.8785	TRUE	11.8147	TRUE	1	0	0	3	-4.29908	-3.65306	0.646018	0.695897
FFUJ_00009	5	2	0	0	0	0	-6.32639	-6.32639	-4.01691	-2.30948	-2.30948	-8.88178e-16	0.00707734	0.00707734	1	uncharacterized+protein	1.52857	3.6517	FALSE	4.02943	FALSE	6.45681	FALSE	3.4043	FALSE	3.76482	FALSE	4.57286	FALSE	6.27433	FALSE	2.11647	FALSE	29.2696	TRUE	23.1984	TRUE	10.411	TRUE	0	4	1	2	-5.72318	-3.79147	1.93171	0.0975983
FFUJ_00010	11	16	1	1	3	1	-5.23534	-4.52206	-2.96573	-2.26961	-1.55633	0.713279	0.0165676	0.0434734	0.302324	probable+fatty+acid+synthase,+alpha+subunit	2.26813	7.75985	TRUE	6.39151	TRUE	6.45681	FALSE	4.53907	FALSE	3.76482	FALSE	7.62143	FALSE	5.74261	FALSE	2.89623	FALSE	29.2696	TRUE	18.5587	TRUE	14.2712	TRUE	12	20	26	15	-2.02337	-2.13631	-0.112937	0.826968
FFUJ_00011	98	138	39	24	16	17	1.23271	0.50528	2.43687	-1.20416	-1.93159	-0.727427	0.0169947	0.00568964	0.12499	related+to+branched-chain+amino+acid+aminotransferase	0.177599	6.39047	TRUE	5.27994	TRUE	4.30454	FALSE	2.68218	FALSE	7.52964	FALSE	4.57286	FALSE	3.08399	FALSE	1.00254	FALSE	43.9044	TRUE	9.27934	FALSE	10.6449	TRUE	35	142	106	121	1.76594	2.89598	1.13004	0.162232
FFUJ_00012	2	10	3	0	0	0	-3.4997	-5.02186	-2.28777	-1.21193	-2.73409	-1.52216	0.402189	0.13109	0.37315	uncharacterized+protein	0.22404	4.79285	FALSE	4.30732	FALSE	9.68521	FALSE	3.30114	FALSE	1.88241	FALSE	3.04857	FALSE	4.04109	FALSE	2.00508	FALSE	24.3913	TRUE	18.5587	TRUE	9.00725	TRUE	5	5	10	4	-1.29607	-1.95993	-0.663855	0.215174
FFUJ_00013	5	13	0	0	0	0	-4.6232	-4.6232	-1.22256	-3.40064	-3.40064	8.88178e-16	0.0062744	0.0062744	1	related+to+PRO3+-+delta+1-pyrroline-5-carboxylate+reductase	-0.174621	4.10816	FALSE	5.69678	TRUE	6.45681	FALSE	6.91176	FALSE	3.76482	FALSE	7.62143	FALSE	4.67916	FALSE	1.11393	FALSE	24.3913	TRUE	16.2389	TRUE	11.1128	TRUE	18	16	32	13	0.808021	0.0446221	-0.763399	0.145071
FFUJ_00014	0	0	0	1	0	0	-4.9979	-5.90751	-5.90751	0.909616	-1.77636e-15	-0.909616	0.279301	1	0.279807	related+to+ferric+reductase+Fre2p	1.10969	2.73877	FALSE	4.72416	FALSE	8.60907	FALSE	3.9201	FALSE	7.52964	FALSE	4.57286	FALSE	5.21088	FALSE	2.11647	FALSE	29.2696	TRUE	16.2389	TRUE	9.82609	TRUE	0	3	0	1	-6.11177	-3.92488	2.18689	0.0555361
FFUJ_00015	0	6	0	1	4	0	-3.98041	-3.07353	-3.34729	-0.633117	0.27376	0.906877	0.764688	0.891302	0.669608	uncharacterized+protein	0.0922074	3.19523	FALSE	4.72416	FALSE	7.53294	FALSE	4.33274	FALSE	3.76482	FALSE	6.09714	FALSE	4.89185	FALSE	2.33926	FALSE	39.0261	TRUE	18.5587	TRUE	10.177	TRUE	7	6	3	6	-1.72824	-1.42978	0.298457	0.590156
FFUJ_00016	44	47	13	4	10	3	-0.97722	-1.22277	0.676476	-1.6537	-1.89925	-0.245555	0.0779682	0.0612116	0.783132	uncharacterized+protein	0.422233	7.53162	TRUE	6.25256	TRUE	18.2943	TRUE	28.9881	TRUE	3.76482	FALSE	1.52429	FALSE	3.8284	FALSE	1.55951	FALSE	14.6348	FALSE	16.2389	TRUE	9.35818	TRUE	35	43	63	39	1.14007	0.967617	-0.172454	0.658444
FFUJ_00017	5	6	5	10	5	3	-0.315449	-0.962248	-1.55316	1.23771	0.59091	-0.646799	0.0880703	0.357342	0.286994	related+to+protoporphyrinogen+oxidase	-0.302226	5.02108	TRUE	6.25256	TRUE	9.68521	FALSE	5.26119	FALSE	5.64723	FALSE	1.52429	FALSE	4.25378	FALSE	1.6709	FALSE	29.2696	TRUE	18.5587	TRUE	13.6863	TRUE	4	3	6	2	-1.22296	-2.13901	-0.916046	0.067052
FFUJ_00018	906	1064	856	398	489	454	5.85171	5.5413	6.58035	-0.728641	-1.03905	-0.310412	0.14454	0.0691954	0.507497	related+to+ketoreductase	-0.42082	5.93401	TRUE	5.27994	TRUE	6.45681	FALSE	4.74539	FALSE	9.41205	FALSE	3.04857	FALSE	3.72206	FALSE	3.00762	FALSE	24.3913	TRUE	20.8785	TRUE	9.2412	TRUE	1306	1414	1438	1254	6.80282	6.83798	0.0351575	0.826908
FFUJ_00019	2698	3081	4129	3196	4938	4583	7.99343	8.4066	7.70507	0.288359	0.70153	0.41317	0.143426	0.0135072	0.0632932	related+to+aldehyde+reductase+II	0.0114956	5.02108	TRUE	6.11362	TRUE	5.38067	FALSE	4.74539	FALSE	5.64723	FALSE	3.04857	FALSE	6.38067	FALSE	2.11647	FALSE	19.5131	TRUE	20.8785	TRUE	9.94306	TRUE	3005	4913	3224	4482	7.59969	8.13983	0.540132	0.0274405
FFUJ_00020	88	118	185	145	259	184	3.21095	3.59453	1.9006	1.31035	1.69393	0.383575	0.0118492	0.00470685	0.183032	uncharacterized+protein	0.49057	6.39047	TRUE	5.83572	TRUE	16.142	TRUE	9.80026	FALSE	3.76482	FALSE	3.04857	FALSE	3.93475	FALSE	2.00508	FALSE	39.0261	TRUE	30.1579	TRUE	9.47516	TRUE	115	172	119	174	2.34093	2.9878	0.646867	0.00394155
FFUJ_00021	606	519	2408	1668	2908	2628	7.64368	8.13133	5.76468	1.87901	2.36666	0.487651	0.00193338	0.000868628	0.0976671	related+to+NonF+protein,+involved+in+nonactin+biosynthesis	-0.50226	4.79285	FALSE	3.61259	FALSE	11.8375	FALSE	7.94336	FALSE	5.64723	FALSE	1.52429	FALSE	5.52992	FALSE	4.01016	FALSE	29.2696	TRUE	16.2389	TRUE	9.59213	TRUE	193	735	249	672	4.24352	6.0028	1.75929	0.00314813
FFUJ_00022	1791	1474	3838	3211	4518	3813	9.61878	9.87434	8.55507	1.06371	1.31927	0.255561	0.00253331	0.00121178	0.15797	uncharacterized+protein	-1.65745	6.84693	TRUE	3.89048	FALSE	5.38067	FALSE	4.02326	FALSE	3.76482	FALSE	3.04857	FALSE	4.14744	FALSE	3.67598	FALSE	19.5131	TRUE	27.838	TRUE	12.0487	TRUE	428	972	492	1022	6.44599	7.66084	1.21485	0.000580122
FFUJ_00023	663	429	1441	982	1318	1409	9.18005	9.37979	7.9578	1.22225	1.42199	0.19974	0.0289106	0.0181857	0.577471	uncharacterized+protein	-2.77596	7.75985	TRUE	5.14099	TRUE	4.30454	FALSE	3.9201	FALSE	3.76482	FALSE	6.09714	FALSE	4.57282	FALSE	2.78483	FALSE	19.5131	TRUE	27.838	TRUE	12.0487	TRUE	336	383	367	359	7.18493	7.36321	0.178277	0.199034
FFUJ_00024	2316	2153	1756	1477	1776	1592	8.30601	8.36822	8.83732	-0.531309	-0.469104	0.0622046	0.00856692	0.0128018	0.579362	uncharacterized+protein	-1.46594	12.0962	TRUE	6.11362	TRUE	5.38067	FALSE	5.05487	FALSE	7.52964	FALSE	4.57286	FALSE	4.99819	FALSE	2.22787	FALSE	19.5131	TRUE	13.919	FALSE	9.59213	TRUE	1012	1037	1100	929	7.46464	7.44218	-0.0224619	0.884614
FFUJ_00025	17	4	66	16	18	24	1.47455	0.965792	-1.27526	2.74981	2.24106	-0.508754	0.091822	0.154944	0.602075	related+to+aldehyde+reductase+II	0.0370307	3.19523	FALSE	6.11362	TRUE	8.60907	FALSE	4.95171	FALSE	5.64723	FALSE	3.04857	FALSE	3.61571	FALSE	2.45065	FALSE	24.3913	TRUE	13.919	FALSE	11.4638	TRUE	4	8	2	3	-2.2674	-1.58286	0.684544	0.4332
FFUJ_00026	5	20	9	2	7	2	-0.66773	-0.677552	-0.508255	-0.159475	-0.169297	-0.00982226	0.896092	0.890332	0.993732	uncharacterized+protein	-0.590745	3.19523	FALSE	3.61259	FALSE	5.38067	FALSE	4.43591	FALSE	7.52964	FALSE	0	FALSE	4.36013	FALSE	1.11393	FALSE	39.0261	TRUE	25.5182	TRUE	11.4638	TRUE	0	69	2	47	-3.22763	2.461	5.68863	0.0256845
FFUJ_00027	3	2	0	1	0	0	-4.46835	-5.37796	-3.4041	-1.06425	-1.97386	-0.909616	0.185687	0.0508049	0.286084	probable+benzoate+4-monooxygenase+cytochrome+P450	0.580145	2.51054	FALSE	4.58521	FALSE	5.38067	FALSE	3.19798	FALSE	1.88241	FALSE	4.57286	FALSE	4.36013	FALSE	1.33672	FALSE	24.3913	TRUE	20.8785	TRUE	10.6449	TRUE	3	2	2	1	-3.02296	-3.63424	-0.611273	0.227024
FFUJ_00028	15	2	1	4	0	1	-2.29302	-4.05118	-1.8642	-0.428816	-2.18697	-1.75816	0.751316	0.207065	0.302299	related+to+alcohol+dehydrogenase	0.155749	4.10816	FALSE	5.97467	TRUE	19.3704	TRUE	23.0048	TRUE	0	FALSE	3.04857	FALSE	3.29668	FALSE	1.00254	FALSE	24.3913	TRUE	23.1984	TRUE	10.8789	TRUE	6	1	9	6	-1.18236	-2.55972	-1.37736	0.202605
FFUJ_00029	0	0	12	1	2	1	-1.50481	-2.58571	-4.85856	3.35375	2.27285	-1.0809	0.0890165	0.218443	0.441963	related+to+exostosin-like+3	0.0607392	3.6517	FALSE	4.8631	FALSE	7.53294	FALSE	3.81694	FALSE	11.2945	FALSE	3.04857	FALSE	4.46647	FALSE	1.55951	FALSE	24.3913	TRUE	34.7975	TRUE	10.411	TRUE	0	0	0	0	-5.06281	-5.06281	0	1
FFUJ_00030	3	6	0	0	0	0	-5.57771	-5.57771	-2.97089	-2.60682	-2.60682	0	0.00580158	0.00580158	1	related+to+acyl-CoA+transferases/carnitine+dehydratase	0.77989	2.967	FALSE	5.27994	TRUE	9.68521	FALSE	4.95171	FALSE	5.64723	FALSE	1.52429	FALSE	4.7855	FALSE	0.891147	FALSE	24.3913	TRUE	25.5182	TRUE	10.528	TRUE	0	4	5	9	-4.01657	-2.10447	1.9121	0.278256
FFUJ_00031	2	2	0	1	0	0	-2.70049	-3.61011	-1.77949	-0.921001	-1.83062	-0.909616	0.235073	0.0606626	0.279807	uncharacterized+protein	-1.18771	5.02108	TRUE	5.27994	TRUE	13.9897	FALSE	11.0382	FALSE	7.52964	FALSE	1.52429	FALSE	3.08399	FALSE	1.55951	FALSE	29.2696	TRUE	23.1984	TRUE	11.1128	TRUE	2	4	5	2	-0.910683	-1.07519	-0.164506	0.811755
FFUJ_00032	252	296	15	7	8	18	-1.00403	-0.692604	3.18002	-4.18405	-3.87263	0.311427	0.00107877	0.00116288	0.613821	uncharacterized+protein	0.912267	5.24931	TRUE	5.69678	TRUE	16.142	TRUE	17.5373	TRUE	5.64723	FALSE	6.09714	FALSE	4.89185	FALSE	1.00254	FALSE	14.6348	FALSE	27.838	TRUE	11.9317	TRUE	511	434	565	426	4.10047	3.88579	-0.214678	0.073999
FFUJ_00033	9	18	6	3	0	1	-1.4546	-4.04469	-0.889354	-0.56525	-3.15534	-2.59009	0.427478	0.0186863	0.0372337	probable+3-hydroxyisobutyrate+dehydrogenase,+mitochondrial+precursor	0.149259	5.02108	TRUE	5.55783	TRUE	10.7613	FALSE	12.9982	FALSE	5.64723	FALSE	4.57286	FALSE	4.25378	FALSE	3.23041	FALSE	24.3913	TRUE	13.919	FALSE	8.42236	TRUE	13	16	15	21	-0.271015	0.063142	0.334157	0.0898914
FFUJ_00034	143	94	59	69	63	64	2.44663	2.49799	2.63839	-0.191757	-0.140401	0.0513568	0.580241	0.682805	0.883974	related+to+vegetatible+incompatibility+protein+HET-E-1	-0.0335695	9.5857	TRUE	6.80834	TRUE	10.7613	FALSE	14.8551	FALSE	7.52964	FALSE	6.09714	FALSE	5.31723	FALSE	2.22787	FALSE	39.0261	TRUE	16.2389	TRUE	9.70911	TRUE	74	140	95	117	2.40317	3.07159	0.668421	0.0664423
FFUJ_00035	448	593	498	638	809	809	4.82484	5.30539	4.57402	0.250818	0.731375	0.480556	0.280634	0.0230275	0.0720664	uncharacterized+protein	0.550901	7.98808	TRUE	7.22518	TRUE	8.60907	FALSE	3.09482	FALSE	1.88241	FALSE	1.52429	FALSE	4.25378	FALSE	1.6709	FALSE	19.5131	TRUE	13.919	FALSE	8.65632	TRUE	831	622	853	654	5.12777	4.82439	-0.30338	0.0056459
FFUJ_00036	45	75	34	17	45	34	0.744953	1.51262	1.16513	-0.420177	0.347485	0.767662	0.406755	0.448519	0.164584	uncharacterized+protein	0.325386	3.87993	FALSE	3.89048	FALSE	5.38067	FALSE	3.19798	FALSE	5.64723	FALSE	4.57286	FALSE	4.7855	FALSE	1.33672	FALSE	29.2696	TRUE	16.2389	TRUE	8.30538	TRUE	185	69	160	83	3.06256	1.95421	-1.10836	0.00836943
FFUJ_00037	46	59	45	36	72	56	1.32211	1.99454	0.836934	0.485176	1.15761	0.672433	0.0834921	0.00525321	0.0252608	uncharacterized+protein	0.469886	3.19523	FALSE	3.3347	FALSE	9.68521	FALSE	3.30114	FALSE	9.41205	FALSE	3.04857	FALSE	4.57282	FALSE	1.44811	FALSE	24.3913	TRUE	20.8785	TRUE	9.70911	TRUE	202	101	153	91	2.93873	2.14621	-0.792514	0.069234
FFUJ_00038	1	0	0	2	0	0	-3.22997	-4.52378	-4.25818	1.02821	-0.265598	-1.29381	0.384357	0.823305	0.2946	probable+gEgh+16+protein	-0.274041	2.73877	FALSE	4.30732	FALSE	6.45681	FALSE	5.46751	FALSE	3.76482	FALSE	1.52429	FALSE	4.46647	FALSE	3.89877	FALSE	24.3913	TRUE	18.5587	TRUE	10.294	TRUE	1	0	0	0	-3.95053	-4.72803	-0.777496	0.370245
FFUJ_00039	4	2	0	0	0	0	-4.49203	-4.49203	-2.27186	-2.22017	-2.22017	0	0.00410877	0.00410877	1	related+to+2,4-dihydroxyhept-2-ene-1,7-dioic+acid+aldolase	-0.305788	5.02108	TRUE	5.14099	TRUE	11.8375	FALSE	7.01492	FALSE	7.52964	FALSE	3.04857	FALSE	3.93475	FALSE	2.22787	FALSE	29.2696	TRUE	23.1984	TRUE	7.7205	TRUE	5	7	5	4	-1.20745	-1.18808	0.0193734	0.964464
FFUJ_00040	36	66	7	6	9	13	-1.31447	-0.490885	0.633579	-1.94805	-1.12446	0.823589	0.014655	0.052144	0.178984	related+to+nicotinamide+mononucleotide+permease	0.583038	3.19523	FALSE	5.55783	TRUE	13.9897	FALSE	8.76865	FALSE	3.76482	FALSE	1.52429	FALSE	3.50937	FALSE	2.11647	FALSE	29.2696	TRUE	30.1579	TRUE	10.06	TRUE	111	120	98	107	2.08668	2.27377	0.187095	0.387481
FFUJ_00041	464	331	383	179	140	166	3.36578	2.63604	3.69565	-0.32987	-1.05961	-0.729739	0.513069	0.109576	0.240671	uncharacterized+protein	0.980391	5.24931	TRUE	6.6694	TRUE	7.53294	FALSE	8.35601	FALSE	5.64723	FALSE	3.04857	FALSE	6.06164	FALSE	1.6709	FALSE	29.2696	TRUE	11.5992	FALSE	8.07143	TRUE	708	501	836	580	4.55928	4.14768	-0.411607	0.0193621
FFUJ_00042	140	181	57	21	17	21	3.1117	2.38617	4.66062	-1.54892	-2.27445	-0.725531	0.0335291	0.0159758	0.302054	related+to+Protein+mmf2,+mitochondrial	-1.52284	6.39047	TRUE	7.36413	TRUE	10.7613	FALSE	7.3244	FALSE	3.76482	FALSE	6.09714	FALSE	6.06164	FALSE	3.11901	FALSE	24.3913	TRUE	27.838	TRUE	7.60352	TRUE	154	191	187	159	4.89404	5.01073	0.116692	0.609328
FFUJ_00043	8	10	0	1	0	0	-4.15364	-5.06326	-1.48759	-2.66605	-3.57567	-0.909616	0.013979	0.00650574	0.282356	related+to+leucoanthocyanidin+dioxygenase	0.265437	7.75985	TRUE	6.53045	TRUE	16.142	TRUE	14.4425	FALSE	1.88241	FALSE	1.52429	FALSE	4.67916	FALSE	1.78229	FALSE	29.2696	TRUE	23.1984	TRUE	9.94306	TRUE	8	5	7	11	-1.2336	-1.29966	-0.0660581	0.896033
FFUJ_00044	26	13	4	6	18	8	-1.20707	0.175213	-0.317348	-0.889719	0.492561	1.38228	0.291625	0.480261	0.128046	related+to+integral+membrane+protein+PTH11	0.0962619	4.79285	FALSE	5.69678	TRUE	6.45681	FALSE	5.67383	FALSE	3.76482	FALSE	1.52429	FALSE	4.67916	FALSE	2.00508	FALSE	24.3913	TRUE	16.2389	TRUE	9.59213	TRUE	47	52	52	28	1.52335	1.16238	-0.360977	0.484535
FFUJ_00045	1	7	5	5	14	7	-1.69271	-0.624412	-3.54069	1.84798	2.91628	1.0683	0.158579	0.0456694	0.282125	choline+permease	0.615416	3.87993	FALSE	4.16837	FALSE	15.0659	TRUE	21.5606	TRUE	3.76482	FALSE	4.57286	FALSE	4.67916	FALSE	1.44811	FALSE	39.0261	TRUE	16.2389	TRUE	10.411	TRUE	27	13	38	8	0.403838	-1.23812	-1.64196	0.0263574
FFUJ_00046	1	2	0	1	2	1	-4.59661	-3.23338	-4.33072	-0.265891	1.09734	1.36323	0.786481	0.271439	0.198866	probable+alpha-glucoside+transport+protein	0.708408	3.6517	FALSE	6.25256	TRUE	17.2181	TRUE	23.108	TRUE	5.64723	FALSE	3.04857	FALSE	3.19034	FALSE	2.11647	FALSE	24.3913	TRUE	16.2389	TRUE	9.12422	TRUE	7	3	1	2	-2.96873	-3.14964	-0.180907	0.877406
FFUJ_00047	36	55	12	11	14	15	-0.82313	-0.375472	0.207239	-1.03037	-0.582711	0.447658	0.0143579	0.0633349	0.157714	related+to+transcription+activator+amyR	0.869477	8.21632	TRUE	4.30732	FALSE	27.9795	TRUE	23.8301	TRUE	5.64723	FALSE	1.52429	FALSE	3.8284	FALSE	2.56205	FALSE	24.3913	TRUE	13.919	FALSE	9.35818	TRUE	149	92	143	87	2.27294	1.65222	-0.620722	0.0216497
FFUJ_00048	152	234	77	117	118	95	1.83024	2.01717	2.30367	-0.473427	-0.2865	0.186927	0.25507	0.458195	0.640817	probable+alpha-galactosidase+C+precursor	1.12895	7.30339	TRUE	6.94729	TRUE	9.68521	FALSE	15.9899	TRUE	3.76482	FALSE	4.57286	FALSE	3.72206	FALSE	0.779753	FALSE	19.5131	TRUE	20.8785	TRUE	9.2412	TRUE	579	296	566	306	3.97897	3.15068	-0.828297	0.00208299
FFUJ_00049	6	15	4	2	2	5	-2.40222	-2.14258	-1.73396	-0.668264	-0.408619	0.259645	0.37917	0.571696	0.728637	related+to+pisatin+demethylase+cytochrome+P450	0.602172	5.47754	TRUE	5.83572	TRUE	13.9897	FALSE	14.0298	FALSE	1.88241	FALSE	3.04857	FALSE	4.7855	FALSE	1.78229	FALSE	24.3913	TRUE	30.1579	TRUE	11.2298	TRUE	27	13	19	15	-0.06506	-0.785894	-0.720834	0.0923182
FFUJ_00050	0	0	0	0	0	0	-4.8627	-4.8627	-4.8627	0	0	0	1	1	1	related+to+ADH3+-+alcohol+dehydrogenase+III	0.0648829	4.33639	FALSE	3.3347	FALSE	8.60907	FALSE	6.70544	FALSE	1.88241	FALSE	4.57286	FALSE	4.36013	FALSE	1.11393	FALSE	34.1478	TRUE	18.5587	TRUE	9.00725	TRUE	0	0	0	0	-5.06695	-5.06695	0	1
FFUJ_00051	0	0	0	0	0	0	-3.94578	-3.94578	-3.94578	0	0	0	1	1	1	uncharacterized+protein	-0.852042	3.87993	FALSE	4.02943	FALSE	12.9136	FALSE	3.9201	FALSE	3.76482	FALSE	3.04857	FALSE	3.8284	FALSE	1.33672	FALSE	39.0261	TRUE	16.2389	TRUE	9.47516	TRUE	1	0	0	1	-3.37253	-3.34696	0.0255701	0.981195
FFUJ_00052	0	0	0	0	0	0	-4.57519	-4.57519	-4.57519	0	0	0	1	1	1	related+to+lipase/esterase	-0.222633	3.6517	FALSE	3.47364	FALSE	7.53294	FALSE	7.42756	FALSE	3.76482	FALSE	3.04857	FALSE	5.10454	FALSE	1.11393	FALSE	14.6348	FALSE	16.2389	TRUE	8.42236	TRUE	0	0	0	0	-4.77944	-4.77944	0	1
FFUJ_00053	3	5	5	1	0	0	-1.97093	-4.71773	-2.31151	0.340583	-2.40622	-2.7468	0.663825	0.0541175	0.0366108	related+to+nuclear+pore+protein	-0.0800879	4.10816	FALSE	5.14099	TRUE	6.45681	FALSE	4.12642	FALSE	7.52964	FALSE	1.52429	FALSE	4.14744	FALSE	2.45065	FALSE	43.9044	TRUE	18.5587	TRUE	11.1128	TRUE	0	1	0	2	-4.92198	-2.96307	1.95891	0.0215115
FFUJ_00054	0	0	0	1	0	0	-4.1739	-5.08352	-5.08352	0.909616	-1.77636e-15	-0.909616	0.279301	1	0.279807	related+to+UPC2+-+regulatory+protein+involved+in+control+of+sterol+uptake	0.285698	4.10816	FALSE	4.8631	FALSE	9.68521	FALSE	8.04653	FALSE	3.76482	FALSE	4.57286	FALSE	7.44412	FALSE	3.00762	FALSE	34.1478	TRUE	30.1579	TRUE	10.411	TRUE	0	2	0	0	-5.28777	-4.14285	1.14492	0.386655
FFUJ_00055	4	0	13	13	11	16	-1.76618	-1.60233	-5.46312	3.69694	3.86079	0.163851	0.0141462	0.0120793	0.792858	related+to+ankyrin	1.97563	4.56462	FALSE	5.41889	TRUE	4.30454	FALSE	6.08647	FALSE	7.52964	FALSE	1.52429	FALSE	4.14744	FALSE	3.23041	FALSE	29.2696	TRUE	20.8785	TRUE	9.2412	TRUE	2	0	0	0	-5.83947	-6.9777	-1.13823	0.382253
FFUJ_00056	1	6	11	13	6	6	-1.88213	-2.70027	-4.97604	3.09391	2.27577	-0.81814	0.023035	0.065141	0.303076	uncharacterized+protein	1.98659	5.70577	TRUE	6.11362	TRUE	8.60907	FALSE	3.09482	FALSE	3.76482	FALSE	3.04857	FALSE	5.95529	FALSE	1.11393	FALSE	19.5131	TRUE	25.5182	TRUE	10.528	TRUE	12	12	15	13	-2.15753	-2.31937	-0.161836	0.0869605
FFUJ_00057	62	64	17	4	6	4	-0.370413	-0.980679	1.60331	-1.97373	-2.58399	-0.610266	0.0339218	0.0201914	0.476162	related+to+lipase+2	0.00863031	7.07516	TRUE	6.80834	TRUE	22.5988	TRUE	20.1163	TRUE	5.64723	FALSE	6.09714	FALSE	5.31723	FALSE	2.45065	FALSE	24.3913	TRUE	18.5587	TRUE	9.59213	TRUE	55	54	69	51	1.93287	1.73417	-0.198709	0.256577
FFUJ_00058	12	20	7	4	3	3	-1.52588	-2.16106	-1.02349	-0.502389	-1.13756	-0.635173	0.213358	0.0366091	0.168857	related+to+putative+tartrate+transporter	0.550901	7.30339	TRUE	5.83572	TRUE	8.60907	FALSE	7.94336	FALSE	3.76482	FALSE	3.04857	FALSE	6.16798	FALSE	2.45065	FALSE	29.2696	TRUE	18.5587	TRUE	10.06	TRUE	53	43	53	36	1.16824	0.776598	-0.391644	0.121135
FFUJ_00059	17	31	13	4	5	11	-0.69249	-0.533461	-0.0581685	-0.634322	-0.475293	0.159029	0.41455	0.526318	0.840984	probable+amino+acid+aldolase+or+racemase	0.137504	7.30339	TRUE	5.41889	TRUE	13.9897	FALSE	8.56233	FALSE	0	FALSE	1.52429	FALSE	3.19034	FALSE	1.33672	FALSE	43.9044	TRUE	13.919	FALSE	8.53934	TRUE	39	44	49	40	1.30129	1.2912	-0.0100861	0.955143
FFUJ_00060	38	39	133	101	109	76	3.48992	3.18705	1.09562	2.3943	2.09143	-0.30287	0.00213365	0.0036604	0.261084	uncharacterized+protein	-0.239566	7.07516	TRUE	5.00205	TRUE	6.45681	FALSE	10.2129	FALSE	1.88241	FALSE	4.57286	FALSE	4.57282	FALSE	1.89369	FALSE	29.2696	TRUE	20.8785	TRUE	10.06	TRUE	21	25	15	33	0.405086	1.11568	0.710593	0.0919946
FFUJ_00061	0	1	0	0	0	0	-4.78914	-4.78914	-4.52641	-0.262723	-0.262723	0	0.306399	0.306399	1	related+to+nitrogen+metabolic+regulation+protein+nmr	-0.00868224	4.33639	FALSE	7.78096	TRUE	17.2181	TRUE	11.7603	FALSE	5.64723	FALSE	3.04857	FALSE	2.97765	FALSE	1.89369	FALSE	19.5131	TRUE	16.2389	TRUE	11.3468	TRUE	0	0	2	2	-3.80969	-3.81638	-0.00668546	0.996634
FFUJ_00062	0	0	0	0	0	1	-5.48577	-4.58339	-5.48577	-8.88178e-16	0.902388	0.902388	1	0.281021	0.281524	uncharacterized+protein	0.687956	3.6517	FALSE	4.44627	FALSE	9.68521	FALSE	3.4043	FALSE	5.64723	FALSE	4.57286	FALSE	5.95529	FALSE	1.55951	FALSE	19.5131	TRUE	23.1984	TRUE	10.7619	TRUE	0	0	0	0	-5.69003	-5.69003	0	1
FFUJ_00063	0	0	0	0	0	0	-5.33288	-5.33288	-5.33288	0	0	0	1	1	1	related+to+glycerophosphoinositol+transporter	0.535058	3.19523	FALSE	3.89048	FALSE	3.2284	FALSE	4.84855	FALSE	5.64723	FALSE	1.52429	FALSE	5.42357	FALSE	1.78229	FALSE	29.2696	TRUE	16.2389	TRUE	8.53934	TRUE	0	0	0	0	-5.53713	-5.53713	0	1
FFUJ_00064	1	0	0	1	0	0	-3.5279	-4.43751	-4.17192	0.644018	-0.265598	-0.909616	0.432998	0.746809	0.294197	related+to+heterokaryon+incompatibility+protein	-0.360305	4.56462	FALSE	5.55783	TRUE	8.60907	FALSE	8.14969	FALSE	5.64723	FALSE	0	FALSE	4.7855	FALSE	1.33672	FALSE	24.3913	TRUE	13.919	FALSE	7.7205	TRUE	5	6	0	0	-2.91832	-2.7934	0.124917	0.959945
FFUJ_00065	0	0	0	0	0	0	-4.22435	-4.22435	-4.22435	0	0	0	1	1	1	uncharacterized+protein	-0.573467	5.02108	TRUE	4.44627	FALSE	12.9136	FALSE	13.4109	FALSE	3.76482	FALSE	1.52429	FALSE	5.84895	FALSE	1.55951	FALSE	9.75653	FALSE	16.2389	TRUE	9.2412	TRUE	0	0	0	0	-4.4286	-4.4286	0	1
FFUJ_00066	1	2	0	1	0	0	-3.6622	-4.57181	-3.39631	-0.265891	-1.17551	-0.909616	0.767368	0.256206	0.37038	uncharacterized+protein	-0.226004	1.82585	FALSE	4.02943	FALSE	6.45681	FALSE	3.81694	FALSE	3.76482	FALSE	3.04857	FALSE	3.8284	FALSE	2.00508	FALSE	34.1478	TRUE	20.8785	TRUE	8.53934	TRUE	0	1	0	0	-4.77607	-3.99417	0.781896	0.373995
FFUJ_00067	28	31	25	20	11	7	1.71241	0.559748	1.17231	0.540092	-0.612567	-1.15266	0.0801564	0.0858799	0.0128165	uncharacterized+protein	-0.732165	5.93401	TRUE	5.00205	TRUE	9.68521	FALSE	8.76865	FALSE	1.88241	FALSE	1.52429	FALSE	5.84895	FALSE	2.00508	FALSE	43.9044	TRUE	13.919	FALSE	8.53934	TRUE	24	36	23	26	1.31746	1.69754	0.380081	0.321918
FFUJ_00068	261	304	83	77	84	84	1.28208	1.37933	2.68948	-1.4074	-1.31015	0.0972514	0.000220022	0.000278927	0.42338	related+to+small+s+protein	1.45365	8.21632	TRUE	9.30937	TRUE	15.0659	TRUE	25.3775	TRUE	3.76482	FALSE	3.04857	FALSE	3.8284	FALSE	1.00254	FALSE	24.3913	TRUE	27.838	TRUE	11.1128	TRUE	558	313	593	418	3.66139	3.09719	-0.5642	0.0286231
FFUJ_00069	2	1	0	0	0	0	-5.99317	-5.99317	-4.80973	-1.18343	-1.18343	0	0.0947192	0.0947192	1	related+to+glucan+1,3-beta-glucosidase	1.19535	4.56462	FALSE	5.55783	TRUE	5.38067	FALSE	3.30114	FALSE	3.76482	FALSE	1.52429	FALSE	4.36013	FALSE	1.33672	FALSE	19.5131	TRUE	20.8785	TRUE	10.06	TRUE	1	1	2	3	-4.23622	-3.99199	0.244231	0.733088
FFUJ_00070	4	0	54	95	117	139	2.34973	3.17444	-3.7041	6.05383	6.87854	0.824714	0.00538743	0.00333864	0.121336	probable+aspartic+proteinase+precursor	0.21661	2.28231	FALSE	4.30732	FALSE	7.53294	FALSE	8.45917	FALSE	5.64723	FALSE	1.52429	FALSE	4.57282	FALSE	4.12155	FALSE	24.3913	TRUE	32.4777	TRUE	11.9317	TRUE	1	0	3	0	-3.00938	-5.21868	-2.2093	0.0518218
FFUJ_00071	0	0	0	0	0	0	-4.97669	-4.97669	-4.97669	0	0	0	1	1	1	probable+pectin+lyase+precursor	0.178874	2.28231	FALSE	3.61259	FALSE	2.15227	FALSE	3.50746	FALSE	5.64723	FALSE	4.57286	FALSE	3.50937	FALSE	2.78483	FALSE	29.2696	TRUE	34.7975	TRUE	10.06	TRUE	0	0	0	0	-5.18094	-5.18094	0	1
FFUJ_00072	0	0	0	0	0	0	-4.87369	-4.87369	-4.87369	0	0	0	1	1	1	related+to+endoglucanase+I+precursor	0.0758749	2.967	FALSE	5.27994	TRUE	8.60907	FALSE	3.81694	FALSE	5.64723	FALSE	1.52429	FALSE	4.14744	FALSE	0.779753	FALSE	19.5131	TRUE	20.8785	TRUE	12.5166	TRUE	0	0	0	0	-5.07795	-5.07795	0	1
FFUJ_00073	0	0	0	0	0	0	-4.83062	-4.83062	-4.83062	0	0	0	1	1	1	uncharacterized+protein	0.0328061	4.33639	FALSE	5.69678	TRUE	7.53294	FALSE	4.12642	FALSE	1.88241	FALSE	1.52429	FALSE	3.40303	FALSE	2.67344	FALSE	29.2696	TRUE	25.5182	TRUE	11.1128	TRUE	0	0	1	0	-4.22741	-5.03488	-0.807466	0.355056
FFUJ_00074	140	144	49	42	20	37	0.44043	-0.17276	1.41707	-0.976642	-1.58983	-0.61319	0.0173108	0.00504986	0.106276	related+to+small+s+protein	1.51803	8.90101	TRUE	7.08624	TRUE	27.9795	TRUE	32.3924	TRUE	1.88241	FALSE	3.04857	FALSE	4.04109	FALSE	2.56205	FALSE	24.3913	TRUE	16.2389	TRUE	12.5166	TRUE	312	145	345	242	2.79736	2.08209	-0.715272	0.0825993
FFUJ_00075	0	0	0	0	0	0	-4.46503	-4.46503	-4.46503	0	0	0	1	1	1	related+to+ECM22+-+strong+similarity+to+YDR213w,+weak+similarity+to+Lys14p	-0.332789	5.93401	TRUE	6.6694	TRUE	8.60907	FALSE	2.78534	FALSE	7.52964	FALSE	1.52429	FALSE	4.46647	FALSE	1.22533	FALSE	24.3913	TRUE	16.2389	TRUE	8.42236	TRUE	0	0	0	0	-4.66928	-4.66928	0	1
FFUJ_00076	1	1	0	4	2	6	-2.98147	-1.36734	-4.19246	1.21099	2.82512	1.61413	0.478091	0.124925	0.292964	related+to+a+retinal+short-chain+dehydrogenase/reductase	-0.077041	4.79285	FALSE	3.75154	FALSE	6.45681	FALSE	4.43591	FALSE	3.76482	FALSE	6.09714	FALSE	4.04109	FALSE	1.55951	FALSE	19.5131	TRUE	18.5587	TRUE	9.47516	TRUE	4	2	1	2	-2.52955	-2.6031	-0.0735472	0.926436
FFUJ_00077	11	22	79	98	113	128	3.19968	3.64586	-0.148202	3.34788	3.79407	0.446185	0.000963316	0.000589811	0.0897198	uncharacterized+protein	-0.332789	5.47754	TRUE	5.55783	TRUE	8.60907	FALSE	7.63388	FALSE	3.76482	FALSE	6.09714	FALSE	6.80605	FALSE	2.56205	FALSE	24.3913	TRUE	16.2389	TRUE	10.177	TRUE	12	22	24	15	0.517745	0.534983	0.0172378	0.973206
FFUJ_00078	21	16	70	77	46	62	1.51332	1.13479	-1.33792	2.85124	2.47271	-0.378529	0.000651879	0.00116959	0.107529	related+to+ankyrin	1.10434	5.24931	TRUE	5.69678	TRUE	6.45681	FALSE	4.12642	FALSE	7.52964	FALSE	0	FALSE	5.10454	FALSE	0.445573	FALSE	24.3913	TRUE	18.5587	TRUE	9.47516	TRUE	14	80	20	126	-0.95322	1.60687	2.56009	0.0140874
FFUJ_00079	0	0	0	0	0	1	-4.52203	-3.61964	-4.52203	-8.88178e-16	0.902388	0.902388	1	0.281021	0.281524	related+to+carbonic+anhydrase+precursor	-0.275786	4.56462	FALSE	5.41889	TRUE	8.60907	FALSE	7.11808	FALSE	5.64723	FALSE	7.62143	FALSE	4.67916	FALSE	1.78229	FALSE	34.1478	TRUE	25.5182	TRUE	8.07143	TRUE	0	1	0	0	-4.72628	-3.94439	0.781896	0.373995
FFUJ_00080	71	31	146	250	342	310	4.35388	5.08153	1.62185	2.73203	3.45967	0.727643	0.0101869	0.0042418	0.11636	uncharacterized+protein	-0.45799	6.6187	TRUE	7.64202	TRUE	8.60907	FALSE	10.8319	FALSE	1.88241	FALSE	6.09714	FALSE	5.52992	FALSE	3.78737	FALSE	34.1478	TRUE	18.5587	TRUE	8.07143	TRUE	27	22	15	21	0.796098	0.90704	0.110942	0.809474
FFUJ_00081	15	11	67	117	193	224	1.83311	2.98449	-1.73823	3.57134	4.72272	1.15138	0.00385629	0.00132087	0.0175712	related+to+tenascin+X+precursor	1.02503	2.73877	FALSE	4.16837	FALSE	4.30454	FALSE	4.74539	FALSE	3.76482	FALSE	1.52429	FALSE	4.89185	FALSE	1.89369	FALSE	39.0261	TRUE	23.1984	TRUE	9.12422	TRUE	14	3	16	15	-1.05186	-2.177	-1.12514	0.268059
FFUJ_00082	40	18	158	311	459	445	4.14687	5.10714	0.374056	3.77282	4.73308	0.960263	0.00708008	0.00304841	0.0584723	uncharacterized+protein	-0.046921	4.79285	FALSE	5.27994	TRUE	10.7613	FALSE	5.05487	FALSE	7.52964	FALSE	1.52429	FALSE	6.06164	FALSE	2.78483	FALSE	24.3913	TRUE	13.919	FALSE	8.65632	TRUE	7	9	24	15	-0.168777	-0.361007	-0.19223	0.816127
FFUJ_00083	154	165	259	372	400	463	3.70784	4.13727	2.27114	1.4367	1.86614	0.429434	0.00490065	0.00184154	0.0975697	uncharacterized+protein	0.859174	6.84693	TRUE	7.36413	TRUE	12.9136	FALSE	6.70544	FALSE	3.76482	FALSE	7.62143	FALSE	5.84895	FALSE	2.56205	FALSE	24.3913	TRUE	11.5992	FALSE	8.42236	TRUE	160	221	180	357	2.5097	3.33301	0.823317	0.0752772
FFUJ_00084	21	23	10	5	8	19	-1.04952	-0.192	-0.433559	-0.615964	0.241559	0.857523	0.330229	0.65434	0.197915	trichothecene+3-O-acetyltransferase	0.447844	5.02108	TRUE	5.00205	TRUE	20.4466	TRUE	15.0614	TRUE	3.76482	FALSE	4.57286	FALSE	5.10454	FALSE	1.89369	FALSE	24.3913	TRUE	27.838	TRUE	11.6977	TRUE	45	40	50	34	1.10773	0.794403	-0.313323	0.16207
FFUJ_00085	8	10	5	1	8	2	-3.64222	-2.77284	-2.81335	-0.828866	0.0405137	0.86938	0.437093	0.96645	0.421118	related+to+beta-galactosidase	1.5912	2.73877	FALSE	2.77892	FALSE	10.7613	FALSE	3.50746	FALSE	1.88241	FALSE	3.04857	FALSE	3.93475	FALSE	2.56205	FALSE	14.6348	FALSE	18.5587	TRUE	8.42236	TRUE	27	14	17	22	-1.14761	-1.44284	-0.295229	0.526885
FFUJ_00086	0	0	26	16	13	17	0.743773	0.425944	-4.90751	5.65129	5.33346	-0.317828	0.00049441	0.00064054	0.321337	related+to+nitrogen+metabolic+regulation+protein+nmr	0.109695	2.967	FALSE	5.00205	TRUE	7.53294	FALSE	4.33274	FALSE	3.76482	FALSE	1.52429	FALSE	5.21088	FALSE	1.44811	FALSE	14.6348	FALSE	6.95951	FALSE	8.65632	TRUE	1	0	0	0	-4.33427	-5.11177	-0.777496	0.370245
FFUJ_00087	0	1	61	35	21	23	1.14465	0.226547	-5.37506	6.51971	5.6016	-0.918103	0.000812773	0.0015345	0.0520616	related+to+heterokaryon+incompatibility+protein+(het-6OR+allele)	0.83996	7.53162	TRUE	5.83572	TRUE	5.38067	FALSE	4.33274	FALSE	3.76482	FALSE	3.04857	FALSE	4.46647	FALSE	1.6709	FALSE	34.1478	TRUE	16.2389	TRUE	9.12422	TRUE	0	0	0	2	-5.84203	-4.66502	1.17701	0.375496
FFUJ_00088	148	215	201	161	110	135	2.06331	1.56281	1.57242	0.490888	-0.00961033	-0.500498	0.145541	0.974558	0.146846	uncharacterized+protein	1.76256	9.5857	TRUE	5.69678	TRUE	12.9136	FALSE	16.0931	TRUE	1.88241	FALSE	3.04857	FALSE	2.33958	FALSE	2.22787	FALSE	19.5131	TRUE	20.8785	TRUE	8.77329	TRUE	361	334	399	427	2.75512	2.84694	0.0918172	0.464354
FFUJ_00089	145	156	67	96	94	102	0.831141	1.13398	1.1382	-0.307054	-0.00421153	0.302843	0.168546	0.981939	0.1797	uncharacterized+protein	1.90072	5.70577	TRUE	6.11362	TRUE	11.8375	FALSE	9.59393	FALSE	3.76482	FALSE	6.09714	FALSE	5.10454	FALSE	1.22533	FALSE	34.1478	TRUE	23.1984	TRUE	8.42236	TRUE	336	240	364	288	2.50127	2.17382	-0.327453	0.0197725
FFUJ_00090	131	130	308	497	556	517	3.31002	3.72482	1.22563	2.08439	2.49919	0.4148	0.00271168	0.00135858	0.135262	uncharacterized+protein	1.57434	6.84693	TRUE	4.58521	FALSE	7.53294	FALSE	6.49912	FALSE	7.52964	FALSE	1.52429	FALSE	4.14744	FALSE	0.891147	FALSE	39.0261	TRUE	20.8785	TRUE	9.00725	TRUE	145	164	188	227	1.75906	2.07412	0.315068	0.228381
FFUJ_00091	752	805	1001	1113	1106	1144	4.63471	4.72205	4.19448	0.440228	0.527572	0.0873438	0.00715854	0.00389807	0.338365	uncharacterized+protein	1.59979	9.5857	TRUE	9.17042	TRUE	12.9136	FALSE	9.28445	FALSE	3.76482	FALSE	1.52429	FALSE	4.57282	FALSE	3.00762	FALSE	19.5131	TRUE	25.5182	TRUE	8.89027	TRUE	1470	1156	1594	1301	4.9415	4.69362	-0.247875	0.00207711
FFUJ_00092	50	53	47	56	41	44	1.99139	1.81157	1.15744	0.833945	0.654131	-0.179814	0.00300004	0.0073923	0.185859	uncharacterized+protein	0.128293	13.0092	TRUE	8.75359	TRUE	9.68521	FALSE	8.66549	FALSE	1.88241	FALSE	1.52429	FALSE	5.31723	FALSE	2.00508	FALSE	19.5131	TRUE	16.2389	TRUE	6.6677	FALSE	36	40	51	32	1.29584	1.0628	-0.233047	0.463091
FFUJ_00093	49	24	6	0	4	6	-2.78232	-0.934187	0.768699	-3.55102	-1.70289	1.84813	0.0630838	0.213444	0.295798	related+to+aliphatic+nitrilase	-0.0649175	6.16224	TRUE	5.97467	TRUE	6.45681	FALSE	9.49077	FALSE	5.64723	FALSE	1.52429	FALSE	5.95529	FALSE	2.78483	FALSE	34.1478	TRUE	11.5992	FALSE	7.25259	TRUE	82	40	68	36	2.26761	1.34509	-0.922511	0.0276195
FFUJ_00094	20	32	0	5	2	5	-3.39709	-2.02274	-0.260761	-3.13633	-1.76198	1.37435	0.0748511	0.199645	0.396283	uncharacterized+protein	0.482332	8.21632	TRUE	5.41889	TRUE	11.8375	FALSE	10.1097	FALSE	7.52964	FALSE	1.52429	FALSE	3.93475	FALSE	1.6709	FALSE	39.0261	TRUE	18.5587	TRUE	7.36957	TRUE	69	49	74	67	1.65661	1.39795	-0.258659	0.184754
FFUJ_00095	35	46	1	3	4	2	-2.9584	-2.27514	0.282147	-3.24055	-2.55728	0.683269	0.00412135	0.0074516	0.326179	related+to+HNM1+-+Choline+permease	0.623867	7.30339	TRUE	6.39151	TRUE	22.5988	TRUE	20.1163	TRUE	5.64723	FALSE	3.04857	FALSE	3.08399	FALSE	1.22533	FALSE	14.6348	FALSE	11.5992	FALSE	10.7619	TRUE	131	62	158	59	2.51077	1.31218	-1.19859	0.00446726
FFUJ_00096	0	1	0	0	0	0	-6.39571	-6.39571	-6.13298	-0.262723	-0.262723	0	0.306399	0.306399	1	uncharacterized+protein	1.59789	2.28231	FALSE	3.89048	FALSE	8.60907	FALSE	3.30114	FALSE	5.64723	FALSE	4.57286	FALSE	5.95529	FALSE	1.78229	FALSE	24.3913	TRUE	25.5182	TRUE	9.82609	TRUE	0	1	1	0	-5.79249	-5.81806	-0.0255701	0.981195
FFUJ_00097	40	18	26	6	15	23	-1.72624	-1.08963	-1.59658	-0.12966	0.506956	0.636615	0.892287	0.577959	0.504858	related+to+death-associated+protein+kinase+1	1.92372	4.56462	FALSE	4.72416	FALSE	8.60907	FALSE	10.5224	FALSE	1.88241	FALSE	3.04857	FALSE	3.50937	FALSE	1.11393	FALSE	29.2696	TRUE	13.919	FALSE	9.82609	TRUE	38	18	12	39	-1.52476	-1.15093	0.373826	0.689917
FFUJ_00098	5	3	2	4	2	1	-2.52572	-3.30318	-3.18618	0.660456	-0.117002	-0.777459	0.297554	0.849248	0.241138	uncharacterized+protein	0.778209	5.47754	TRUE	6.25256	TRUE	17.2181	TRUE	18.8784	TRUE	11.2945	FALSE	3.04857	FALSE	4.89185	FALSE	1.22533	FALSE	24.3913	TRUE	23.1984	TRUE	10.177	TRUE	9	8	2	3	-2.48297	-2.32403	0.158933	0.889553
FFUJ_00099	17	15	136	228	174	161	4.59043	4.53548	0.370727	4.2197	4.16476	-0.054945	0.0013948	0.00147745	0.833861	uncharacterized+protein	-0.798366	3.87993	FALSE	6.94729	TRUE	16.142	TRUE	13.8235	FALSE	3.76482	FALSE	3.04857	FALSE	4.67916	FALSE	4.34434	FALSE	14.6348	FALSE	23.1984	TRUE	7.60352	TRUE	7	16	4	10	-0.652214	0.489925	1.14214	0.122858
FFUJ_00100	1	0	1	1	0	1	-1.9173	-2.84553	-3.48232	1.56502	0.63679	-0.92823	0.0937506	0.436403	0.247359	uncharacterized+protein	-1.0499	5.70577	TRUE	5.41889	TRUE	6.45681	FALSE	6.39596	FALSE	3.76482	FALSE	1.52429	FALSE	4.36013	FALSE	3.78737	FALSE	29.2696	TRUE	16.2389	TRUE	7.95445	TRUE	0	0	0	0	-3.95217	-3.95217	0	1
FFUJ_00101	1	1	3	2	1	3	-3.24616	-3.50547	-5.53373	2.28757	2.02826	-0.259312	0.0139762	0.0212846	0.600597	probable+sterol+glucosyltransferase	1.26424	6.39047	TRUE	6.80834	TRUE	8.60907	FALSE	9.38761	FALSE	7.52964	FALSE	3.04857	FALSE	5.10454	FALSE	2.45065	FALSE	29.2696	TRUE	13.919	FALSE	9.82609	TRUE	1	0	0	5	-5.48881	-4.54821	0.940599	0.637071
FFUJ_00102	0	0	0	0	0	0	-3.76277	-3.76277	-3.76277	0	0	0	1	1	1	uncharacterized+protein	-1.03505	2.73877	FALSE	3.47364	FALSE	5.38067	FALSE	2.99166	FALSE	3.76482	FALSE	1.52429	FALSE	5.31723	FALSE	2.33926	FALSE	29.2696	TRUE	11.5992	FALSE	10.7619	TRUE	0	0	0	0	-3.96702	-3.96702	0	1
FFUJ_00103	0	0	0	0	0	0	-3.51151	-3.51151	-3.51151	0	0	0	1	1	1	uncharacterized+protein	-1.2863	6.6187	TRUE	4.72416	FALSE	5.38067	FALSE	2.68218	FALSE	5.64723	FALSE	1.52429	FALSE	4.57282	FALSE	1.6709	FALSE	24.3913	TRUE	18.5587	TRUE	8.65632	TRUE	0	0	0	0	-3.71577	-3.71577	0	1
FFUJ_00104	0	0	0	0	0	0	-5.42822	-5.42822	-5.42822	0	0	0	1	1	1	related+to+65+kDa+virulence+protein	0.630405	2.05408	FALSE	2.91786	FALSE	5.38067	FALSE	4.74539	FALSE	5.64723	FALSE	3.04857	FALSE	8.08219	FALSE	1.6709	FALSE	24.3913	TRUE	20.8785	TRUE	9.47516	TRUE	0	0	0	0	-5.63248	-5.63248	0	1
FFUJ_00105	0	0	0	0	0	0	-4.95098	-4.95098	-4.95098	0	0	0	1	1	1	probable+aspartate+aminotransferase,+cytoplasmic	0.153157	2.967	FALSE	3.3347	FALSE	3.2284	FALSE	4.74539	FALSE	7.52964	FALSE	1.52429	FALSE	5.74261	FALSE	1.33672	FALSE	24.3913	TRUE	18.5587	TRUE	10.528	TRUE	0	0	0	0	-5.15523	-5.15523	0	1
FFUJ_00106	1	2	0	0	0	0	-5.59608	-5.59608	-4.42057	-1.17551	-1.17551	-8.88178e-16	0.0962217	0.0962217	1	related+to+pyruvate+decarboxylase	0.798258	2.967	FALSE	4.44627	FALSE	5.38067	FALSE	5.77699	FALSE	5.64723	FALSE	3.04857	FALSE	5.95529	FALSE	2.00508	FALSE	29.2696	TRUE	16.2389	TRUE	9.2412	TRUE	1	1	0	0	-5.02283	-5.01843	0.00439976	0.996764
FFUJ_00107	18	21	0	7	1	6	-3.32431	-2.43412	-0.777314	-2.54699	-1.65681	0.890188	0.175193	0.311521	0.630993	uncharacterized+protein	0.629473	9.35747	TRUE	8.1978	TRUE	20.4466	TRUE	19.291	TRUE	7.52964	FALSE	3.04857	FALSE	4.46647	FALSE	2.11647	FALSE	34.1478	TRUE	23.1984	TRUE	8.30538	TRUE	15	17	29	17	-0.170548	-0.518191	-0.347643	0.406574
FFUJ_00108	0	0	0	0	0	0	-4.62482	-4.62482	-4.62482	0	0	0	1	1	1	related+to+65+kDa+virulence+protein	-0.172994	1.82585	FALSE	3.75154	FALSE	7.53294	FALSE	2.99166	FALSE	3.76482	FALSE	1.52429	FALSE	3.50937	FALSE	3.23041	FALSE	29.2696	TRUE	18.5587	TRUE	9.35818	TRUE	0	0	0	0	-4.82908	-4.82908	0	1
FFUJ_00109	0	0	0	0	0	0	-4.00696	-4.00696	-4.00696	0	0	0	1	1	1	uncharacterized+protein	-0.790859	3.87993	FALSE	3.47364	FALSE	6.45681	FALSE	2.99166	FALSE	5.64723	FALSE	4.57286	FALSE	8.40122	FALSE	3.23041	FALSE	19.5131	TRUE	18.5587	TRUE	9.35818	TRUE	0	0	0	0	-4.21121	-4.21121	0	1
FFUJ_00110	0	1	0	0	0	0	-4.55484	-4.55484	-4.29212	-0.262723	-0.262723	0	0.306399	0.306399	1	uncharacterized+protein	-0.242977	2.73877	FALSE	3.61259	FALSE	6.45681	FALSE	2.68218	FALSE	3.76482	FALSE	1.52429	FALSE	4.7855	FALSE	1.44811	FALSE	24.3913	TRUE	13.919	FALSE	11.8147	TRUE	0	0	0	0	-4.75909	-4.75909	0	1
FFUJ_00111	2	0	2	0	0	0	-4.04677	-5.35755	-4.43684	0.390066	-0.920718	-1.31078	0.761561	0.513737	0.361754	related+to+multidrug+resistance+protein	0.559737	5.93401	TRUE	4.8631	FALSE	6.45681	FALSE	4.33274	FALSE	3.76482	FALSE	1.52429	FALSE	6.69971	FALSE	1.55951	FALSE	14.6348	FALSE	13.919	FALSE	9.12422	TRUE	1	1	0	0	-4.78431	-4.77991	0.00439976	0.996764
FFUJ_00112	0	0	0	0	0	0	-4.33586	-4.33586	-4.33586	0	0	0	1	1	1	related+to+GMP+synthase	-0.461959	3.19523	FALSE	4.30732	FALSE	4.30454	FALSE	3.61062	FALSE	5.64723	FALSE	6.09714	FALSE	4.46647	FALSE	1.6709	FALSE	34.1478	TRUE	25.5182	TRUE	9.70911	TRUE	0	0	0	0	-4.54011	-4.54011	0	1
FFUJ_00113	0	0	0	0	0	0	-3.14037	-3.14037	-3.14037	0	0	0	1	1	1	uncharacterized+protein	-1.65745	3.6517	FALSE	4.44627	FALSE	4.30454	FALSE	3.71378	FALSE	5.64723	FALSE	4.57286	FALSE	4.99819	FALSE	3.45319	FALSE	14.6348	FALSE	18.5587	TRUE	8.30538	TRUE	0	0	0	0	-3.34463	-3.34463	0	1
FFUJ_00114	0	1	0	0	0	0	-7.54842	-7.54842	-7.2857	-0.262723	-0.262723	0	0.306399	0.306399	1	uncharacterized+protein	2.75061	3.6517	FALSE	4.72416	FALSE	5.38067	FALSE	2.99166	FALSE	7.52964	FALSE	1.52429	FALSE	6.27433	FALSE	1.6709	FALSE	24.3913	TRUE	16.2389	TRUE	9.82609	TRUE	0	1	0	1	-7.75268	-6.16771	1.58496	0.000922286
FFUJ_00115	826	701	647	350	127	126	6.29731	4.52053	6.899	-0.601687	-2.37847	-1.77678	0.15155	0.00648767	0.0182704	uncharacterized+protein	-1.14561	7.98808	TRUE	6.6694	TRUE	3.2284	FALSE	3.61062	FALSE	11.2945	FALSE	21.34	TRUE	7.01874	FALSE	20.385	TRUE	24.3913	TRUE	6.95951	FALSE	6.08282	FALSE	178	393	206	459	4.6819	5.93339	1.25149	0.000883095
FFUJ_00116	2405	1809	1314	525	181	197	5.3469	3.30827	6.70909	-1.36219	-3.40082	-2.03863	0.0554679	0.006914	0.0355477	related+to+Tri201+-+trichothecene+3-O-acetyltransferase	0.569491	6.6187	TRUE	5.00205	TRUE	5.38067	FALSE	3.9201	FALSE	11.2945	FALSE	18.2914	FALSE	6.69971	FALSE	11.3621	FALSE	4.87826	FALSE	13.919	FALSE	5.61491	FALSE	442	1042	672	1156	4.46734	5.57339	1.10605	0.0182709
FFUJ_00117	665	654	291	90	19	35	3.43906	1.01596	5.26126	-1.8222	-4.24529	-2.42309	0.0322667	0.00939987	0.0606486	related+to+integral+membrane+protein+PTH11	0.267835	4.10816	FALSE	6.11362	TRUE	4.30454	FALSE	3.30114	FALSE	3.76482	FALSE	4.57286	FALSE	6.38067	FALSE	4.45573	FALSE	14.6348	FALSE	6.95951	FALSE	6.6677	FALSE	70	349	108	393	2.1613	4.31324	2.15193	0.00281235
FFUJ_00118	0	1	3	0	0	0	-6.20261	-7.72477	-7.46204	1.25944	-0.262723	-1.52216	0.364952	0.85171	0.292513	polyketide+synthase	2.92695	3.42346	FALSE	3.47364	FALSE	9.68521	FALSE	4.22958	FALSE	5.64723	FALSE	1.52429	FALSE	7.55046	FALSE	1.44811	FALSE	14.6348	FALSE	20.8785	TRUE	8.65632	TRUE	0	1	1	2	-7.12155	-5.97011	1.15145	0.226816
FFUJ_00119	0	0	0	0	0	0	-4.26458	-4.26458	-4.26458	0	0	0	1	1	1	uncharacterized+protein	-0.533242	4.10816	FALSE	4.02943	FALSE	6.45681	FALSE	3.30114	FALSE	3.76482	FALSE	3.04857	FALSE	4.36013	FALSE	5.90385	FALSE	14.6348	FALSE	16.2389	TRUE	9.2412	TRUE	0	0	0	0	-4.46883	-4.46883	0	1
FFUJ_00120	3	3	0	0	0	0	-4.36146	-4.36146	-2.30722	-2.05424	-2.05424	-1.77636e-15	7.43623e-05	7.43623e-05	1	uncharacterized+protein	-0.436354	4.10816	FALSE	4.16837	FALSE	5.38067	FALSE	3.4043	FALSE	3.76482	FALSE	1.52429	FALSE	4.36013	FALSE	2.00508	FALSE	24.3913	TRUE	16.2389	TRUE	10.177	TRUE	2	3	2	3	-2.24379	-1.75836	0.485427	0.00893181
FFUJ_00121	21	20	17	23	10	13	0.464871	-0.151368	-0.410305	0.875176	0.258937	-0.616239	0.0252237	0.375012	0.0652885	uncharacterized+protein	0.324235	7.98808	TRUE	7.22518	TRUE	15.0659	TRUE	13.7204	FALSE	3.76482	FALSE	3.04857	FALSE	3.8284	FALSE	1.44811	FALSE	29.2696	TRUE	25.5182	TRUE	8.65632	TRUE	10	27	10	23	-0.92347	0.322828	1.2463	0.0149062
FFUJ_00122	18	42	44	42	29	68	0.968397	1.08435	-0.572822	1.54122	1.65717	0.115951	0.07566	0.0620165	0.831324	uncharacterized+protein	0.913033	4.10816	FALSE	4.44627	FALSE	8.60907	FALSE	8.14969	FALSE	5.64723	FALSE	3.04857	FALSE	3.08399	FALSE	1.89369	FALSE	34.1478	TRUE	30.1579	TRUE	13.1015	TRUE	4	31	9	20	-2.18842	-0.26214	1.92628	0.0615179
FFUJ_00123	0	0	0	0	0	0	-4.88324	-4.88324	-4.88324	0	0	0	1	1	1	uncharacterized+protein	0.0854247	4.56462	FALSE	3.61259	FALSE	7.53294	FALSE	5.98331	FALSE	5.64723	FALSE	3.04857	FALSE	6.80605	FALSE	0.891147	FALSE	34.1478	TRUE	23.1984	TRUE	11.9317	TRUE	0	0	0	0	-5.0875	-5.0875	0	1
FFUJ_00124	15	25	6	10	13	15	-1.76535	-0.80511	-1.42448	-0.340878	0.619367	0.960245	0.439505	0.162694	0.0696881	CHS-3+chitin+synthase+3	1.26123	5.24931	TRUE	5.27994	TRUE	25.8272	TRUE	29.5039	TRUE	5.64723	FALSE	3.04857	FALSE	3.40303	FALSE	2.33926	FALSE	29.2696	TRUE	20.8785	TRUE	9.70911	TRUE	33	22	38	36	-0.109228	-0.402665	-0.293437	0.335992
FFUJ_00125	0	0	0	0	0	0	-5.53939	-5.53939	-5.53939	0	0	0	1	1	1	related+to+VBA1+-+Vacuolar+Basic+Amino+acid+transporter	0.741575	2.967	FALSE	3.47364	FALSE	4.30454	FALSE	4.43591	FALSE	5.64723	FALSE	1.52429	FALSE	5.74261	FALSE	2.67344	FALSE	39.0261	TRUE	30.1579	TRUE	8.42236	TRUE	0	0	0	0	-5.74365	-5.74365	0	1
FFUJ_00126	0	0	0	0	0	0	-6.46276	-6.46276	-6.46276	0	0	0	1	1	1	related+to+nonribosomal+peptide+synthetase	1.66494	3.87993	FALSE	3.61259	FALSE	5.38067	FALSE	2.57901	FALSE	5.64723	FALSE	3.04857	FALSE	4.99819	FALSE	1.55951	FALSE	34.1478	TRUE	16.2389	TRUE	10.8789	TRUE	0	0	0	0	-6.66701	-6.66701	0	1
FFUJ_00127	0	0	0	0	0	0	-4.51151	-4.51151	-4.51151	0	0	0	1	1	1	probable+catechol+O-methyltransferase	-0.286304	3.6517	FALSE	3.47364	FALSE	6.45681	FALSE	3.50746	FALSE	3.76482	FALSE	3.04857	FALSE	3.93475	FALSE	1.22533	FALSE	19.5131	TRUE	20.8785	TRUE	8.53934	TRUE	0	0	0	0	-4.71577	-4.71577	0	1
FFUJ_00128	0	0	0	0	0	0	-6.00696	-6.00696	-6.00696	0	0	0	1	1	1	uncharacterized+protein	1.20914	5.24931	TRUE	4.72416	FALSE	6.45681	FALSE	3.4043	FALSE	3.76482	FALSE	4.57286	FALSE	5.52992	FALSE	1.22533	FALSE	24.3913	TRUE	16.2389	TRUE	8.53934	TRUE	0	0	0	0	-6.21121	-6.21121	0	1
FFUJ_00129	0	0	0	0	0	0	-3.529	-3.529	-3.529	0	0	0	1	1	1	uncharacterized+protein	-1.26882	4.56462	FALSE	4.02943	FALSE	9.68521	FALSE	8.25285	FALSE	5.64723	FALSE	6.09714	FALSE	3.29668	FALSE	2.11647	FALSE	19.5131	TRUE	25.5182	TRUE	7.36957	TRUE	1	0	1	1	-2.14829	-2.93019	-0.781896	0.336028
FFUJ_00130	0	0	0	0	0	0	-5.79565	-5.79565	-5.79565	0	0	0	1	1	1	probable+Phenylalanine+ammonia-lyase	0.997834	2.967	FALSE	3.61259	FALSE	3.2284	FALSE	4.74539	FALSE	3.76482	FALSE	6.09714	FALSE	5.84895	FALSE	2.00508	FALSE	29.2696	TRUE	18.5587	TRUE	7.7205	TRUE	0	0	0	0	-5.99991	-5.99991	0	1
FFUJ_00131	1	0	0	0	0	0	-5.30371	-5.30371	-5.03811	-0.265598	-0.265598	0	0.301903	0.301903	1	uncharacterized+protein	0.505891	3.87993	FALSE	4.16837	FALSE	6.45681	FALSE	4.33274	FALSE	3.76482	FALSE	3.04857	FALSE	5.52992	FALSE	0.779753	FALSE	24.3913	TRUE	25.5182	TRUE	9.47516	TRUE	0	0	1	0	-4.7005	-5.50796	-0.807466	0.355056
FFUJ_00132	2	0	1	0	0	0	-4.7352	-5.6562	-4.73548	0.000283063	-0.920718	-0.921001	0.999782	0.418514	0.421169	probable+phenol+2-monooxygenase	0.858379	2.967	FALSE	3.19575	FALSE	3.2284	FALSE	3.30114	FALSE	1.88241	FALSE	3.04857	FALSE	3.61571	FALSE	1.6709	FALSE	19.5131	TRUE	16.2389	TRUE	9.12422	TRUE	0	0	0	0	-5.86045	-5.86045	0	1
FFUJ_00133	12	8	39	109	107	134	4.76136	5.63481	1.24753	3.51383	4.38728	0.873448	0.0252655	0.0116847	0.171764	uncharacterized+protein	-2.33643	10.4986	TRUE	8.05886	TRUE	8.60907	FALSE	4.74539	FALSE	7.52964	FALSE	3.04857	FALSE	4.67916	FALSE	2.11647	FALSE	14.6348	FALSE	13.919	FALSE	7.01863	TRUE	4	4	11	5	1.19973	0.61466	-0.585068	0.389225
FFUJ_00134	10	14	35	66	77	116	1.16256	2.13552	-1.6809	2.84345	3.81642	0.972964	0.0154137	0.00521545	0.0748886	uncharacterized+protein	0.846393	7.98808	TRUE	7.78096	TRUE	7.53294	FALSE	5.05487	FALSE	16.9417	FALSE	3.04857	FALSE	5.21088	FALSE	1.44811	FALSE	29.2696	TRUE	13.919	FALSE	7.7205	TRUE	7	22	8	42	-1.85013	0.12134	1.97147	0.0398202
FFUJ_00135	16	31	154	332	381	422	2.79972	3.56867	-1.29333	4.09306	4.862	0.768946	0.00773153	0.004111	0.11596	uncharacterized+protein	1.32998	5.70577	TRUE	4.44627	FALSE	7.53294	FALSE	4.53907	FALSE	3.76482	FALSE	4.57286	FALSE	4.67916	FALSE	1.44811	FALSE	29.2696	TRUE	18.5587	TRUE	8.89027	TRUE	14	152	26	186	-0.990232	2.10292	3.09315	0.00289724
FFUJ_00136	19	16	365	490	417	448	5.26989	5.27679	-0.0240242	5.29391	5.30081	0.00689774	0.000233499	0.000233168	0.966033	uncharacterized+protein	-0.279284	3.42346	FALSE	5.41889	TRUE	5.38067	FALSE	3.09482	FALSE	9.41205	FALSE	1.52429	FALSE	5.10454	FALSE	3.11901	FALSE	29.2696	TRUE	18.5587	TRUE	7.60352	TRUE	4	12	8	24	-1.07069	0.398727	1.46941	0.100094
FFUJ_00137	9	13	96	258	319	334	2.23583	3.23009	-2.35859	4.59443	5.58869	0.994261	0.013573	0.00678099	0.0944689	related+to+thermostable+alkaline+protease+precursor	1.3978	4.79285	FALSE	4.30732	FALSE	3.2284	FALSE	4.74539	FALSE	9.41205	FALSE	4.57286	FALSE	6.48702	FALSE	2.00508	FALSE	24.3913	TRUE	20.8785	TRUE	9.00725	TRUE	11	21	33	35	-1.05121	-0.593741	0.457465	0.525606
FFUJ_00138	7	26	126	204	284	288	1.1764	1.95145	-3.16007	4.33646	5.11152	0.775058	0.0040471	0.00218266	0.0720942	uncharacterized+protein	2.49621	5.70577	TRUE	4.8631	FALSE	6.45681	FALSE	4.74539	FALSE	3.76482	FALSE	1.52429	FALSE	5.31723	FALSE	1.55951	FALSE	24.3913	TRUE	16.2389	TRUE	9.59213	TRUE	35	31	35	79	-1.37322	-0.818859	0.554358	0.434689
FFUJ_00139	26	22	2	1	4	6	-2.68584	-1.10746	0.0372028	-2.72304	-1.14466	1.57838	0.00208428	0.0231442	0.0173334	related+to+oxidoreductase	0.108357	4.79285	FALSE	7.22518	TRUE	22.5988	TRUE	28.3692	TRUE	5.64723	FALSE	1.52429	FALSE	4.67916	FALSE	1.89369	FALSE	19.5131	TRUE	16.2389	TRUE	9.12422	TRUE	44	36	39	28	1.25291	0.906299	-0.346609	0.286782
FFUJ_00140	10	21	3	8	8	1	-1.11929	-1.64665	-0.582462	-0.536826	-1.06418	-0.527359	0.642366	0.397952	0.678295	related+to+D-alanine+aminotransferase	0.0370307	6.6187	TRUE	6.53045	TRUE	16.142	TRUE	15.3709	TRUE	3.76482	FALSE	3.04857	FALSE	5.63626	FALSE	2.67344	FALSE	29.2696	TRUE	27.838	TRUE	10.294	TRUE	28	22	25	36	0.711768	0.821535	0.109767	0.727748
FFUJ_00141	26	57	6	1	1	2	-2.50353	-3.02237	0.280578	-2.78411	-3.30295	-0.518839	0.0375313	0.0268652	0.666236	related+to+allantoate+permease	0.565597	3.42346	FALSE	4.30732	FALSE	22.5988	TRUE	28.6786	TRUE	7.52964	FALSE	0	FALSE	4.67916	FALSE	2.11647	FALSE	14.6348	FALSE	20.8785	TRUE	7.7205	TRUE	116	101	108	93	2.20876	2.06504	-0.143726	0.397076
FFUJ_00142	223	314	43	49	63	81	0.937468	1.57674	2.99453	-2.05706	-1.41779	0.639273	0.00309489	0.00780887	0.132631	related+to+purine+utilization+positive+regulator	1.03562	10.0422	TRUE	9.30937	TRUE	30.1318	TRUE	33.6303	TRUE	5.64723	FALSE	3.04857	FALSE	4.04109	FALSE	0.66836	FALSE	19.5131	TRUE	13.919	FALSE	10.177	TRUE	556	398	541	406	4.01078	3.66538	-0.345396	0.0221495
FFUJ_00143	0	0	0	0	0	0	-4.76867	-4.76867	-4.76867	0	0	0	1	1	1	uncharacterized+protein	-0.0291463	2.967	FALSE	4.72416	FALSE	8.60907	FALSE	3.71378	FALSE	1.88241	FALSE	0	FALSE	4.46647	FALSE	1.22533	FALSE	24.3913	TRUE	16.2389	TRUE	7.60352	TRUE	0	0	0	0	-4.97292	-4.97292	0	1
FFUJ_00144	8	9	7	4	0	1	-4.23862	-7.15907	-4.55894	0.32032	-2.60013	-2.92045	0.586369	0.0209249	0.0142223	uncharacterized+protein	3.26364	1.82585	FALSE	3.3347	FALSE	3.2284	FALSE	4.02326	FALSE	9.41205	FALSE	7.62143	FALSE	4.89185	FALSE	1.89369	FALSE	24.3913	TRUE	23.1984	TRUE	9.35818	TRUE	24	13	25	24	-2.6232	-3.09072	-0.467515	0.260772
FFUJ_00145	50	65	0	6	5	8	-3.46122	-1.26339	0.797287	-4.25851	-2.06068	2.19783	0.0270247	0.10165	0.187731	related+to+hexose+transporter+protein	0.646163	3.42346	FALSE	4.44627	FALSE	13.9897	FALSE	12.3793	FALSE	5.64723	FALSE	3.04857	FALSE	4.57282	FALSE	1.6709	FALSE	29.2696	TRUE	16.2389	TRUE	9.35818	TRUE	106	118	113	96	2.0944	2.1152	0.0208027	0.923102
FFUJ_00146	1	3	1	2	0	0	-3.44767	-5.66255	-4.40668	0.959006	-1.25587	-2.21488	0.19606	0.147844	0.0326231	uncharacterized+protein	0.864731	3.19523	FALSE	3.75154	FALSE	6.45681	FALSE	3.61062	FALSE	3.76482	FALSE	1.52429	FALSE	3.08399	FALSE	2.11647	FALSE	34.1478	TRUE	23.1984	TRUE	9.59213	TRUE	3	8	3	2	-3.05945	-2.65704	0.402409	0.671702
FFUJ_00147	1	0	0	0	0	0	-5.18739	-5.18739	-4.92179	-0.265598	-0.265598	0	0.301903	0.301903	1	uncharacterized+protein	0.389567	5.93401	TRUE	5.97467	TRUE	5.38067	FALSE	3.71378	FALSE	5.64723	FALSE	1.52429	FALSE	4.67916	FALSE	2.22787	FALSE	19.5131	TRUE	23.1984	TRUE	8.77329	TRUE	1	0	0	0	-4.61414	-5.39164	-0.777496	0.370245
FFUJ_00148	637	873	201	228	156	187	4.00771	3.69991	5.68567	-1.67796	-1.98576	-0.3078	0.00290267	0.00194486	0.337007	related+to+nucleoside-diphosphate-sugar+epimerase	0.0496308	11.1833	TRUE	9.44831	TRUE	19.3704	TRUE	19.1879	TRUE	1.88241	FALSE	3.04857	FALSE	4.89185	FALSE	0.891147	FALSE	43.9044	TRUE	16.2389	TRUE	11.1128	TRUE	606	799	697	819	5.23692	5.64962	0.412702	0.00807839
FFUJ_00149	56	77	13	30	12	21	0.242907	0.083301	1.15554	-0.912634	-1.07224	-0.159606	0.147322	0.11245	0.794829	uncharacterized+protein	0.526069	7.75985	TRUE	7.78096	TRUE	25.8272	TRUE	23.5206	TRUE	1.88241	FALSE	3.04857	FALSE	3.8284	FALSE	2.33926	FALSE	43.9044	TRUE	18.5587	TRUE	9.82609	TRUE	79	78	112	62	2.01371	1.63152	-0.382192	0.275439
FFUJ_00150	0	0	0	0	0	0	-4.94317	-4.94317	-4.94317	0	0	0	1	1	1	probable+NADPH2+dehydrogenase+chain+OYE2	0.145351	3.19523	FALSE	4.02943	FALSE	12.9136	FALSE	13.9267	FALSE	9.41205	FALSE	3.04857	FALSE	5.84895	FALSE	2.00508	FALSE	19.5131	TRUE	20.8785	TRUE	11.8147	TRUE	0	0	0	0	-5.14742	-5.14742	0	1
FFUJ_00151	29	36	1	2	3	5	-3.49367	-2.18009	-0.335077	-3.1586	-1.84501	1.31358	0.00121343	0.0051528	0.0333761	uncharacterized+protein	0.910733	6.6187	TRUE	7.91991	TRUE	30.1318	TRUE	28.885	TRUE	1.88241	FALSE	3.04857	FALSE	6.06164	FALSE	0.779753	FALSE	24.3913	TRUE	20.8785	TRUE	9.47516	TRUE	52	29	75	39	1.04929	0.191875	-0.85741	0.0506206
FFUJ_00152	9	4	9	4	10	7	-0.327287	0.248005	-1.18311	0.855823	1.43111	0.575291	0.221137	0.0675015	0.339618	related+to+deoxyribose-phosphate+aldolase	-0.483985	5.70577	TRUE	5.55783	TRUE	9.68521	FALSE	9.28445	FALSE	3.76482	FALSE	1.52429	FALSE	4.57282	FALSE	1.78229	FALSE	39.0261	TRUE	16.2389	TRUE	11.3468	TRUE	10	22	9	11	-0.183206	0.482447	0.665653	0.339998
FFUJ_00153	121	169	201	171	174	182	2.15822	2.09869	1.24452	0.913693	0.854169	-0.0595239	0.0125777	0.0160933	0.763522	related+to+small+s+protein	1.70929	5.70577	TRUE	5.00205	TRUE	10.7613	FALSE	6.70544	FALSE	3.76482	FALSE	4.57286	FALSE	5.42357	FALSE	2.00508	FALSE	19.5131	TRUE	16.2389	TRUE	10.06	TRUE	288	292	240	344	2.27855	2.64213	0.363587	0.124284
FFUJ_00154	8	1	20	11	13	8	-0.456949	-0.825994	-3.63661	3.17966	2.81061	-0.369045	0.0432801	0.065231	0.670934	related+to+beta+transducin-like+protein	0.863938	4.10816	FALSE	5.14099	TRUE	10.7613	FALSE	11.8635	FALSE	1.88241	FALSE	3.04857	FALSE	6.06164	FALSE	2.78483	FALSE	19.5131	TRUE	20.8785	TRUE	9.47516	TRUE	10	8	9	7	-1.53113	-1.90336	-0.372232	0.173756
FFUJ_00155	0	0	4	11	11	20	-0.372931	0.839715	-4.47409	4.10115	5.3138	1.21265	0.0124265	0.00435899	0.113403	uncharacterized+protein	-0.323733	6.16224	TRUE	7.36413	TRUE	9.68521	FALSE	4.33274	FALSE	3.76482	FALSE	1.52429	FALSE	3.29668	FALSE	2.45065	FALSE	24.3913	TRUE	18.5587	TRUE	8.77329	TRUE	1	4	4	2	-2.28358	-1.93916	0.344418	0.689754
FFUJ_00156	0	0	1	3	0	0	-3.22984	-5.69312	-5.69312	2.46328	-8.88178e-16	-2.46328	0.0143779	1	0.0144441	uncharacterized+protein	0.895303	3.42346	FALSE	4.44627	FALSE	4.30454	FALSE	3.30114	FALSE	1.88241	FALSE	4.57286	FALSE	5.63626	FALSE	1.6709	FALSE	39.0261	TRUE	18.5587	TRUE	9.2412	TRUE	0	0	0	0	-5.89737	-5.89737	0	1
FFUJ_00157	0	0	0	0	0	1	-5.48935	-4.58696	-5.48935	-8.88178e-16	0.902388	0.902388	1	0.281021	0.281524	uncharacterized+protein	0.691534	4.56462	FALSE	3.89048	FALSE	6.45681	FALSE	5.05487	FALSE	3.76482	FALSE	0	FALSE	5.95529	FALSE	1.55951	FALSE	29.2696	TRUE	25.5182	TRUE	9.47516	TRUE	0	0	0	0	-5.6936	-5.6936	0	1
FFUJ_00158	29	32	17	11	13	10	-2.2076	-2.31512	-2.00852	-0.199076	-0.306594	-0.107518	0.45532	0.2839	0.69527	uncharacterized+protein	2.50309	5.24931	TRUE	5.27994	TRUE	13.9897	FALSE	20.0132	TRUE	3.76482	FALSE	1.52429	FALSE	4.14744	FALSE	1.89369	FALSE	29.2696	TRUE	20.8785	TRUE	12.7505	TRUE	73	64	75	96	-0.315384	-0.170959	0.144425	0.544864
FFUJ_00159	1	1	0	0	0	0	-5.23505	-5.23505	-4.70673	-0.528321	-0.528321	-8.88178e-16	0.00666745	0.00666745	1	uncharacterized+protein	0.437228	5.93401	TRUE	3.75154	FALSE	7.53294	FALSE	6.60228	FALSE	5.64723	FALSE	3.04857	FALSE	5.10454	FALSE	1.44811	FALSE	24.3913	TRUE	20.8785	TRUE	11.6977	TRUE	0	5	2	0	-4.2556	-3.73475	0.520851	0.803349
FFUJ_00160	124	158	46	46	79	63	-0.743508	-0.106636	0.206156	-0.949664	-0.312793	0.636872	0.00686535	0.125957	0.0279997	TY3B+-+TY3B+protein	2.71567	5.93401	TRUE	5.55783	TRUE	17.2181	TRUE	19.91	TRUE	5.64723	FALSE	3.04857	FALSE	5.63626	FALSE	3.00762	FALSE	19.5131	TRUE	20.8785	TRUE	9.82609	TRUE	496	442	461	626	2.12985	2.38857	0.258725	0.275495
FFUJ_00161	11	5	0	2	1	2	-2.57988	-1.53265	-0.58204	-1.99784	-0.95061	1.04723	0.133792	0.38616	0.400269	uncharacterized+protein	-0.924125	5.24931	TRUE	6.25256	TRUE	8.60907	FALSE	8.87181	FALSE	5.64723	FALSE	3.04857	FALSE	4.57282	FALSE	1.55951	FALSE	19.5131	TRUE	13.919	FALSE	10.8789	TRUE	2	5	7	2	-0.945065	-1.19644	-0.25137	0.791542
FFUJ_00162	7	12	2	3	3	3	-1.83856	-1.50391	-1.10434	-0.734216	-0.399565	0.334651	0.0903473	0.278735	0.375402	related+to+haloacetate+dehalogenase+H-1	-0.106249	5.47754	TRUE	5.55783	TRUE	21.5227	TRUE	17.0215	TRUE	3.76482	FALSE	1.52429	FALSE	6.59336	FALSE	0.66836	FALSE	34.1478	TRUE	18.5587	TRUE	14.0373	TRUE	11	8	12	10	-0.284114	-0.66994	-0.385826	0.0367037
FFUJ_00163	3	3	55	16	8	7	-0.125712	-1.90381	-4.24641	4.1207	2.3426	-1.7781	0.0198419	0.12104	0.102831	uncharacterized+protein	1.50284	11.1833	TRUE	6.39151	TRUE	7.53294	FALSE	6.39596	FALSE	3.76482	FALSE	13.7186	FALSE	6.38067	FALSE	6.12663	FALSE	14.6348	FALSE	11.5992	FALSE	11.3468	TRUE	0	1	1	0	-5.69744	-5.72301	-0.0255701	0.981195
FFUJ_00164	2250	2126	5537	5857	5250	4584	10.3364	10.1164	8.98955	1.34689	1.12685	-0.220038	6.43844e-06	1.20251e-05	0.00421719	uncharacterized+protein	-1.64837	13.9221	TRUE	8.89253	TRUE	8.60907	FALSE	10.8319	FALSE	30.1186	TRUE	60.9714	TRUE	14.7819	FALSE	49.0131	TRUE	14.6348	FALSE	6.95951	FALSE	6.6677	FALSE	804	1200	846	1100	7.29576	7.85361	0.557849	0.0284436
FFUJ_00165	11	17	12	10	6	21	-0.589882	-0.451438	-1.23716	0.647274	0.785718	0.138444	0.406797	0.32048	0.840855	related+to+hexose+transporter+protein	0.582074	5.02108	TRUE	5.27994	TRUE	10.7613	FALSE	8.97497	FALSE	3.76482	FALSE	4.57286	FALSE	5.63626	FALSE	1.22533	FALSE	29.2696	TRUE	23.1984	TRUE	9.2412	TRUE	7	11	7	13	-1.65526	-0.97273	0.682525	0.00519602
FFUJ_00166	4	10	3	0	2	5	-4.61935	-2.8841	-3.01781	-1.60154	0.133715	1.73525	0.262234	0.907491	0.232231	related+to+beta-glucosidase	1.34369	5.47754	TRUE	6.25256	TRUE	10.7613	FALSE	6.8086	FALSE	5.64723	FALSE	1.52429	FALSE	4.99819	FALSE	2.11647	FALSE	24.3913	TRUE	20.8785	TRUE	8.53934	TRUE	6	4	12	10	-2.16672	-2.59062	-0.423906	0.54966
FFUJ_00167	28	18	17	13	8	10	-0.422825	-0.991446	-0.774014	0.351189	-0.217432	-0.56862	0.322914	0.551098	0.161136	uncharacterized+protein	0.825379	8.21632	TRUE	6.6694	TRUE	25.8272	TRUE	24.7585	TRUE	5.64723	FALSE	6.09714	FALSE	2.44592	FALSE	1.55951	FALSE	24.3913	TRUE	13.919	FALSE	7.48654	TRUE	51	30	52	37	0.849741	0.263457	-0.586284	0.00909112
FFUJ_00168	18	8	12	6	4	5	1.00875	0.282096	0.567238	0.441507	-0.285142	-0.726649	0.47286	0.657739	0.281379	uncharacterized+protein	-1.37707	3.87993	FALSE	4.58521	FALSE	5.38067	FALSE	4.74539	FALSE	1.88241	FALSE	3.04857	FALSE	5.63626	FALSE	1.11393	FALSE	29.2696	TRUE	20.8785	TRUE	8.89027	TRUE	30	19	16	17	1.83417	1.56173	-0.27244	0.605523
FFUJ_00169	6	8	14	3	15	6	-1.08805	-0.46398	-1.94539	0.857332	1.48141	0.624073	0.438152	0.196395	0.522069	uncharacterized+protein	0.391768	4.33639	FALSE	4.16837	FALSE	4.30454	FALSE	4.22958	FALSE	1.88241	FALSE	3.04857	FALSE	6.69971	FALSE	2.22787	FALSE	34.1478	TRUE	23.1984	TRUE	8.77329	TRUE	14	12	13	16	-0.560984	-0.568098	-0.00711459	0.972141
FFUJ_00170	5	4	12	15	7	9	-0.915041	-1.49083	-3.27321	2.35816	1.78238	-0.575788	0.000939298	0.00296967	0.0534374	uncharacterized+protein	1.16928	5.93401	TRUE	5.27994	TRUE	8.60907	FALSE	6.39596	FALSE	3.76482	FALSE	1.52429	FALSE	4.36013	FALSE	1.89369	FALSE	29.2696	TRUE	18.5587	TRUE	8.77329	TRUE	6	9	9	5	-2.19589	-2.32616	-0.130265	0.796309
FFUJ_00171	1	0	0	0	0	0	-3.49381	-3.49381	-3.22821	-0.265598	-0.265598	0	0.301903	0.301903	1	uncharacterized+protein	-1.30401	5.02108	TRUE	5.69678	TRUE	8.60907	FALSE	4.84855	FALSE	7.52964	FALSE	3.04857	FALSE	3.93475	FALSE	3.56459	FALSE	39.0261	TRUE	32.4777	TRUE	8.89027	TRUE	0	1	0	2	-3.69806	-1.73915	1.95891	0.0215115
FFUJ_00172	3	2	1	4	3	4	-2.40031	-1.69466	-3.08699	0.686682	1.39233	0.705646	0.366525	0.103214	0.322967	uncharacterized+protein	0.263034	3.87993	FALSE	4.58521	FALSE	15.0659	TRUE	3.9201	FALSE	5.64723	FALSE	1.52429	FALSE	4.7855	FALSE	2.11647	FALSE	29.2696	TRUE	23.1984	TRUE	11.8147	TRUE	4	5	2	13	-2.4934	-1.18898	1.30443	0.186157
FFUJ_00173	0	1	2	0	0	2	-4.033	-4.0133	-5.08106	1.04806	1.06776	0.0197012	0.52226	0.515261	0.989571	related+to+nicotinamide+mononucleotide+permease	0.545968	3.87993	FALSE	4.58521	FALSE	6.45681	FALSE	3.71378	FALSE	5.64723	FALSE	3.04857	FALSE	5.52992	FALSE	3.56459	FALSE	29.2696	TRUE	18.5587	TRUE	9.12422	TRUE	1	2	0	0	-4.77054	-4.40312	0.36742	0.792565
FFUJ_00174	41	37	306	331	173	223	2.88985	2.21878	-0.834684	3.72453	3.05346	-0.67107	0.000142203	0.000319908	0.0103801	related+to+ankyrin+3	1.7137	4.79285	FALSE	4.02943	FALSE	5.38067	FALSE	3.09482	FALSE	7.52964	FALSE	4.57286	FALSE	3.50937	FALSE	1.22533	FALSE	24.3913	TRUE	18.5587	TRUE	8.07143	TRUE	33	59	35	66	-0.625434	0.283683	0.909118	0.000355253
FFUJ_00175	298	171	76	18	13	8	1.59648	-0.0596666	3.64385	-2.04737	-3.70352	-1.65615	0.0750697	0.0377503	0.273628	uncharacterized+protein	0.0976108	7.75985	TRUE	7.78096	TRUE	23.675	TRUE	24.0364	TRUE	0	FALSE	0	FALSE	2.76496	FALSE	2.33926	FALSE	29.2696	TRUE	13.919	FALSE	9.59213	TRUE	142	126	167	157	3.13645	3.0834	-0.0530486	0.661193
FFUJ_00176	1	0	5	1	7	0	-3.67769	-4.22433	-6.15889	2.4812	1.93456	-0.546639	0.27206	0.388777	0.766732	related+to+flavin-containing+monooxygenase	1.62667	4.56462	FALSE	4.30732	FALSE	5.38067	FALSE	3.19798	FALSE	9.41205	FALSE	4.57286	FALSE	5.84895	FALSE	1.89369	FALSE	24.3913	TRUE	20.8785	TRUE	9.2412	TRUE	1	0	0	1	-5.85125	-5.82568	0.0255701	0.981195
FFUJ_00177	20	23	28	21	13	23	-0.735954	-1.07977	-1.83383	1.09787	0.754059	-0.343814	0.0294125	0.0892289	0.307456	related+to+splicing+factor+3B+subunit+3+(spliceosomal+protein+sap130)	1.81352	9.35747	TRUE	7.78096	TRUE	17.2181	TRUE	18.4657	TRUE	1.88241	FALSE	1.52429	FALSE	3.08399	FALSE	2.22787	FALSE	29.2696	TRUE	11.5992	FALSE	7.60352	TRUE	35	13	29	22	-0.816119	-1.7148	-0.898685	0.0717549
FFUJ_00178	6	4	26	17	10	16	0.824205	0.240712	-2.01031	2.83452	2.25102	-0.583493	0.00368721	0.00923012	0.160901	uncharacterized+protein	0.0690147	8.21632	TRUE	7.64202	TRUE	7.53294	FALSE	7.42756	FALSE	3.76482	FALSE	1.52429	FALSE	3.29668	FALSE	3.11901	FALSE	24.3913	TRUE	18.5587	TRUE	9.35818	TRUE	1	1	1	4	-3.48612	-2.7275	0.758622	0.382389
FFUJ_00179	0	0	0	0	0	0	-4.29147	-4.29147	-4.29147	0	0	0	1	1	1	uncharacterized+protein	-0.506353	3.19523	FALSE	4.30732	FALSE	6.45681	FALSE	4.02326	FALSE	5.64723	FALSE	3.04857	FALSE	5.52992	FALSE	4.01016	FALSE	29.2696	TRUE	25.5182	TRUE	9.2412	TRUE	0	0	0	0	-4.49572	-4.49572	0	1
FFUJ_00180	0	0	0	0	0	0	-3.98178	-3.98178	-3.98178	0	0	0	1	1	1	uncharacterized+protein	-0.816037	3.6517	FALSE	3.89048	FALSE	5.38067	FALSE	5.77699	FALSE	5.64723	FALSE	1.52429	FALSE	5.42357	FALSE	0.891147	FALSE	29.2696	TRUE	11.5992	FALSE	9.00725	TRUE	0	0	0	0	-4.18603	-4.18603	0	1
FFUJ_00181	0	0	0	0	1	0	-2.55313	-1.54271	-2.55313	0	1.01042	1.01042	1	0.270948	0.27145	uncharacterized+protein	-2.24469	5.47754	TRUE	6.25256	TRUE	7.53294	FALSE	6.39596	FALSE	5.64723	FALSE	3.04857	FALSE	4.14744	FALSE	2.11647	FALSE	14.6348	FALSE	27.838	TRUE	10.06	TRUE	0	0	0	0	-2.75739	-2.75739	0	1
FFUJ_00182	0	1	6	5	1	2	-1.22479	-2.7174	-4.79572	3.57093	2.07832	-1.49261	0.000729581	0.00598585	0.00889961	uncharacterized+protein	0.260628	2.51054	FALSE	5.27994	TRUE	4.30454	FALSE	3.81694	FALSE	13.1769	FALSE	1.52429	FALSE	4.25378	FALSE	2.11647	FALSE	29.2696	TRUE	18.5587	TRUE	11.6977	TRUE	2	0	0	1	-4.12447	-4.45963	-0.335164	0.807554
FFUJ_00183	0	0	2	0	1	0	-4.30015	-4.60051	-5.61093	1.31078	1.01042	-0.300362	0.371339	0.487924	0.820147	related+to+hsp70+protein	0.813114	3.87993	FALSE	4.16837	FALSE	6.45681	FALSE	3.9201	FALSE	5.64723	FALSE	3.04857	FALSE	4.46647	FALSE	2.67344	FALSE	24.3913	TRUE	16.2389	TRUE	10.177	TRUE	0	0	0	1	-5.81518	-5.01212	0.803066	0.363245
FFUJ_00184	0	0	0	0	0	0	-4.40946	-4.40946	-4.40946	0	0	0	1	1	1	uncharacterized+protein	-0.388355	2.967	FALSE	3.61259	FALSE	6.45681	FALSE	3.30114	FALSE	7.52964	FALSE	3.04857	FALSE	6.06164	FALSE	1.00254	FALSE	19.5131	TRUE	20.8785	TRUE	9.70911	TRUE	0	0	0	0	-4.61372	-4.61372	0	1
FFUJ_00185	15	15	10	8	4	3	-3.21851	-4.36134	-3.43945	0.220945	-0.921892	-1.14284	0.25312	0.00920954	0.00439504	related+to+heterokaryon+incompatibility+protein	2.92562	7.75985	TRUE	5.27994	TRUE	5.38067	FALSE	5.05487	FALSE	3.76482	FALSE	3.04857	FALSE	4.89185	FALSE	2.33926	FALSE	43.9044	TRUE	11.5992	FALSE	8.30538	TRUE	12	8	18	43	-2.94846	-2.64665	0.301816	0.799568
FFUJ_00186	5	0	1	1	1	0	-2.95852	-3.77871	-3.38947	0.430952	-0.389242	-0.820195	0.744298	0.779497	0.556737	uncharacterized+protein	-0.00868224	5.47754	TRUE	4.30732	FALSE	7.53294	FALSE	5.36435	FALSE	5.64723	FALSE	1.52429	FALSE	5.63626	FALSE	2.45065	FALSE	24.3913	TRUE	16.2389	TRUE	8.18841	TRUE	0	0	0	1	-4.99339	-4.19032	0.803066	0.363245
FFUJ_00187	10	7	13	7	11	20	-0.792786	-0.0842874	-1.8829	1.09012	1.79861	0.708498	0.107617	0.0243125	0.183657	related+to+nicotinamide+mononucleotide+permease	0.60027	5.02108	TRUE	7.64202	TRUE	6.45681	FALSE	10.4192	FALSE	1.88241	FALSE	4.57286	FALSE	4.04109	FALSE	1.33672	FALSE	14.6348	FALSE	18.5587	TRUE	8.89027	TRUE	7	4	7	2	-1.67345	-2.86317	-1.18971	0.0501847
FFUJ_00188	20	43	13	5	4	5	-2.44935	-3.13271	-1.60138	-0.847967	-1.53132	-0.683357	0.234605	0.0840903	0.394318	related+to+vegetatible+incompatibility+protein+HET-E-1	2.03773	5.93401	TRUE	6.6694	TRUE	13.9897	FALSE	11.0382	FALSE	5.64723	FALSE	3.04857	FALSE	4.99819	FALSE	2.78483	FALSE	24.3913	TRUE	16.2389	TRUE	8.89027	TRUE	58	47	56	52	-0.218329	-0.378925	-0.160596	0.0897204
FFUJ_00189	15	20	3	3	2	7	-2.30786	-1.89158	-0.893434	-1.41442	-0.998151	0.416273	0.0747636	0.153464	0.544439	uncharacterized+protein	0.574344	5.70577	TRUE	5.69678	TRUE	4.30454	FALSE	6.60228	FALSE	1.88241	FALSE	1.52429	FALSE	4.57282	FALSE	1.78229	FALSE	24.3913	TRUE	16.2389	TRUE	7.01863	TRUE	35	14	32	17	0.491588	-0.613525	-1.10511	0.00590456
FFUJ_00190	0	4	1	1	0	0	-3.50027	-5.33088	-4.03662	0.53635	-1.29427	-1.83062	0.605111	0.2912	0.157041	related+to+neutral+amino+acid+permease	0.533065	4.10816	FALSE	3.89048	FALSE	8.60907	FALSE	4.12642	FALSE	3.76482	FALSE	1.52429	FALSE	5.74261	FALSE	1.00254	FALSE	24.3913	TRUE	16.2389	TRUE	8.53934	TRUE	0	1	1	0	-4.72767	-4.75324	-0.0255701	0.981195
FFUJ_00191	0	5	2	4	1	0	-1.68711	-3.727	-3.39522	1.70811	-0.331775	-2.03988	0.228395	0.816713	0.178907	uncharacterized+protein	-0.0603973	3.6517	FALSE	4.8631	FALSE	5.38067	FALSE	3.81694	FALSE	9.41205	FALSE	0	FALSE	5.21088	FALSE	1.55951	FALSE	24.3913	TRUE	18.5587	TRUE	9.00725	TRUE	1	7	2	7	-2.98048	-1.06517	1.91531	0.0110487
FFUJ_00192	49	90	86	46	32	32	1.92116	1.07962	1.20286	0.718303	-0.123243	-0.841546	0.198292	0.82131	0.160885	uncharacterized+protein	0.503858	7.53162	TRUE	6.39151	TRUE	7.53294	FALSE	6.8086	FALSE	7.52964	FALSE	1.52429	FALSE	7.33777	FALSE	1.78229	FALSE	34.1478	TRUE	18.5587	TRUE	9.82609	TRUE	45	62	56	83	1.1432	1.68395	0.540752	0.0608371
FFUJ_00193	1789	1760	2443	1582	1159	1176	5.81504	5.06564	5.73758	0.0774511	-0.67194	-0.749391	0.759219	0.052695	0.0390272	related+to+capsule-associated+protein	1.30568	9.12924	TRUE	6.6694	TRUE	6.45681	FALSE	3.81694	FALSE	1.88241	FALSE	6.09714	FALSE	4.7855	FALSE	1.6709	FALSE	14.6348	FALSE	18.5587	TRUE	7.36957	TRUE	1112	1513	1306	1707	4.88929	5.37007	0.480777	0.00657899
FFUJ_00194	0	0	0	0	0	0	-4.60022	-4.60022	-4.60022	0	0	0	1	1	1	uncharacterized+protein	-0.1976	4.79285	FALSE	4.02943	FALSE	5.38067	FALSE	3.81694	FALSE	1.88241	FALSE	3.04857	FALSE	5.21088	FALSE	1.55951	FALSE	34.1478	TRUE	16.2389	TRUE	8.18841	TRUE	0	0	0	0	-4.80447	-4.80447	0	1
FFUJ_00195	1236	1612	696	973	1337	1251	4.27248	4.89523	5.06516	-0.792688	-0.169937	0.622751	0.0249939	0.469548	0.0504538	related+to+ankyrin+3	1.62854	5.93401	TRUE	6.53045	TRUE	6.45681	FALSE	3.71378	FALSE	48.9427	TRUE	35.0586	TRUE	23.6085	TRUE	20.4964	TRUE	9.75653	FALSE	6.95951	FALSE	5.03002	FALSE	3547	3318	3694	3481	6.2174	6.07833	-0.139075	0.0459485
FFUJ_00196	85	114	23	21	11	19	0.354255	-0.1043	1.74721	-1.39295	-1.85151	-0.458555	0.00825085	0.00428769	0.243909	probable+aldehyde+dehydrogenase	0.588805	10.7269	TRUE	10.4209	TRUE	10.7613	FALSE	14.752	FALSE	3.76482	FALSE	1.52429	FALSE	2.76496	FALSE	1.33672	FALSE	4.87826	FALSE	6.95951	FALSE	6.31677	FALSE	252	204	296	209	3.46631	3.15066	-0.315647	0.0411328
FFUJ_00197	108	92	38	19	10	8	1.2199	-0.164022	2.34722	-1.12732	-2.51124	-1.38392	0.0379305	0.00693126	0.0541551	related+to+nucleoside-diphosphate-sugar+epimerase	0.0129262	8.90101	TRUE	8.33675	TRUE	11.8375	FALSE	10.2129	FALSE	3.76482	FALSE	4.57286	FALSE	4.46647	FALSE	1.6709	FALSE	9.75653	FALSE	6.95951	FALSE	4.56211	FALSE	87	63	109	68	2.57089	2.05499	-0.515891	0.0310694
FFUJ_00198	19	19	0	0	0	0	-5.89273	-5.89273	-1.27611	-4.61662	-4.61662	0	2.40693e-06	2.40693e-06	1	related+to+ARG81+-+transcription+factor+involved+in+arginine+metabolism	1.09491	7.53162	TRUE	7.64202	TRUE	11.8375	FALSE	9.38761	FALSE	7.52964	FALSE	1.52429	FALSE	4.67916	FALSE	3.11901	FALSE	19.5131	TRUE	20.8785	TRUE	9.70911	TRUE	91	17	78	38	1.26272	-0.381888	-1.64461	0.0374974
FFUJ_00199	91	91	16	8	0	0	0.210896	-4.63455	2.36879	-2.15789	-7.00334	-4.84545	0.00184934	0.000206367	0.00100234	related+to+dihydrodipicolinate+synthase	-0.163268	7.53162	TRUE	6.11362	TRUE	16.142	TRUE	17.1247	TRUE	5.64723	FALSE	4.57286	FALSE	3.8284	FALSE	2.45065	FALSE	29.2696	TRUE	13.919	FALSE	8.07143	TRUE	137	99	127	102	3.16602	2.85509	-0.310925	0.0593719
FFUJ_00200	14	33	2	2	0	1	-2.57395	-4.27616	-0.383672	-2.19028	-3.89249	-1.70221	0.0423253	0.0118883	0.150765	uncharacterized+protein	0.380729	4.79285	FALSE	5.69678	TRUE	10.7613	FALSE	11.0382	FALSE	5.64723	FALSE	4.57286	FALSE	4.7855	FALSE	4.56713	FALSE	29.2696	TRUE	20.8785	TRUE	9.00725	TRUE	79	26	93	32	2.01708	0.491894	-1.52519	0.00149617
FFUJ_00201	0	1	0	0	0	0	-5.67752	-5.67752	-5.4148	-0.262723	-0.262723	0	0.306399	0.306399	1	probable+alpha-glucosidase+(maltase)	0.879706	4.10816	FALSE	5.00205	TRUE	7.53294	FALSE	3.81694	FALSE	3.76482	FALSE	4.57286	FALSE	3.50937	FALSE	0.891147	FALSE	24.3913	TRUE	20.8785	TRUE	13.4524	TRUE	0	1	0	0	-5.88178	-5.09988	0.781896	0.373995
FFUJ_00202	9	14	0	0	0	0	-5.39332	-5.39332	-1.50194	-3.89138	-3.89138	0	0.000206617	0.000206617	1	related+to+hexose+transporter+protein	0.595504	6.84693	TRUE	4.30732	FALSE	12.9136	FALSE	9.90342	FALSE	3.76482	FALSE	1.52429	FALSE	2.76496	FALSE	2.11647	FALSE	24.3913	TRUE	20.8785	TRUE	9.12422	TRUE	59	17	52	12	1.18136	-0.735228	-1.91659	0.0102207
FFUJ_00203	0	0	0	0	0	0	-5.22005	-5.22005	-5.22005	0	0	0	1	1	1	uncharacterized+protein	0.422233	4.56462	FALSE	6.39151	TRUE	3.2284	FALSE	4.74539	FALSE	1.88241	FALSE	3.04857	FALSE	5.95529	FALSE	2.00508	FALSE	24.3913	TRUE	9.27934	FALSE	8.18841	TRUE	0	1	1	0	-4.61684	-4.64241	-0.0255701	0.981195
FFUJ_00204	60	65	46	41	18	11	1.83342	0.429426	1.5283	0.305123	-1.09887	-1.404	0.208113	0.013695	0.00588989	related+to+endo-polygalacturonase+6	0.0635029	4.56462	FALSE	5.83572	TRUE	13.9897	FALSE	15.0614	TRUE	3.76482	FALSE	3.04857	FALSE	4.89185	FALSE	2.00508	FALSE	43.9044	TRUE	23.1984	TRUE	10.411	TRUE	54	76	43	67	1.51721	2.13669	0.619476	0.086586
FFUJ_00205	441	516	173	194	236	257	2.79358	3.18458	3.94349	-1.14992	-0.758917	0.390998	0.00104112	0.00378718	0.0441685	uncharacterized+protein	1.05242	10.7269	TRUE	8.33675	TRUE	20.4466	TRUE	29.0913	TRUE	5.64723	FALSE	4.57286	FALSE	4.46647	FALSE	2.22787	FALSE	24.3913	TRUE	13.919	FALSE	7.25259	TRUE	968	631	938	687	4.80277	4.36187	-0.440905	0.00779918
FFUJ_00206	23	26	2	11	6	5	-1.55707	-1.2795	-0.283787	-1.27328	-0.995717	0.277567	0.16823	0.249696	0.755784	HET-6OR+heterokaryon+incompatibility+protein+(het-6OR+allele)	0.469886	5.47754	TRUE	4.44627	FALSE	5.38067	FALSE	3.61062	FALSE	7.52964	FALSE	3.04857	FALSE	5.10454	FALSE	2.45065	FALSE	19.5131	TRUE	16.2389	TRUE	8.53934	TRUE	68	38	77	28	1.67957	0.579791	-1.09978	0.0268069
FFUJ_00207	4	0	7	1	0	0	-1.79936	-4.79204	-3.48171	1.68235	-1.31033	-2.99268	0.273157	0.446372	0.111176	related+to+arsenic+resistance+protein+ArsH	-0.00578235	4.33639	FALSE	4.02943	FALSE	8.60907	FALSE	5.88015	FALSE	9.41205	FALSE	3.04857	FALSE	6.59336	FALSE	2.22787	FALSE	24.3913	TRUE	13.919	FALSE	8.53934	TRUE	0	0	0	2	-4.99629	-3.81928	1.17701	0.375496
FFUJ_00208	1018	1094	997	798	554	440	5.18572	4.37721	5.46441	-0.278689	-1.0872	-0.808508	0.155093	0.00392957	0.0108851	related+to+tetracycline+resistance+protein+(probable+transport+protein)	0.809826	10.7269	TRUE	7.36413	TRUE	10.7613	FALSE	12.1729	FALSE	54.5899	TRUE	36.5829	TRUE	27.9686	TRUE	46.5624	TRUE	4.87826	FALSE	4.63967	FALSE	4.44513	FALSE	734	683	772	718	4.70112	4.68441	-0.0167057	0.538289
FFUJ_00209	53	92	12	19	6	16	-1.28005	-1.73014	0.0846366	-1.36468	-1.81477	-0.45009	0.0788541	0.0466783	0.556544	related+to+small+s+protein	1.68796	4.56462	FALSE	4.58521	FALSE	7.53294	FALSE	6.60228	FALSE	5.64723	FALSE	3.04857	FALSE	3.08399	FALSE	1.6709	FALSE	34.1478	TRUE	16.2389	TRUE	9.47516	TRUE	35	101	82	162	0.0631355	1.36154	1.29841	0.0999847
FFUJ_00210	0	0	0	0	0	0	-4.54971	-4.54971	-4.54971	0	0	0	1	1	1	uncharacterized+protein	-0.248108	2.73877	FALSE	4.02943	FALSE	4.30454	FALSE	4.02326	FALSE	3.76482	FALSE	4.57286	FALSE	4.57282	FALSE	2.00508	FALSE	19.5131	TRUE	16.2389	TRUE	7.48654	TRUE	0	0	0	0	-4.75396	-4.75396	0	1
FFUJ_00211	153	274	12	11	20	22	-1.1603	-0.209409	2.36966	-3.52996	-2.57907	0.950887	0.0074786	0.0116515	0.291966	related+to+C6+transcription+factor	1.20664	5.02108	TRUE	5.00205	TRUE	13.9897	FALSE	8.97497	FALSE	5.64723	FALSE	1.52429	FALSE	3.61571	FALSE	1.22533	FALSE	34.1478	TRUE	32.4777	TRUE	7.95445	TRUE	863	438	893	443	4.53526	3.63266	-0.902599	0.000789671
FFUJ_00212	55	76	11	9	10	15	-0.587711	-0.192396	1.19344	-1.78115	-1.38583	0.395315	0.00421226	0.00805469	0.290124	related+to+amine+oxidase+	0.459432	4.33639	FALSE	4.72416	FALSE	5.38067	FALSE	4.22958	FALSE	7.52964	FALSE	1.52429	FALSE	7.55046	FALSE	1.44811	FALSE	24.3913	TRUE	20.8785	TRUE	10.528	TRUE	306	178	270	135	3.65938	2.86666	-0.792718	0.0574876
FFUJ_00213	0	0	0	0	0	0	-3.57013	-3.57013	-3.57013	0	0	0	1	1	1	uncharacterized+protein	-1.22769	3.42346	FALSE	6.25256	TRUE	6.45681	FALSE	8.45917	FALSE	3.76482	FALSE	3.04857	FALSE	4.25378	FALSE	2.89623	FALSE	24.3913	TRUE	11.5992	FALSE	6.78468	FALSE	0	0	0	0	-3.77438	-3.77438	0	1
FFUJ_00214	29	39	26	41	21	31	0.919869	0.696934	0.0595939	0.860275	0.63734	-0.222935	0.0793761	0.16406	0.544666	related+to+succinate-semialdehyde+dehydrogenase+	0.580145	9.5857	TRUE	8.61464	TRUE	7.53294	FALSE	4.53907	FALSE	3.76482	FALSE	6.09714	FALSE	4.04109	FALSE	1.89369	FALSE	9.75653	FALSE	9.27934	FALSE	5.03002	FALSE	161	47	145	60	2.62704	1.18017	-1.44687	0.00513402
FFUJ_00215	8	14	16	23	20	14	1.43617	1.40634	-0.29055	1.72672	1.69689	-0.0298268	0.0161347	0.0174904	0.933039	uncharacterized+protein	-0.68966	2.51054	FALSE	3.05681	FALSE	6.45681	FALSE	2.8885	FALSE	9.41205	FALSE	0	FALSE	3.19034	FALSE	0.556967	FALSE	9.75653	FALSE	6.95951	FALSE	3.50932	FALSE	54	21	74	23	2.66481	1.16999	-1.49481	0.00811662
FFUJ_00216	14	16	12	9	26	12	0.199963	1.08827	-0.235661	0.435624	1.32393	0.888302	0.454102	0.0566935	0.132792	uncharacterized+protein	-0.279284	2.28231	FALSE	3.75154	FALSE	5.38067	FALSE	3.71378	FALSE	5.64723	FALSE	4.57286	FALSE	3.61571	FALSE	1.00254	FALSE	9.75653	FALSE	16.2389	TRUE	5.03002	FALSE	54	34	59	29	2.09359	1.28314	-0.81045	0.0167458
FFUJ_00217	0	0	0	0	0	2	-3.24566	-1.91518	-3.24566	-2.66454e-15	1.33049	1.33049	1	0.290239	0.290769	uncharacterized+protein	-1.55216	1.82585	FALSE	3.61259	FALSE	7.53294	FALSE	3.30114	FALSE	7.52964	FALSE	6.09714	FALSE	4.89185	FALSE	1.78229	FALSE	19.5131	TRUE	9.27934	FALSE	5.03002	FALSE	0	0	0	0	-3.44991	-3.44991	0	1
FFUJ_00218	0	0	0	0	0	0	-3.1128	-3.1128	-3.1128	0	0	0	1	1	1	uncharacterized+protein	-1.68501	5.47754	TRUE	3.3347	FALSE	5.38067	FALSE	3.50746	FALSE	5.64723	FALSE	4.57286	FALSE	7.12508	FALSE	1.55951	FALSE	19.5131	TRUE	11.5992	FALSE	5.03002	FALSE	0	0	0	0	-3.31706	-3.31706	0	1
FFUJ_00219	0	0	0	0	0	0	-3.04149	-3.04149	-3.04149	0	0	0	1	1	1	uncharacterized+protein	-1.75633	4.10816	FALSE	4.8631	FALSE	3.2284	FALSE	2.99166	FALSE	5.64723	FALSE	3.04857	FALSE	3.19034	FALSE	1.89369	FALSE	14.6348	FALSE	6.95951	FALSE	4.44513	FALSE	0	0	0	0	-3.24574	-3.24574	0	1
FFUJ_00220	0	0	0	0	0	0	-3.39045	-3.39045	-3.39045	0	0	0	1	1	1	uncharacterized+protein	-1.40736	2.51054	FALSE	3.89048	FALSE	8.60907	FALSE	2.99166	FALSE	5.64723	FALSE	1.52429	FALSE	4.99819	FALSE	0.66836	FALSE	14.6348	FALSE	6.95951	FALSE	3.97723	FALSE	0	0	0	0	-3.59471	-3.59471	0	1
FFUJ_00221	1	7	3	0	0	3	-2.4823	-2.45859	-2.13192	-0.350381	-0.326667	0.0237144	0.862486	0.871716	0.990898	uncharacterized+protein	-0.793357	5.02108	TRUE	7.22518	TRUE	6.45681	FALSE	3.50746	FALSE	1.88241	FALSE	1.52429	FALSE	4.46647	FALSE	1.78229	FALSE	14.6348	FALSE	9.27934	FALSE	4.67909	FALSE	1	1	1	1	-2.62375	-2.62375	-8.88178e-16	1
FFUJ_00222	0	0	0	0	0	0	-3.82356	-3.82356	-3.82356	0	0	0	1	1	1	uncharacterized+protein	-0.974262	2.73877	FALSE	4.8631	FALSE	4.30454	FALSE	2.78534	FALSE	9.41205	FALSE	1.52429	FALSE	4.89185	FALSE	2.22787	FALSE	19.5131	TRUE	9.27934	FALSE	4.79607	FALSE	0	0	0	0	-4.02781	-4.02781	0	1
FFUJ_00223	0	0	0	0	0	0	-4.05362	-4.05362	-4.05362	0	0	0	1	1	1	uncharacterized+protein	-0.744197	4.10816	FALSE	4.02943	FALSE	6.45681	FALSE	4.22958	FALSE	3.76482	FALSE	3.04857	FALSE	5.52992	FALSE	0.556967	FALSE	19.5131	TRUE	6.95951	FALSE	5.73188	FALSE	0	0	0	0	-4.25787	-4.25787	0	1
FFUJ_00224	3	2	0	0	1	2	-5.42449	-3.08345	-3.45063	-1.97386	0.367178	2.34104	0.00587125	0.289281	0.0032059	related+to+allantoate+permease	0.626673	2.967	FALSE	4.72416	FALSE	5.38067	FALSE	3.81694	FALSE	3.76482	FALSE	3.04857	FALSE	5.21088	FALSE	1.89369	FALSE	4.87826	FALSE	6.95951	FALSE	4.56211	FALSE	15	5	10	4	-0.94844	-2.36256	-1.41412	0.0533488
FFUJ_00225	15	25	0	2	4	5	-3.66493	-1.25589	-0.324167	-3.34076	-0.931727	2.40904	0.021908	0.26733	0.0664889	probable+unsaturated+glucuronyl+hydrolase+involved+in+regulation+of+bacterial+surface+properties,+and+related+proteins	0.16092	6.39047	TRUE	5.55783	TRUE	16.142	TRUE	15.1646	TRUE	1.88241	FALSE	3.04857	FALSE	5.10454	FALSE	2.00508	FALSE	4.87826	FALSE	4.63967	FALSE	4.56211	FALSE	47	26	57	31	1.53289	0.693997	-0.838897	0.00917937
FFUJ_00226	204	253	77	43	74	87	0.790456	1.25653	2.26025	-1.46979	-1.00372	0.466079	0.0107421	0.0287688	0.244635	probable+beta-glucosidase	1.50894	16.2044	TRUE	10.6988	TRUE	15.0659	TRUE	15.0614	TRUE	3.76482	FALSE	3.04857	FALSE	4.04109	FALSE	2.45065	FALSE	0	FALSE	4.63967	FALSE	4.91304	FALSE	653	329	732	396	3.87111	3.0337	-0.83741	0.0027079
FFUJ_00227	906	895	299	334	339	324	6.15467	6.20896	7.59477	-1.4401	-1.38581	0.0542877	6.83584e-06	7.8877e-06	0.260657	probable+ribosomal+protein+S14+precursor,+mitochondrial	-1.56064	15.0632	TRUE	9.58726	TRUE	33.3602	TRUE	36.622	TRUE	64.0019	TRUE	45.7286	TRUE	29.8828	TRUE	36.7598	TRUE	0	FALSE	4.63967	FALSE	4.44513	FALSE	558	471	596	569	6.67811	6.63195	-0.0461645	0.473535
FFUJ_00228	443	370	450	614	574	627	5.10108	5.26252	4.54767	0.553405	0.714849	0.161445	0.0614551	0.0296433	0.463468	related+to+Pre-mRNA-splicing+factor+CWC25	0.180148	9.35747	TRUE	8.33675	TRUE	11.8375	FALSE	8.25285	FALSE	50.8251	TRUE	42.68	TRUE	24.5656	TRUE	51.6865	TRUE	0	FALSE	2.31984	FALSE	4.44513	FALSE	565	314	628	367	4.98336	4.2774	-0.705957	0.00168753
FFUJ_00229	626	578	565	650	784	672	6.2002	6.42709	6.09847	0.101726	0.328613	0.226887	0.398042	0.0404842	0.104763	probable+rho3+protein	-0.720232	8.67278	TRUE	7.08624	TRUE	7.53294	FALSE	5.67383	FALSE	52.7075	TRUE	62.4957	TRUE	28.5003	TRUE	65.1651	TRUE	4.87826	FALSE	2.31984	FALSE	3.39234	FALSE	880	761	875	735	6.45739	6.30369	-0.153693	0.177762
FFUJ_00230	49	25	142	189	93	79	4.74374	3.91237	1.76976	2.97398	2.14261	-0.831368	0.00254324	0.00897739	0.0500217	uncharacterized+protein	-1.04692	8.67278	TRUE	5.69678	TRUE	18.2943	TRUE	13.9267	FALSE	0	FALSE	1.52429	FALSE	4.04109	FALSE	2.00508	FALSE	0	FALSE	4.63967	FALSE	4.32816	FALSE	0	9	4	5	-2.33792	-0.109954	2.22796	0.193731
FFUJ_00231	30	52	104	102	87	77	0.972839	0.683756	-1.24292	2.21576	1.92668	-0.289083	0.0011143	0.00196437	0.190773	uncharacterized+protein	2.12002	4.10816	FALSE	4.58521	FALSE	4.30454	FALSE	4.33274	FALSE	1.88241	FALSE	1.52429	FALSE	5.31723	FALSE	2.00508	FALSE	4.87826	FALSE	4.63967	FALSE	3.62629	FALSE	127	70	142	86	0.908225	0.200329	-0.707895	0.0031143
FFUJ_00232	0	2	3	4	1	0	-1.58863	-3.83981	-3.94033	2.35171	0.100524	-2.25118	0.0682155	0.927803	0.0776647	uncharacterized+protein	0.0524159	3.87993	FALSE	3.89048	FALSE	5.38067	FALSE	4.22958	FALSE	0	FALSE	1.52429	FALSE	4.7855	FALSE	1.78229	FALSE	4.87826	FALSE	4.63967	FALSE	4.0942	FALSE	12	0	13	6	-0.316731	-3.23834	-2.92161	0.117013
FFUJ_00233	3019	3875	5170	8329	11594	9797	9.40982	10.1373	8.46773	0.942086	1.66953	0.727446	0.041715	0.0075526	0.0883351	related+to+glutathione+transferase+omega+1	-0.492079	10.9551	TRUE	7.91991	TRUE	6.45681	FALSE	7.01492	FALSE	16.9417	FALSE	51.8257	TRUE	13.1867	FALSE	32.7496	TRUE	4.87826	FALSE	6.95951	FALSE	4.0942	FALSE	5993	2981	6064	2887	9.11983	8.00366	-1.11618	0.00268746
FFUJ_00234	37	25	291	550	512	352	4.76119	4.83601	0.345603	4.41559	4.49041	0.0748219	0.0049825	0.00470827	0.84748	related+to+putative+glycosidases	0.154454	7.30339	TRUE	5.41889	TRUE	6.45681	FALSE	5.77699	FALSE	3.76482	FALSE	4.57286	FALSE	3.72206	FALSE	5.34688	FALSE	4.87826	FALSE	2.31984	FALSE	2.92443	FALSE	41	38	37	24	1.11933	0.792618	-0.326709	0.442931
FFUJ_00235	83	93	26	32	27	37	2.1299	2.36898	2.94324	-0.813334	-0.57426	0.239074	0.012125	0.0323895	0.281196	uncharacterized+protein	-0.805913	9.35747	TRUE	9.03148	TRUE	6.45681	FALSE	8.04653	FALSE	7.52964	FALSE	3.04857	FALSE	4.57282	FALSE	4.56713	FALSE	4.87826	FALSE	2.31984	FALSE	3.97723	FALSE	134	160	156	157	3.94358	4.15982	0.216239	0.131993
FFUJ_00236	216	238	98	71	66	75	2.29519	2.09403	3.26277	-0.967577	-1.16874	-0.201161	0.00641271	0.00385968	0.367453	probable+methylcitrate+synthase	0.501821	5.47754	TRUE	5.55783	TRUE	22.5988	TRUE	14.4425	FALSE	3.76482	FALSE	3.04857	FALSE	4.25378	FALSE	3.56459	FALSE	0	FALSE	4.63967	FALSE	3.86025	FALSE	340	432	417	418	4.00857	4.28249	0.273922	0.109712
FFUJ_00237	356	421	348	461	483	410	4.07886	4.20082	3.81075	0.268107	0.390067	0.121961	0.19687	0.089101	0.509064	probable+isocitrate+lyase	0.843984	7.75985	TRUE	7.36413	TRUE	17.2181	TRUE	13.514	FALSE	35.7658	TRUE	35.0586	TRUE	16.2707	FALSE	28.5167	TRUE	0	FALSE	2.31984	FALSE	4.32816	FALSE	553	658	641	669	4.31828	4.58281	0.264536	0.0382619
FFUJ_00238	2590	2793	1706	1732	1835	1696	7.18491	7.23952	7.88516	-0.700245	-0.645636	0.0546088	0.000643551	0.000857438	0.441229	related+to+short-chain+alcohol+dehydrogenase	-0.2567	4.79285	FALSE	4.8631	FALSE	4.30454	FALSE	4.33274	FALSE	45.1778	TRUE	36.5829	TRUE	30.3082	TRUE	37.3168	TRUE	0	FALSE	4.63967	FALSE	3.86025	FALSE	3760	3558	3845	3336	8.17716	7.99088	-0.186284	0.197088
FFUJ_00239	1109	1403	852	1326	1547	1387	5.74134	6.18277	5.99119	-0.249845	0.191582	0.441427	0.393399	0.500239	0.170026	probable+glutamine+synthetase	0.520045	8.44455	TRUE	6.25256	TRUE	5.38067	FALSE	4.12642	FALSE	37.6482	TRUE	28.9614	TRUE	14.5692	FALSE	18.0457	FALSE	9.75653	FALSE	2.31984	FALSE	3.27536	FALSE	2291	1528	2303	1605	6.62257	6.12105	-0.501516	0.00553218
FFUJ_00240	327	415	621	1045	1525	1366	5.72366	6.53362	4.43111	1.29255	2.10251	0.809961	0.0166668	0.00317714	0.0461387	uncharacterized+protein	0.15056	6.39047	TRUE	6.11362	TRUE	6.45681	FALSE	3.9201	FALSE	47.0602	TRUE	70.1171	TRUE	32.7541	TRUE	60.4866	TRUE	0	FALSE	2.31984	FALSE	3.74327	FALSE	846	598	888	663	5.57609	5.20495	-0.371135	0.000629675
FFUJ_00241	699	874	1513	1620	2049	1792	5.90384	6.19837	4.91295	0.990888	1.28543	0.294539	0.00280706	0.00113275	0.0993757	uncharacterized+protein	0.892197	10.4986	TRUE	9.03148	TRUE	4.30454	FALSE	3.81694	FALSE	3.76482	FALSE	6.09714	FALSE	4.7855	FALSE	9.46843	FALSE	0	FALSE	4.63967	FALSE	4.32816	FALSE	1803	1251	1884	1707	5.93285	5.65017	-0.282684	0.113112
FFUJ_00242	383	389	605	684	665	656	5.00138	5.01198	4.08157	0.919817	0.930411	0.0105937	0.000200163	0.00019437	0.860391	probable+COP9+complex+subunit+2	0.561693	6.6187	TRUE	5.14099	TRUE	9.68521	FALSE	11.0382	FALSE	64.0019	TRUE	71.6414	TRUE	30.8399	TRUE	55.2511	TRUE	4.87826	FALSE	4.63967	FALSE	3.62629	FALSE	919	526	1021	698	5.31542	4.7373	-0.578115	0.0235644
FFUJ_00243	878	1026	1111	1306	1325	1247	5.78473	5.86847	5.45713	0.3276	0.411335	0.0837343	0.0549256	0.0289814	0.516202	uncharacterized+protein	0.646163	9.12924	TRUE	9.44831	TRUE	17.2181	TRUE	17.1247	TRUE	5.64723	FALSE	3.04857	FALSE	4.89185	FALSE	3.89877	FALSE	4.87826	FALSE	2.31984	FALSE	3.50932	FALSE	1372	1467	1434	1426	5.77176	5.88491	0.113148	0.307474
FFUJ_00244	68	62	17	32	31	27	-0.405941	0.0322409	0.245758	-0.651699	-0.213517	0.438182	0.140915	0.555902	0.299288	uncharacterized+protein	1.41359	5.93401	TRUE	7.64202	TRUE	11.8375	FALSE	8.87181	FALSE	3.76482	FALSE	1.52429	FALSE	4.89185	FALSE	1.6709	FALSE	0	FALSE	6.95951	FALSE	3.50932	FALSE	146	151	142	155	1.70932	1.88055	0.171231	0.108774
FFUJ_00245	1	5	0	1	0	5	-3.82328	-2.84669	-3.1251	-0.698187	0.278406	0.976593	0.728001	0.882401	0.627677	uncharacterized+protein	-0.0649175	4.56462	FALSE	4.58521	FALSE	24.7511	TRUE	15.6804	TRUE	5.64723	FALSE	1.52429	FALSE	4.99819	FALSE	3.23041	FALSE	0	FALSE	6.95951	FALSE	4.0942	FALSE	2	4	7	7	-1.80427	-1.44496	0.359312	0.658231
FFUJ_00246	152	131	32	33	48	47	2.18869	2.79643	3.6355	-1.44681	-0.839072	0.607739	0.00127708	0.00614517	0.0295919	related+to+YSA1+sugar-nucleotide+hydrolase	-0.708396	8.67278	TRUE	6.6694	TRUE	12.9136	FALSE	10.2129	FALSE	3.76482	FALSE	4.57286	FALSE	4.7855	FALSE	3.56459	FALSE	0	FALSE	6.95951	FALSE	3.86025	FALSE	181	135	162	145	4.08956	3.88326	-0.206301	0.156261
FFUJ_00247	188	192	83	72	85	77	3.00226	3.10174	3.74782	-0.745567	-0.646084	0.0994822	0.00170536	0.00274993	0.368189	related+to+nucleoside+diphosphate-sugar+hydrolase+of+the+MutT+(NUDIX)+family	-0.312939	10.2704	TRUE	6.53045	TRUE	8.60907	FALSE	7.94336	FALSE	7.52964	FALSE	1.52429	FALSE	5.21088	FALSE	2.00508	FALSE	4.87826	FALSE	4.63967	FALSE	4.56211	FALSE	263	151	252	132	4.27905	3.49785	-0.781196	0.0179142
FFUJ_00248	898	811	1392	1617	1306	1324	6.71605	6.52614	5.92714	0.78891	0.599	-0.18991	0.00260998	0.00670361	0.153574	uncharacterized+protein	0.0200577	12.7809	TRUE	7.78096	TRUE	13.9897	FALSE	17.7436	TRUE	1.88241	FALSE	6.09714	FALSE	7.12508	FALSE	6.6836	FALSE	4.87826	FALSE	4.63967	FALSE	3.27536	FALSE	542	669	572	632	5.04812	5.37722	0.329099	0.0423266
FFUJ_00249	702	717	661	502	579	493	4.83449	4.70925	5.07043	-0.235939	-0.361175	-0.125236	0.229951	0.102716	0.506609	probable+serine+O-acetyltransferase	0.578214	9.81393	TRUE	6.11362	TRUE	16.142	TRUE	16.9183	TRUE	50.8251	TRUE	51.8257	TRUE	30.5209	TRUE	42.4409	TRUE	0	FALSE	4.63967	FALSE	3.86025	FALSE	746	716	837	817	5.00385	5.0426	0.0387486	0.492761
FFUJ_00250	118	118	183	232	287	256	2.63253	3.00406	1.26768	1.36486	1.73638	0.371526	0.000913683	0.00035964	0.0357631	uncharacterized+protein	1.36961	7.53162	TRUE	7.50307	TRUE	9.68521	FALSE	7.22124	FALSE	9.41205	FALSE	18.2914	FALSE	5.74261	FALSE	12.5874	FALSE	0	FALSE	2.31984	FALSE	4.79607	FALSE	223	199	227	228	2.39393	2.4194	0.0254701	0.580188
FFUJ_00251	384	390	178	249	293	251	4.48139	4.82748	5.10305	-0.621652	-0.27557	0.346083	0.0193938	0.147432	0.106123	related+to+pre-mRNA+splicing+factor	-0.454032	12.0962	TRUE	6.11362	TRUE	22.5988	TRUE	25.7901	TRUE	39.5306	TRUE	33.5343	TRUE	28.713	TRUE	30.7446	TRUE	4.87826	FALSE	4.63967	FALSE	3.50932	FALSE	383	331	409	368	5.02878	4.95024	-0.0785457	0.0321862
FFUJ_00252	774	608	607	650	803	751	5.07261	5.34263	5.12871	-0.0561005	0.213918	0.270018	0.740346	0.245803	0.167163	related+to+oligosaccharyltransferase+48K+subunit	0.457332	9.35747	TRUE	5.83572	TRUE	12.9136	FALSE	20.8384	TRUE	39.5306	TRUE	51.8257	TRUE	23.5021	TRUE	40.9928	TRUE	0	FALSE	2.31984	FALSE	3.50932	FALSE	950	834	933	842	5.37986	5.29746	-0.0823937	0.358118
FFUJ_00253	1021	908	329	314	410	307	6.73668	6.86347	8.2618	-1.52512	-1.39833	0.126787	0.000710232	0.000940148	0.467894	probable+NADH2+dehydrogenase+(ubiquinone)+9.5K+protein,+ubiquinone-binding	-2.12658	12.7809	TRUE	6.6694	TRUE	21.5227	TRUE	28.885	TRUE	54.5899	TRUE	42.68	TRUE	37.8587	TRUE	48.4561	TRUE	0	FALSE	2.31984	FALSE	3.74327	FALSE	408	403	499	404	6.89055	6.83183	-0.0587127	0.604763
FFUJ_00254	1185	1184	1628	1712	1973	1968	3.92763	4.16187	3.47236	0.455266	0.689507	0.234241	0.000569081	0.000129116	0.00559012	probable+beige+protein+homolog	2.9644	11.4115	TRUE	8.33675	TRUE	15.0659	TRUE	14.3393	FALSE	45.1778	TRUE	35.0586	TRUE	24.0339	TRUE	33.3066	TRUE	0	FALSE	4.63967	FALSE	4.0942	FALSE	3521	3266	3629	4399	4.85662	4.89065	0.0340315	0.794889
FFUJ_00255	16302	16922	21997	24740	26018	24142	10.1329	10.4439	9.37787	0.755069	1.06608	0.311011	0.0108232	0.00352389	0.131096	probable+subtilisin-like+serine+protease	0.672652	5.47754	TRUE	4.8631	FALSE	4.30454	FALSE	3.4043	FALSE	56.4723	TRUE	74.69	TRUE	32.5414	TRUE	74.7449	TRUE	0	FALSE	4.63967	FALSE	4.21118	FALSE	35324	24415	36883	26795	10.6551	9.75638	-0.898677	1.87336e-05
FFUJ_00256	32	31	40	14	20	14	-0.581349	-0.917445	-1.08648	0.505129	0.169033	-0.336096	0.442424	0.798266	0.60182	uncharacterized+protein	1.63413	10.9551	TRUE	7.22518	TRUE	5.38067	FALSE	6.39596	FALSE	5.64723	FALSE	6.09714	FALSE	3.8284	FALSE	4.90131	FALSE	14.6348	FALSE	4.63967	FALSE	4.67909	FALSE	60	78	68	87	0.360907	0.771432	0.410526	0.00434141
FFUJ_00257	1948	1696	2072	2313	1870	1598	6.66814	6.34242	6.46017	0.207967	-0.117749	-0.325716	0.110686	0.306479	0.0350274	related+to+acetylhydrolase	0.604071	13.2374	TRUE	9.86515	TRUE	4.30454	FALSE	10.7287	FALSE	1.88241	FALSE	9.14571	FALSE	3.93475	FALSE	4.23295	FALSE	14.6348	FALSE	9.27934	FALSE	6.08282	FALSE	1136	1380	1233	1387	5.56093	5.86926	0.30833	0.0296024
FFUJ_00258	13	12	6	11	9	8	-0.886174	-0.668001	-1.20656	0.320382	0.538555	0.218173	0.457388	0.236236	0.59168	related+to+monocarboxylate+transporter+2	0.436162	7.75985	TRUE	5.00205	TRUE	17.2181	TRUE	14.4425	FALSE	5.64723	FALSE	4.57286	FALSE	3.93475	FALSE	2.22787	FALSE	24.3913	TRUE	18.5587	TRUE	8.77329	TRUE	10	55	5	66	-1.47632	1.50908	2.9854	0.00650878
FFUJ_00259	54	47	13	22	19	25	-0.389949	0.116472	0.310755	-0.700703	-0.194282	0.506421	0.106469	0.565719	0.218735	uncharacterized+protein	0.948601	9.81393	TRUE	6.11362	TRUE	26.9034	TRUE	22.2827	TRUE	1.88241	FALSE	3.04857	FALSE	4.99819	FALSE	2.00508	FALSE	29.2696	TRUE	16.2389	TRUE	10.8789	TRUE	111	101	117	101	1.84969	1.74635	-0.10334	0.227452
FFUJ_00260	94	47	62	62	25	18	2.16824	0.821163	1.49979	0.668448	-0.678626	-1.34707	0.217944	0.281665	0.0643709	related+to+integral+membrane+protein+PTH11	0.212881	10.7269	TRUE	5.27994	TRUE	6.45681	FALSE	5.05487	FALSE	1.88241	FALSE	4.57286	FALSE	4.7855	FALSE	2.22787	FALSE	9.75653	FALSE	11.5992	FALSE	7.48654	TRUE	16	10	19	11	-0.00618052	-0.757012	-0.750831	0.00307376
FFUJ_00261	195	198	178	77	39	30	2.50028	0.913455	2.73897	-0.238687	-1.82552	-1.58683	0.604974	0.0321047	0.0508564	related+to+alcohol+oxidase	0.75873	7.98808	TRUE	5.55783	TRUE	6.45681	FALSE	8.56233	FALSE	3.76482	FALSE	3.04857	FALSE	3.29668	FALSE	1.6709	FALSE	14.6348	FALSE	13.919	FALSE	6.43375	FALSE	116	123	134	145	2.1656	2.35083	0.185221	0.0964503
FFUJ_00262	0	1	1	0	1	0	-3.70382	-3.6144	-4.3621	0.658279	0.7477	0.0894217	0.570436	0.521767	0.935156	uncharacterized+protein	-0.172994	2.967	FALSE	3.75154	FALSE	4.30454	FALSE	3.19798	FALSE	7.52964	FALSE	3.04857	FALSE	5.74261	FALSE	0.891147	FALSE	29.2696	TRUE	13.919	FALSE	11.8147	TRUE	0	0	0	0	-4.82908	-4.82908	0	1
FFUJ_00263	143	129	310	323	176	215	5.08532	4.40785	3.35688	1.72844	1.05097	-0.677469	0.000480127	0.00332584	0.00814093	uncharacterized+protein	-0.490051	6.84693	TRUE	5.83572	TRUE	6.45681	FALSE	3.9201	FALSE	5.64723	FALSE	1.52429	FALSE	5.21088	FALSE	5.0127	FALSE	24.3913	TRUE	23.1984	TRUE	8.42236	TRUE	26	46	29	57	1.29506	2.19723	0.902167	0.00465805
FFUJ_00264	90	28	89	58	48	34	2.41844	1.6919	1.09896	1.31948	0.592939	-0.726545	0.140811	0.48212	0.339089	uncharacterized+protein	0.187768	5.02108	TRUE	5.55783	TRUE	8.60907	FALSE	6.60228	FALSE	5.64723	FALSE	12.1943	FALSE	4.57282	FALSE	9.69122	FALSE	9.75653	FALSE	11.5992	FALSE	5.49793	FALSE	15	21	12	28	-0.37358	0.435318	0.808897	0.0502884
FFUJ_00265	117	66	235	152	104	107	3.24542	2.47741	1.50078	1.74464	0.976629	-0.768014	0.0208772	0.116434	0.132626	related+to+HNM1+-+Choline+permease	0.657183	4.79285	FALSE	4.8631	FALSE	7.53294	FALSE	5.26119	FALSE	9.41205	FALSE	7.62143	FALSE	5.42357	FALSE	9.69122	FALSE	19.5131	TRUE	11.5992	FALSE	8.65632	TRUE	50	47	30	95	0.606814	1.4472	0.840384	0.245017
FFUJ_00266	1015	952	1011	1075	1002	991	5.73971	5.66726	5.683	0.0567047	-0.0157404	-0.0724451	0.359986	0.788254	0.261641	uncharacterized+protein	0.479231	11.1833	TRUE	6.80834	TRUE	9.68521	FALSE	16.6089	TRUE	5.64723	FALSE	1.52429	FALSE	3.8284	FALSE	3.89877	FALSE	24.3913	TRUE	13.919	FALSE	8.18841	TRUE	1620	1713	1815	1719	6.23706	6.28673	0.049669	0.57029
FFUJ_00267	2547	2035	1295	1227	1540	1246	6.07383	6.20034	6.97945	-0.905623	-0.779112	0.126512	0.0035377	0.00585254	0.404703	related+to+monocarboxylate+transporter+4	0.420078	9.12924	TRUE	8.89253	TRUE	11.8375	FALSE	11.4508	FALSE	3.76482	FALSE	4.57286	FALSE	3.08399	FALSE	2.78483	FALSE	24.3913	TRUE	20.8785	TRUE	8.65632	TRUE	470	2037	567	1717	4.5376	6.46941	1.93181	0.00480888
FFUJ_00268	196	118	73	60	52	57	1.71276	1.48827	2.29067	-0.577902	-0.802396	-0.224494	0.229175	0.133678	0.643656	uncharacterized+protein	0.773152	6.6187	TRUE	4.58521	FALSE	9.68521	FALSE	10.4192	FALSE	1.88241	FALSE	3.04857	FALSE	3.19034	FALSE	3.00762	FALSE	39.0261	TRUE	18.5587	TRUE	13.2184	TRUE	151	132	133	109	2.32723	2.16661	-0.160622	0.521917
FFUJ_00269	0	0	0	0	0	0	-4.7672	-4.7672	-4.7672	0	0	0	1	1	1	uncharacterized+protein	-0.0306192	2.73877	FALSE	4.16837	FALSE	4.30454	FALSE	4.33274	FALSE	3.76482	FALSE	1.52429	FALSE	4.89185	FALSE	1.6709	FALSE	29.2696	TRUE	18.5587	TRUE	8.65632	TRUE	0	3	0	1	-4.97145	-2.78456	2.18689	0.0555361
FFUJ_00270	0	0	0	0	0	0	-2.83203	-2.83203	-2.83203	0	0	0	1	1	1	uncharacterized+protein	-1.96578	3.42346	FALSE	4.16837	FALSE	3.2284	FALSE	2.8885	FALSE	5.64723	FALSE	4.57286	FALSE	5.52992	FALSE	0.66836	FALSE	29.2696	TRUE	13.919	FALSE	8.53934	TRUE	0	0	0	0	-3.03629	-3.03629	0	1
FFUJ_00271	0	0	1	0	0	0	-4.46178	-5.38278	-5.38278	0.921001	-8.88178e-16	-0.921001	0.27429	1	0.274792	related+to+ankyrin+repeat+protein	0.584963	2.967	FALSE	3.47364	FALSE	5.38067	FALSE	4.74539	FALSE	0	FALSE	4.57286	FALSE	4.25378	FALSE	3.11901	FALSE	24.3913	TRUE	16.2389	TRUE	10.7619	TRUE	0	0	0	0	-5.58703	-5.58703	0	1
FFUJ_00272	1	2	2	1	3	0	-2.46813	-3.0466	-3.51295	1.04483	0.466349	-0.578478	0.470802	0.748761	0.676867	uncharacterized+protein	-0.109359	3.6517	FALSE	4.30732	FALSE	5.38067	FALSE	4.12642	FALSE	7.52964	FALSE	3.04857	FALSE	4.46647	FALSE	2.67344	FALSE	19.5131	TRUE	13.919	FALSE	7.95445	TRUE	0	0	0	0	-4.89271	-4.89271	0	1
FFUJ_00273	0	1	5	0	0	0	-3.25554	-5.09295	-4.83023	1.57469	-0.262723	-1.83742	0.356845	0.880676	0.299305	uncharacterized+protein	0.295135	2.28231	FALSE	4.30732	FALSE	5.38067	FALSE	4.64223	FALSE	5.64723	FALSE	4.57286	FALSE	4.04109	FALSE	2.00508	FALSE	43.9044	TRUE	18.5587	TRUE	8.42236	TRUE	2	1	0	0	-4.15898	-4.51531	-0.356334	0.79583
FFUJ_00274	69	57	101	94	124	118	1.98167	2.28943	0.57008	1.41159	1.71935	0.307762	0.00114083	0.000533659	0.0734379	related+to+heterokaryon+incompatibility+protein+(het-6OR+allele)	1.0314	4.79285	FALSE	5.14099	TRUE	9.68521	FALSE	7.22124	FALSE	7.52964	FALSE	0	FALSE	3.08399	FALSE	2.56205	FALSE	24.3913	TRUE	16.2389	TRUE	9.59213	TRUE	161	92	140	71	2.15081	1.34293	-0.807883	0.0623086
FFUJ_00275	31	32	70	45	25	23	3.55951	2.4908	1.85276	1.70675	0.638037	-1.06872	0.00584499	0.12862	0.0208523	related+to+DUF636+domain+protein	-1.2969	8.90101	TRUE	5.69678	TRUE	7.53294	FALSE	6.60228	FALSE	1.88241	FALSE	9.14571	FALSE	4.99819	FALSE	2.78483	FALSE	24.3913	TRUE	20.8785	TRUE	9.12422	TRUE	6	25	11	22	0.409118	1.86495	1.45583	0.0279325
FFUJ_00276	144	210	228	221	216	194	3.0789	2.94537	2.24663	0.832277	0.698742	-0.133535	0.0192305	0.0341778	0.535095	related+to+C6+transcription+factor	1.04264	6.84693	TRUE	5.69678	TRUE	19.3704	TRUE	19.4974	TRUE	5.64723	FALSE	3.04857	FALSE	5.74261	FALSE	1.78229	FALSE	14.6348	FALSE	18.5587	TRUE	8.65632	TRUE	407	306	435	375	3.61598	3.41218	-0.2038	0.0942462
FFUJ_00277	1763	534	2477	1598	2304	1835	7.49684	7.5455	6.44728	1.04956	1.09822	0.0486537	0.227089	0.210414	0.949232	uncharacterized+protein	-0.354759	3.42346	FALSE	3.47364	FALSE	6.45681	FALSE	3.50746	FALSE	3.76482	FALSE	3.04857	FALSE	7.12508	FALSE	2.67344	FALSE	24.3913	TRUE	16.2389	TRUE	9.70911	TRUE	6160	683	4107	582	8.70309	5.69699	-3.0061	0.00637128
FFUJ_00278	232	35	689	408	437	365	4.97606	4.56905	1.9481	3.02795	2.62095	-0.407006	0.0502677	0.0770267	0.614728	uncharacterized+protein	0.328836	5.47754	TRUE	6.25256	TRUE	5.38067	FALSE	4.33274	FALSE	3.76482	FALSE	0	FALSE	4.14744	FALSE	2.22787	FALSE	14.6348	FALSE	18.5587	TRUE	9.47516	TRUE	588	116	346	99	4.43282	2.44666	-1.98616	0.0391553
FFUJ_00279	705	138	1712	883	878	612	6.78233	6.04866	4.58415	2.19819	1.46451	-0.733676	0.106337	0.243623	0.46533	uncharacterized+protein	-0.327348	2.73877	FALSE	4.58521	FALSE	5.38067	FALSE	4.02326	FALSE	5.64723	FALSE	9.14571	FALSE	4.46647	FALSE	2.33926	FALSE	24.3913	TRUE	23.1984	TRUE	10.06	TRUE	1285	206	798	181	6.27167	3.96585	-2.30582	0.0205627
FFUJ_00280	1	0	11	11	4	7	1.56657	0.696482	-2.96304	4.52961	3.65952	-0.870086	0.000443432	0.00112674	0.0394841	uncharacterized+protein	-1.56918	3.19523	FALSE	4.8631	FALSE	4.30454	FALSE	2.37269	FALSE	1.88241	FALSE	3.04857	FALSE	4.46647	FALSE	1.55951	FALSE	24.3913	TRUE	16.2389	TRUE	9.59213	TRUE	0	0	0	0	-3.43289	-3.43289	0	1
FFUJ_00281	14	17	17	46	48	68	0.302174	1.36514	-1.42924	1.73142	2.79438	1.06296	0.0840308	0.0185436	0.119056	uncharacterized+protein	0.9568	5.70577	TRUE	5.55783	TRUE	5.38067	FALSE	3.9201	FALSE	3.76482	FALSE	9.14571	FALSE	5.84895	FALSE	2.11647	FALSE	29.2696	TRUE	25.5182	TRUE	9.82609	TRUE	4	6	6	12	-2.48199	-1.79954	0.682447	0.227486
FFUJ_00282	8	3	6	7	12	10	-2.4341	-1.56388	-3.73455	1.30045	2.17067	0.870226	0.0892408	0.017929	0.149562	related+to+nonribosomal+peptide+synthetase	1.6893	6.39047	TRUE	4.30732	FALSE	6.45681	FALSE	7.22124	FALSE	1.88241	FALSE	1.52429	FALSE	4.14744	FALSE	1.55951	FALSE	34.1478	TRUE	25.5182	TRUE	9.70911	TRUE	3	4	6	11	-3.42693	-2.86601	0.560923	0.499035
FFUJ_00283	32	33	4	4	6	4	-1.2183	-0.835987	0.736009	-1.95431	-1.572	0.382309	0.00137167	0.00264485	0.21543	uncharacterized+protein	-0.136062	4.56462	FALSE	5.83572	TRUE	7.53294	FALSE	4.74539	FALSE	1.88241	FALSE	1.52429	FALSE	4.46647	FALSE	1.78229	FALSE	29.2696	TRUE	11.5992	FALSE	7.7205	TRUE	26	21	33	20	1.03318	0.509302	-0.523881	0.0460118
FFUJ_00284	0	0	0	0	0	0	-3.03661	-3.03661	-3.03661	0	0	0	1	1	1	uncharacterized+protein	-1.76121	1.82585	FALSE	4.44627	FALSE	8.60907	FALSE	4.33274	FALSE	5.64723	FALSE	6.09714	FALSE	4.89185	FALSE	2.45065	FALSE	29.2696	TRUE	16.2389	TRUE	10.8789	TRUE	0	0	0	0	-3.24086	-3.24086	0	1
FFUJ_00285	0	0	0	0	0	0	-5.85856	-5.85856	-5.85856	0	0	0	1	1	1	related+to+sodium-dependent+serotonin+transporter	1.06074	4.10816	FALSE	3.61259	FALSE	7.53294	FALSE	3.81694	FALSE	7.52964	FALSE	0	FALSE	4.7855	FALSE	2.67344	FALSE	34.1478	TRUE	9.27934	FALSE	6.78468	FALSE	0	1	0	0	-6.06281	-5.28091	0.781896	0.373995
FFUJ_00286	30	36	5	1	4	3	-2.41503	-1.79974	0.242403	-2.65743	-2.04214	0.615295	0.0130419	0.0250688	0.424896	related+to+microsomal+dipeptidase+precursor	0.364012	7.53162	TRUE	6.94729	TRUE	5.38067	FALSE	8.76865	FALSE	1.88241	FALSE	4.57286	FALSE	3.93475	FALSE	1.78229	FALSE	24.3913	TRUE	16.2389	TRUE	8.53934	TRUE	65	35	56	34	1.5307	0.787204	-0.743498	0.0246034
FFUJ_00287	5	2	0	1	0	0	-4.34448	-5.2541	-2.94462	-1.39986	-2.30948	-0.909616	0.139816	0.0472581	0.3469	uncharacterized+protein	0.45628	7.07516	TRUE	4.44627	FALSE	7.53294	FALSE	6.91176	FALSE	3.76482	FALSE	3.04857	FALSE	4.57282	FALSE	1.33672	FALSE	34.1478	TRUE	20.8785	TRUE	10.06	TRUE	3	4	1	2	-3.27533	-2.71918	0.556157	0.461206
FFUJ_00288	76	105	80	49	25	18	1.83496	0.447159	1.58394	0.251024	-1.13678	-1.3878	0.488099	0.0521392	0.0289685	related+to+DAL5+-+Allantoate+and+ureidosuccinate+permease	0.586885	10.0422	TRUE	6.39151	TRUE	8.60907	FALSE	11.3477	FALSE	3.76482	FALSE	4.57286	FALSE	3.93475	FALSE	3.00762	FALSE	14.6348	FALSE	20.8785	TRUE	8.89027	TRUE	165	115	167	97	2.75275	2.16777	-0.584982	0.0454472
FFUJ_00289	12	4	4	3	5	2	-1.62067	-1.54901	-1.54595	-0.0747297	-0.00306898	0.0716607	0.921413	0.996765	0.925579	related+to+C-3+sterol+dehydrogenase+(C-4+decarboxylase)	0.0690147	3.42346	FALSE	5.97467	TRUE	10.7613	FALSE	3.19798	FALSE	5.64723	FALSE	4.57286	FALSE	5.42357	FALSE	2.33926	FALSE	19.5131	TRUE	18.5587	TRUE	9.59213	TRUE	13	19	13	20	-0.284142	0.230127	0.514269	0.015111
FFUJ_00290	66	63	21	15	22	41	0.906082	1.73104	1.89791	-0.991831	-0.166876	0.824954	0.052971	0.624991	0.0916607	uncharacterized+protein	-0.253257	3.6517	FALSE	4.44627	FALSE	4.30454	FALSE	2.99166	FALSE	3.76482	FALSE	1.52429	FALSE	4.57282	FALSE	2.11647	FALSE	34.1478	TRUE	16.2389	TRUE	10.9959	TRUE	140	90	147	83	3.37322	2.71706	-0.656162	0.0159197
FFUJ_00291	17	23	1	4	12	13	-1.85624	0.580402	0.148507	-2.00474	0.431895	2.43664	0.0276899	0.392441	0.0144299	uncharacterized+protein	-0.281036	9.5857	TRUE	7.22518	TRUE	15.0659	TRUE	21.9732	TRUE	5.64723	FALSE	4.57286	FALSE	3.93475	FALSE	1.22533	FALSE	14.6348	FALSE	20.8785	TRUE	9.94306	TRUE	53	28	71	45	2.21676	1.47183	-0.74493	0.0872478
FFUJ_00292	15	19	13	22	12	4	1.09608	0.0461417	0.192935	0.903141	-0.146793	-1.04993	0.213423	0.840602	0.177901	probable+pyrimidine+5`-nucleotidase	-0.537424	9.5857	TRUE	7.36413	TRUE	11.8375	FALSE	10.0066	FALSE	5.64723	FALSE	3.04857	FALSE	5.42357	FALSE	1.55951	FALSE	19.5131	TRUE	16.2389	TRUE	7.95445	TRUE	29	20	32	34	1.4832	1.28764	-0.195553	0.54324
FFUJ_00293	332	200	291	259	272	254	3.74229	3.66956	3.31336	0.428933	0.3562	-0.0727329	0.298377	0.382015	0.845382	related+to+multidrug+resistant+protein	0.657183	11.6398	TRUE	7.78096	TRUE	6.45681	FALSE	8.25285	FALSE	5.64723	FALSE	9.14571	FALSE	4.36013	FALSE	11.3621	FALSE	19.5131	TRUE	23.1984	TRUE	7.83747	TRUE	300	327	263	316	3.42916	3.71326	0.284102	0.148356
FFUJ_00294	168	173	238	182	184	163	2.85943	2.60919	2.07081	0.788619	0.538386	-0.250233	0.0130992	0.0447094	0.214492	related+to+cutinase+transcription+factor+1+beta	1.168	14.3786	TRUE	9.30937	TRUE	15.0659	TRUE	17.1247	TRUE	1.88241	FALSE	3.04857	FALSE	3.93475	FALSE	2.56205	FALSE	24.3913	TRUE	18.5587	TRUE	8.30538	TRUE	262	210	317	227	2.96959	2.6596	-0.309985	0.0425305
FFUJ_00295	39	105	547	400	184	201	7.24153	6.01628	3.75745	3.48408	2.25883	-1.22525	0.00354139	0.0177611	0.0336643	CON-10+conidation-specific+protein+CON-10	-2.11404	8.44455	TRUE	7.78096	TRUE	11.8375	FALSE	12.7919	FALSE	3.76482	FALSE	6.09714	FALSE	6.69971	FALSE	3.00762	FALSE	19.5131	TRUE	23.1984	TRUE	9.00725	TRUE	5	129	10	141	1.042	5.23966	4.19766	0.00111132
FFUJ_00296	4	12	8	24	29	26	0.582185	1.67759	-1.24577	1.82796	2.92336	1.09541	0.101698	0.0238383	0.159741	uncharacterized+protein	-0.296899	6.39047	TRUE	4.72416	FALSE	17.2181	TRUE	11.6571	FALSE	1.88241	FALSE	3.04857	FALSE	4.46647	FALSE	1.33672	FALSE	19.5131	TRUE	18.5587	TRUE	9.2412	TRUE	5	9	17	15	-0.381074	-0.111028	0.270045	0.727048
FFUJ_00297	31	33	98	136	99	110	4.33208	4.22409	1.68599	2.64609	2.5381	-0.107989	0.000629189	0.000752357	0.552786	related+to+two-component+response+regulator	-1.1078	12.7809	TRUE	9.03148	TRUE	16.142	TRUE	10.4192	FALSE	5.64723	FALSE	1.52429	FALSE	3.72206	FALSE	2.22787	FALSE	14.6348	FALSE	9.27934	FALSE	8.65632	TRUE	42	60	48	71	2.5891	3.16936	0.580261	0.00676102
FFUJ_00298	151	155	1565	2585	3400	3518	7.94352	8.74465	3.8671	4.07642	4.87756	0.801132	0.00062815	0.000335478	0.042261	related+to+acetyltransferase	-0.798366	5.93401	TRUE	5.69678	TRUE	8.60907	FALSE	6.91176	FALSE	1.88241	FALSE	1.52429	FALSE	5.95529	FALSE	3.11901	FALSE	19.5131	TRUE	18.5587	TRUE	9.94306	TRUE	142	86	172	73	4.04974	3.14944	-0.900291	0.0222187
FFUJ_00299	0	0	0	0	0	0	-5.59192	-5.59192	-5.59192	0	0	0	1	1	1	related+to+beta+transducin-like+protein	0.794104	3.87993	FALSE	5.55783	TRUE	9.68521	FALSE	3.9201	FALSE	3.76482	FALSE	1.52429	FALSE	5.31723	FALSE	2.22787	FALSE	24.3913	TRUE	18.5587	TRUE	7.83747	TRUE	0	0	0	0	-5.79617	-5.79617	0	1
FFUJ_00300	0	1	0	0	0	0	-6.4426	-6.4426	-6.17987	-0.262723	-0.262723	0	0.306399	0.306399	1	uncharacterized+protein	1.64478	5.24931	TRUE	6.11362	TRUE	5.38067	FALSE	4.12642	FALSE	9.41205	FALSE	3.04857	FALSE	4.99819	FALSE	1.33672	FALSE	14.6348	FALSE	27.838	TRUE	8.65632	TRUE	0	0	0	0	-6.64685	-6.64685	0	1
FFUJ_00301	1	1	2	7	7	4	-1.25382	-0.743417	-4.13976	2.88594	3.39635	0.510403	0.0309047	0.0179082	0.494087	related+to+alcohol+dehydrogenase+homolog+Bli-4	-0.129734	4.79285	FALSE	4.30732	FALSE	29.0556	TRUE	30.7419	TRUE	3.76482	FALSE	4.57286	FALSE	5.95529	FALSE	2.22787	FALSE	29.2696	TRUE	25.5182	TRUE	10.9959	TRUE	0	1	2	1	-3.68864	-3.28737	0.401265	0.711091
FFUJ_00302	1	1	0	1	2	0	-3.08229	-2.6213	-3.46358	0.381295	0.842289	0.460994	0.780279	0.539101	0.72783	uncharacterized+protein	-0.805913	8.21632	TRUE	6.80834	TRUE	8.60907	FALSE	5.05487	FALSE	7.52964	FALSE	6.09714	FALSE	6.16798	FALSE	2.78483	FALSE	29.2696	TRUE	13.919	FALSE	9.59213	TRUE	0	0	0	0	-4.19616	-4.19616	0	1
FFUJ_00303	26	22	42	12	16	10	-0.197409	-0.861316	-1.05105	0.853638	0.189731	-0.663908	0.317962	0.825458	0.424876	related+to+GTPase-activating+protein+of+the+rho/rac+family+(LRG1+protein)	1.19661	7.53162	TRUE	8.61464	TRUE	11.8375	FALSE	14.5456	FALSE	3.76482	FALSE	6.09714	FALSE	5.10454	FALSE	2.22787	FALSE	24.3913	TRUE	20.8785	TRUE	9.12422	TRUE	18	13	14	13	-1.17587	-1.47592	-0.300048	0.302041
FFUJ_00304	170	185	67	45	36	39	2.71567	2.2584	3.80339	-1.08772	-1.54498	-0.457268	0.0055701	0.00223807	0.115207	uncharacterized+protein	-0.488026	7.07516	TRUE	6.6694	TRUE	9.68521	FALSE	16.8152	TRUE	3.76482	FALSE	1.52429	FALSE	3.19034	FALSE	1.11393	FALSE	19.5131	TRUE	16.2389	TRUE	10.294	TRUE	176	99	186	105	3.94784	3.20174	-0.746099	0.000347673
FFUJ_00305	4	13	3	6	0	5	-1.29981	-2.9188	-1.49365	0.193841	-1.42515	-1.619	0.891449	0.397153	0.341795	uncharacterized+protein	0.0071955	3.87993	FALSE	4.16837	FALSE	7.53294	FALSE	5.88015	FALSE	11.2945	FALSE	1.52429	FALSE	2.76496	FALSE	1.89369	FALSE	24.3913	TRUE	18.5587	TRUE	11.8147	TRUE	0	7	2	8	-3.82557	-1.03425	2.79132	0.0529396
FFUJ_00306	1	0	1	0	1	2	-5.61839	-4.19835	-6.2738	0.655403	2.07544	1.42004	0.461883	0.0551181	0.126975	uncharacterized+protein	1.74157	5.24931	TRUE	6.11362	TRUE	4.30454	FALSE	3.19798	FALSE	3.76482	FALSE	1.52429	FALSE	4.14744	FALSE	1.6709	FALSE	24.3913	TRUE	20.8785	TRUE	9.2412	TRUE	0	0	0	4	-6.74365	-5.18198	1.56167	0.390986
FFUJ_00307	1	0	0	1	2	0	-4.82177	-4.36078	-5.46579	0.644018	1.10501	0.460994	0.649254	0.440274	0.730611	related+to+het-6+-+heterokaryon+incompatibility+protein	0.933573	5.93401	TRUE	5.55783	TRUE	5.38067	FALSE	3.4043	FALSE	3.76482	FALSE	1.52429	FALSE	2.76496	FALSE	0.66836	FALSE	29.2696	TRUE	16.2389	TRUE	9.35818	TRUE	5	3	0	3	-4.21219	-3.12829	1.0839	0.500289
FFUJ_00308	0	0	0	1	0	0	-4.17272	-5.08233	-5.08233	0.909616	-1.77636e-15	-0.909616	0.279301	1	0.279807	uncharacterized+protein	0.284514	2.28231	FALSE	4.16837	FALSE	8.60907	FALSE	4.22958	FALSE	5.64723	FALSE	1.52429	FALSE	4.67916	FALSE	2.89623	FALSE	34.1478	TRUE	18.5587	TRUE	10.7619	TRUE	0	0	0	0	-5.28658	-5.28658	0	1
FFUJ_00309	2	1	0	0	0	0	-4.36731	-4.36731	-3.18388	-1.18343	-1.18343	0	0.0947192	0.0947192	1	probable+Alcohol+dehydrogenase	-0.430509	3.42346	FALSE	4.30732	FALSE	13.9897	FALSE	13.6172	FALSE	3.76482	FALSE	3.04857	FALSE	5.84895	FALSE	1.11393	FALSE	24.3913	TRUE	25.5182	TRUE	10.8789	TRUE	0	0	0	0	-4.57156	-4.57156	0	1
FFUJ_00310	0	1	0	0	4	0	-5.02556	-3.20907	-4.76284	-0.262723	1.55377	1.81649	0.876896	0.351313	0.293078	uncharacterized+protein	0.227741	3.6517	FALSE	6.94729	TRUE	11.8375	FALSE	6.39596	FALSE	7.52964	FALSE	0	FALSE	6.16798	FALSE	3.11901	FALSE	19.5131	TRUE	18.5587	TRUE	10.7619	TRUE	3	1	3	1	-2.42246	-3.64485	-1.22239	0.001031
FFUJ_00311	0	0	0	1	0	1	-4.51113	-4.51836	-5.42075	0.909616	0.902388	-0.00722814	0.421351	0.426062	0.994423	probable+cycloheximide-inducible+protein+CIP70+(cytochrome+P450+family)	0.62293	3.42346	FALSE	3.89048	FALSE	5.38067	FALSE	3.30114	FALSE	11.2945	FALSE	1.52429	FALSE	6.16798	FALSE	2.45065	FALSE	34.1478	TRUE	20.8785	TRUE	8.30538	TRUE	1	0	0	1	-4.8475	-4.82193	0.0255701	0.981195
FFUJ_00312	79	152	7	17	29	20	-1.27162	-0.0395545	1.27018	-2.5418	-1.30973	1.23207	0.0275786	0.0937653	0.201352	uncharacterized+protein	1.23634	9.12924	TRUE	5.83572	TRUE	39.817	TRUE	23.8301	TRUE	3.76482	FALSE	3.04857	FALSE	4.67916	FALSE	2.33926	FALSE	29.2696	TRUE	16.2389	TRUE	7.25259	TRUE	261	125	318	164	2.89942	1.97709	-0.922328	0.0118365
FFUJ_00313	3	0	2	2	4	0	-1.99397	-2.78207	-3.53456	1.5406	0.752495	-0.7881	0.367591	0.659717	0.617435	related+to+Rtm1p	-0.199255	5.02108	TRUE	4.8631	FALSE	12.9136	FALSE	9.80026	FALSE	7.52964	FALSE	1.52429	FALSE	4.04109	FALSE	1.22533	FALSE	29.2696	TRUE	18.5587	TRUE	9.47516	TRUE	2	3	1	1	-2.85712	-2.61593	0.241196	0.736201
FFUJ_00314	0	2	1	3	0	2	-2.47466	-3.60746	-4.02804	1.55338	0.420587	-1.13279	0.290834	0.771134	0.416875	uncharacterized+protein	0.140124	4.33639	FALSE	4.72416	FALSE	10.7613	FALSE	8.04653	FALSE	7.52964	FALSE	1.52429	FALSE	4.46647	FALSE	4.12155	FALSE	34.1478	TRUE	20.8785	TRUE	8.53934	TRUE	2	2	3	6	-2.57216	-2.18107	0.391094	0.580725
FFUJ_00315	0	0	0	0	0	0	-4.56505	-4.56505	-4.56505	0	0	0	1	1	1	uncharacterized+protein	-0.232769	2.967	FALSE	4.72416	FALSE	7.53294	FALSE	3.30114	FALSE	3.76482	FALSE	4.57286	FALSE	5.84895	FALSE	0.779753	FALSE	24.3913	TRUE	18.5587	TRUE	8.65632	TRUE	0	0	0	0	-4.7693	-4.7693	0	1
FFUJ_00316	0	0	0	0	0	0	-4.19617	-4.19617	-4.19617	0	0	0	1	1	1	uncharacterized+protein	-0.60165	3.6517	FALSE	4.72416	FALSE	12.9136	FALSE	3.19798	FALSE	9.41205	FALSE	3.04857	FALSE	3.72206	FALSE	2.00508	FALSE	34.1478	TRUE	18.5587	TRUE	9.82609	TRUE	0	0	0	0	-4.40042	-4.40042	0	1
FFUJ_00317	1	0	0	0	1	0	-5.73215	-4.72172	-5.46655	-0.265598	0.744825	1.01042	0.76538	0.404981	0.283534	related+to+choline+dehydrogenase	0.934328	3.6517	FALSE	3.89048	FALSE	6.45681	FALSE	4.12642	FALSE	3.76482	FALSE	3.04857	FALSE	3.50937	FALSE	2.00508	FALSE	39.0261	TRUE	16.2389	TRUE	8.07143	TRUE	1	0	0	0	-5.1589	-5.9364	-0.777496	0.370245
FFUJ_00318	638	497	297	290	281	287	5.3385	5.28487	6.1251	-0.7866	-0.840223	-0.0536228	0.0173056	0.0147082	0.809082	uncharacterized+protein	-0.852042	8.21632	TRUE	5.41889	TRUE	17.2181	TRUE	17.1247	TRUE	3.76482	FALSE	6.09714	FALSE	5.31723	FALSE	3.3418	FALSE	39.0261	TRUE	18.5587	TRUE	11.2298	TRUE	587	541	615	474	6.02803	5.89587	-0.132154	0.42617
FFUJ_00319	0	0	0	0	0	0	-3.33983	-3.33983	-3.33983	0	0	0	1	1	1	uncharacterized+protein	-1.45799	3.87993	FALSE	3.61259	FALSE	6.45681	FALSE	3.4043	FALSE	3.76482	FALSE	0	FALSE	7.12508	FALSE	1.44811	FALSE	19.5131	TRUE	13.919	FALSE	9.82609	TRUE	0	0	0	0	-3.54408	-3.54408	0	1
FFUJ_00320	0	0	0	0	0	0	-3.16742	-3.16742	-3.16742	0	0	0	1	1	1	uncharacterized+protein	-1.63039	3.19523	FALSE	5.41889	TRUE	4.30454	FALSE	3.50746	FALSE	1.88241	FALSE	1.52429	FALSE	4.89185	FALSE	1.22533	FALSE	19.5131	TRUE	13.919	FALSE	9.59213	TRUE	0	0	0	0	-3.37168	-3.37168	0	1
FFUJ_00321	0	0	0	0	0	0	-4.10816	-4.10816	-4.10816	0	0	0	1	1	1	uncharacterized+protein	-0.68966	3.42346	FALSE	3.89048	FALSE	3.2284	FALSE	3.71378	FALSE	1.88241	FALSE	1.52429	FALSE	5.74261	FALSE	1.44811	FALSE	14.6348	FALSE	18.5587	TRUE	8.77329	TRUE	0	0	0	0	-4.31241	-4.31241	0	1
FFUJ_00322	83	95	20	26	27	21	1.29581	1.50532	2.47984	-1.18404	-0.974525	0.209511	0.00613748	0.0108163	0.422549	related+to+ketoreductases	-0.321928	8.90101	TRUE	6.6694	TRUE	21.5227	TRUE	12.7919	FALSE	3.76482	FALSE	3.04857	FALSE	4.57282	FALSE	2.89623	FALSE	19.5131	TRUE	23.1984	TRUE	9.70911	TRUE	40	46	39	53	1.61458	1.98457	0.369987	0.0173291
FFUJ_00323	62	72	36	21	23	26	1.38574	1.34675	1.83553	-0.44979	-0.488786	-0.0389964	0.159518	0.138567	0.894902	uncharacterized+protein	-0.128156	6.39047	TRUE	9.58726	TRUE	25.8272	TRUE	28.7818	TRUE	1.88241	FALSE	1.52429	FALSE	4.36013	FALSE	1.78229	FALSE	29.2696	TRUE	20.8785	TRUE	11.5807	TRUE	46	49	74	46	1.99121	1.72924	-0.261965	0.424546
FFUJ_00324	2	5	36	21	7	8	1.77216	0.110901	-2.02028	3.79244	2.13118	-1.66126	0.00222435	0.0214348	0.0170542	uncharacterized+protein	-0.514573	4.10816	FALSE	4.72416	FALSE	6.45681	FALSE	10.3161	FALSE	7.52964	FALSE	6.09714	FALSE	3.19034	FALSE	4.90131	FALSE	24.3913	TRUE	16.2389	TRUE	9.12422	TRUE	3	3	3	5	-1.68014	-1.38553	0.294612	0.372332
FFUJ_00325	18	39	2	5	6	7	-2.7471	-1.73114	-0.850107	-1.89699	-0.881036	1.01595	0.0429088	0.202057	0.216558	related+to+heterokaryon+incompatibility+protein+het-6	1.14339	11.6398	TRUE	7.50307	TRUE	12.9136	FALSE	14.6488	FALSE	5.64723	FALSE	4.57286	FALSE	4.14744	FALSE	2.11647	FALSE	19.5131	TRUE	13.919	FALSE	7.95445	TRUE	22	22	30	20	-0.432951	-0.731808	-0.298857	0.248433
FFUJ_00326	114	96	11	12	25	20	-0.474235	0.574698	1.91789	-2.39212	-1.34319	1.04893	0.0014424	0.00573766	0.0307963	uncharacterized+protein	0.52707	9.81393	TRUE	7.08624	TRUE	25.8272	TRUE	30.4324	TRUE	3.76482	FALSE	4.57286	FALSE	3.61571	FALSE	1.44811	FALSE	29.2696	TRUE	16.2389	TRUE	10.06	TRUE	184	84	154	96	2.82209	2.00652	-0.815571	0.0230946
FFUJ_00327	1	0	0	0	0	0	-4.2583	-4.2583	-3.9927	-0.265598	-0.265598	0	0.301903	0.301903	1	related+to+zinc+finger+protein	-0.53952	3.42346	FALSE	4.72416	FALSE	7.53294	FALSE	3.71378	FALSE	3.76482	FALSE	1.52429	FALSE	4.14744	FALSE	2.56205	FALSE	34.1478	TRUE	27.838	TRUE	9.00725	TRUE	1	2	1	1	-2.87759	-2.51457	0.363016	0.385945
FFUJ_00328	1	7	3	2	3	1	-1.85535	-2.12734	-2.7987	0.943352	0.671357	-0.271995	0.447132	0.587735	0.813867	uncharacterized+protein	-0.12658	8.21632	TRUE	7.36413	TRUE	9.68521	FALSE	8.25285	FALSE	3.76482	FALSE	3.04857	FALSE	3.50937	FALSE	1.44811	FALSE	19.5131	TRUE	11.5992	FALSE	6.43375	FALSE	4	4	3	4	-1.85569	-1.75163	0.104056	0.643046
FFUJ_00329	5	3	2	4	3	2	-1.96288	-2.04108	-2.62334	0.660456	0.582254	-0.0782028	0.260269	0.315201	0.879987	uncharacterized+protein	0.215368	4.56462	FALSE	4.8631	FALSE	6.45681	FALSE	4.64223	FALSE	1.88241	FALSE	3.04857	FALSE	3.40303	FALSE	2.11647	FALSE	24.3913	TRUE	20.8785	TRUE	7.7205	TRUE	5	1	9	2	-1.35533	-3.25853	-1.90319	0.0338036
FFUJ_00330	0	0	0	0	0	0	-4.529	-4.529	-4.529	0	0	0	1	1	1	uncharacterized+protein	-0.268817	3.87993	FALSE	3.89048	FALSE	5.38067	FALSE	3.61062	FALSE	3.76482	FALSE	3.04857	FALSE	5.10454	FALSE	2.56205	FALSE	29.2696	TRUE	16.2389	TRUE	9.2412	TRUE	0	0	0	0	-4.73325	-4.73325	0	1
FFUJ_00331	14	7	17	20	23	26	1.54605	2.07063	-0.206949	1.753	2.27758	0.524586	0.0104144	0.00390512	0.135896	uncharacterized+protein	-0.852042	7.53162	TRUE	7.08624	TRUE	13.9897	FALSE	15.8867	TRUE	13.1769	FALSE	3.04857	FALSE	6.38067	FALSE	1.78229	FALSE	29.2696	TRUE	23.1984	TRUE	7.83747	TRUE	7	3	6	5	-0.326937	-1.04806	-0.721125	0.0901021
FFUJ_00332	0	1	0	0	0	3	-5.43659	-3.89071	-5.17386	-0.262723	1.28315	1.54587	0.85682	0.372283	0.300919	uncharacterized+protein	0.638769	2.73877	FALSE	3.47364	FALSE	5.38067	FALSE	3.81694	FALSE	1.88241	FALSE	13.7186	FALSE	6.06164	FALSE	0.779753	FALSE	29.2696	TRUE	16.2389	TRUE	10.177	TRUE	1	0	1	0	-4.05588	-5.64084	-1.58496	0.000952162
FFUJ_00333	6	0	2	0	0	0	-2.77628	-4.08706	-2.52475	-0.251532	-1.56232	-1.31078	0.877013	0.396514	0.477764	uncharacterized+protein	-0.710756	4.33639	FALSE	4.44627	FALSE	4.30454	FALSE	5.05487	FALSE	7.52964	FALSE	1.52429	FALSE	6.9124	FALSE	1.00254	FALSE	19.5131	TRUE	13.919	FALSE	10.528	TRUE	3	4	3	2	-1.48396	-1.55214	-0.0681801	0.871116
FFUJ_00334	6	3	0	1	1	0	-4.06197	-3.96116	-2.41911	-1.64286	-1.54205	0.100807	0.193096	0.215278	0.93369	uncharacterized+protein	0.173767	4.33639	FALSE	4.16837	FALSE	19.3704	TRUE	20.7353	TRUE	3.76482	FALSE	3.04857	FALSE	6.16798	FALSE	2.56205	FALSE	29.2696	TRUE	18.5587	TRUE	10.7619	TRUE	6	2	2	1	-2.1554	-3.22786	-1.07246	0.264473
FFUJ_00335	198	213	33	17	21	14	-0.247049	-0.538257	2.28696	-2.53401	-2.82522	-0.291208	0.00178093	0.00155232	0.511041	uncharacterized+protein	1.29396	4.79285	FALSE	6.39151	TRUE	17.2181	TRUE	34.5588	TRUE	9.41205	FALSE	3.04857	FALSE	4.89185	FALSE	2.45065	FALSE	24.3913	TRUE	18.5587	TRUE	8.89027	TRUE	264	206	330	241	2.87792	2.56011	-0.317809	0.0744718
FFUJ_00336	1706	2084	1492	1616	1614	1452	6.69696	6.68391	7.04793	-0.350973	-0.364023	-0.0130497	0.0650696	0.0593188	0.927724	uncharacterized+protein	0.0840643	6.39047	TRUE	6.11362	TRUE	4.30454	FALSE	2.78534	FALSE	50.8251	TRUE	62.4957	TRUE	26.2671	TRUE	62.2689	TRUE	4.87826	FALSE	2.31984	FALSE	4.32816	FALSE	2394	2193	2443	2436	7.14401	7.10094	-0.0430675	0.241959
FFUJ_00337	581	793	47	44	31	27	2.21039	1.69737	5.82985	-3.61946	-4.13248	-0.51302	0.00052996	0.000504865	0.304547	probable+catechol+O-methyltransferase	-0.251539	9.12924	TRUE	7.36413	TRUE	9.68521	FALSE	7.53072	FALSE	7.52964	FALSE	4.57286	FALSE	4.46647	FALSE	2.11647	FALSE	0	FALSE	4.63967	FALSE	3.97723	FALSE	348	426	395	403	4.73933	4.99719	0.257866	0.098498
FFUJ_00338	4	8	1	0	0	0	-4.48657	-5.40757	-2.4153	-2.07127	-2.99228	-0.921001	0.0466357	0.0186938	0.329883	uncharacterized+protein	0.609755	3.19523	FALSE	3.47364	FALSE	5.38067	FALSE	2.68218	FALSE	9.41205	FALSE	3.04857	FALSE	3.61571	FALSE	2.45065	FALSE	9.75653	FALSE	11.5992	FALSE	5.03002	FALSE	9	7	5	4	-1.73291	-2.10362	-0.370711	0.548707
FFUJ_00339	2	2	0	2	1	1	-4.50112	-3.88214	-3.96431	-0.536809	0.082171	0.61898	0.60054	0.932537	0.551092	uncharacterized+protein	0.997112	3.6517	FALSE	3.89048	FALSE	4.30454	FALSE	4.43591	FALSE	5.64723	FALSE	4.57286	FALSE	3.72206	FALSE	1.22533	FALSE	14.6348	FALSE	6.95951	FALSE	6.31677	FALSE	5	5	5	7	-2.51035	-2.36466	0.145694	0.457578
FFUJ_00340	0	0	0	0	0	0	-5.9399	-5.9399	-5.9399	0	0	0	1	1	1	uncharacterized+protein	1.14209	4.33639	FALSE	4.58521	FALSE	7.53294	FALSE	3.9201	FALSE	5.64723	FALSE	0	FALSE	3.8284	FALSE	1.33672	FALSE	0	FALSE	4.63967	FALSE	3.27536	FALSE	0	0	0	0	-6.14416	-6.14416	0	1
FFUJ_00341	0	0	0	0	0	0	-4.29556	-4.29556	-4.29556	0	0	0	1	1	1	uncharacterized+protein	-0.50226	5.24931	TRUE	4.58521	FALSE	6.45681	FALSE	2.99166	FALSE	1.88241	FALSE	3.04857	FALSE	4.7855	FALSE	2.33926	FALSE	0	FALSE	13.919	FALSE	3.97723	FALSE	0	0	1	0	-3.69234	-4.49981	-0.807466	0.355056
FFUJ_00342	3	5	0	0	1	0	-5.07521	-4.06478	-2.66899	-2.40622	-1.39579	1.01042	0.0396511	0.133826	0.295391	uncharacterized+protein	0.27739	6.16224	TRUE	6.25256	TRUE	6.45681	FALSE	4.95171	FALSE	11.2945	FALSE	6.09714	FALSE	2.55227	FALSE	1.11393	FALSE	0	FALSE	2.31984	FALSE	4.44513	FALSE	8	3	3	3	-1.80833	-2.47211	-0.663776	0.382626
FFUJ_00343	0	0	1	0	0	0	-4.88616	-5.80717	-5.80717	0.921001	-8.88178e-16	-0.921001	0.27429	1	0.274792	uncharacterized+protein	1.00935	4.10816	FALSE	3.47364	FALSE	7.53294	FALSE	3.61062	FALSE	1.88241	FALSE	3.04857	FALSE	3.08399	FALSE	1.44811	FALSE	4.87826	FALSE	4.63967	FALSE	3.50932	FALSE	0	0	0	1	-6.01142	-5.20835	0.803066	0.363245
FFUJ_00344	0	2	5	2	2	3	-2.64207	-2.85643	-4.86318	2.22111	2.00676	-0.214354	0.0524622	0.0707638	0.772637	uncharacterized+protein	0.975263	4.56462	FALSE	3.89048	FALSE	8.60907	FALSE	4.64223	FALSE	9.41205	FALSE	3.04857	FALSE	4.04109	FALSE	2.56205	FALSE	4.87826	FALSE	4.63967	FALSE	3.62629	FALSE	3	2	1	3	-3.79432	-3.40889	0.385427	0.548487
FFUJ_00345	147	193	135	171	164	123	3.86734	3.79264	3.50174	0.365594	0.290902	-0.0746923	0.1677	0.255309	0.742112	uncharacterized+protein	-0.270556	8.44455	TRUE	9.86515	TRUE	6.45681	FALSE	8.35601	FALSE	3.76482	FALSE	1.52429	FALSE	5.52992	FALSE	2.11647	FALSE	0	FALSE	2.31984	FALSE	5.73188	FALSE	198	198	215	202	3.9198	3.96339	0.0435959	0.447082
FFUJ_00346	130	146	67	46	51	36	1.37779	1.09002	2.01975	-0.641957	-0.929724	-0.287767	0.0536819	0.0215673	0.333825	uncharacterized+protein	0.866315	4.33639	FALSE	4.30732	FALSE	5.38067	FALSE	4.22958	FALSE	7.52964	FALSE	3.04857	FALSE	3.40303	FALSE	2.22787	FALSE	9.75653	FALSE	2.31984	FALSE	3.97723	FALSE	216	201	200	196	2.78237	2.80895	0.0265763	0.838437
FFUJ_00347	668	834	680	895	1105	1060	3.88181	4.32449	3.79574	0.0860715	0.528757	0.442686	0.653514	0.0434689	0.0701032	probable+polynucleotide+adenylyltransferase	1.94186	10.7269	TRUE	7.36413	TRUE	5.38067	FALSE	2.47585	FALSE	65.8843	TRUE	54.8743	TRUE	25.9481	TRUE	51.0182	TRUE	4.87826	FALSE	6.95951	FALSE	2.80745	FALSE	2343	1838	2549	2756	5.30077	5.20879	-0.0919866	0.641068
FFUJ_00348	2007	3505	762	615	604	565	5.71393	5.4774	7.68833	-1.9744	-2.21093	-0.236529	0.006925	0.00513544	0.567957	uncharacterized+protein	-0.0649175	5.93401	TRUE	6.39151	TRUE	12.9136	FALSE	14.8551	FALSE	7.52964	FALSE	4.57286	FALSE	3.29668	FALSE	1.55951	FALSE	4.87826	FALSE	4.63967	FALSE	4.44513	FALSE	2845	4257	4861	4161	7.9481	8.06635	0.118244	0.745536
FFUJ_00349	201	294	160	165	226	213	2.16696	2.56532	2.35988	-0.192917	0.205438	0.398355	0.452201	0.410488	0.164584	uncharacterized+protein	1.51702	10.0422	TRUE	6.39151	TRUE	5.38067	FALSE	4.95171	FALSE	62.1195	TRUE	47.2529	TRUE	31.0526	TRUE	45.3371	TRUE	0	FALSE	6.95951	FALSE	4.32816	FALSE	909	789	950	971	4.30385	4.29045	-0.0133972	0.875382
FFUJ_00350	6	13	3	0	0	0	-2.74867	-4.27083	-0.707634	-2.04103	-3.56319	-1.52216	0.138554	0.0459396	0.318421	uncharacterized+protein	-0.526992	8.21632	TRUE	7.08624	TRUE	7.53294	FALSE	8.45917	FALSE	5.64723	FALSE	0	FALSE	4.04109	FALSE	3.11901	FALSE	0	FALSE	6.95951	FALSE	3.97723	FALSE	7	5	11	9	-0.263164	-0.65523	-0.392067	0.390474
FFUJ_00351	0	0	0	0	0	0	-6.46639	-6.46639	-6.46639	0	0	0	1	1	1	probable+galactose+oxidase+precursor	1.66857	2.967	FALSE	4.8631	FALSE	3.2284	FALSE	3.4043	FALSE	7.52964	FALSE	3.04857	FALSE	5.42357	FALSE	1.00254	FALSE	4.87826	FALSE	6.95951	FALSE	3.74327	FALSE	0	0	0	0	-6.67064	-6.67064	0	1
FFUJ_00352	0	0	2	1	0	0	-2.65062	-4.87095	-4.87095	2.22033	-1.77636e-15	-2.22033	0.0039641	1	0.00398326	uncharacterized+protein	0.0731347	2.51054	FALSE	3.89048	FALSE	6.45681	FALSE	3.4043	FALSE	3.76482	FALSE	3.04857	FALSE	6.38067	FALSE	2.22787	FALSE	0	FALSE	2.31984	FALSE	2.80745	FALSE	0	1	0	1	-5.07521	-3.49024	1.58496	0.000922286
FFUJ_00353	8	5	0	0	3	0	-5.19507	-3.55322	-2.09058	-3.1045	-1.46264	1.64186	0.0771269	0.277513	0.303474	uncharacterized+protein	0.397255	5.70577	TRUE	5.27994	TRUE	9.68521	FALSE	6.2928	FALSE	7.52964	FALSE	4.57286	FALSE	4.25378	FALSE	2.11647	FALSE	0	FALSE	2.31984	FALSE	3.50932	FALSE	19	18	14	30	-0.341582	0.181598	0.52318	0.27681
FFUJ_00354	0	0	1	0	0	0	-4.10456	-5.02556	-5.02556	0.921001	-8.88178e-16	-0.921001	0.27429	1	0.274792	uncharacterized+protein	0.227741	4.56462	FALSE	5.00205	TRUE	6.45681	FALSE	2.8885	FALSE	7.52964	FALSE	1.52429	FALSE	4.46647	FALSE	1.33672	FALSE	0	FALSE	4.63967	FALSE	4.44513	FALSE	1	0	0	0	-4.45232	-5.22981	-0.777496	0.370245
FFUJ_00355	0	1	0	0	0	0	-5.04027	-5.04027	-4.77755	-0.262723	-0.262723	0	0.306399	0.306399	1	uncharacterized+protein	0.24245	3.19523	FALSE	3.3347	FALSE	4.30454	FALSE	4.43591	FALSE	5.64723	FALSE	3.04857	FALSE	4.57282	FALSE	3.00762	FALSE	0	FALSE	4.63967	FALSE	3.15839	FALSE	0	1	0	0	-5.24452	-4.46262	0.781896	0.373995
FFUJ_00356	0	0	0	0	0	0	-4.79204	-4.79204	-4.79204	0	0	0	1	1	1	uncharacterized+protein	-0.00578235	5.24931	TRUE	5.41889	TRUE	6.45681	FALSE	3.71378	FALSE	3.76482	FALSE	4.57286	FALSE	6.27433	FALSE	2.33926	FALSE	0	FALSE	4.63967	FALSE	3.74327	FALSE	0	0	0	1	-4.99629	-4.19322	0.803066	0.363245
FFUJ_00357	501	487	642	781	760	609	5.39332	5.32669	4.75233	0.640996	0.574366	-0.0666304	0.00936337	0.0136683	0.619934	related+to+solute+carrier+family+35+member+F2	0.297485	5.93401	TRUE	4.8631	FALSE	5.38067	FALSE	4.12642	FALSE	18.8241	FALSE	30.4857	TRUE	15.42	FALSE	35.0889	TRUE	0	FALSE	2.31984	FALSE	2.69048	FALSE	557	453	513	414	4.70733	4.51658	-0.190749	0.304768
FFUJ_00358	90	94	137	159	162	137	5.32435	5.35129	3.98604	1.33832	1.36525	0.0269304	0.000336006	0.0003165	0.773825	uncharacterized+protein	-1.76611	10.0422	TRUE	8.1978	TRUE	7.53294	FALSE	4.43591	FALSE	7.52964	FALSE	4.57286	FALSE	4.25378	FALSE	2.00508	FALSE	4.87826	FALSE	4.63967	FALSE	4.79607	FALSE	75	47	68	47	3.90752	3.35263	-0.554893	0.0214517
FFUJ_00359	1312	1305	2249	2799	2737	2616	6.60058	6.70861	5.71435	0.886233	0.994261	0.108028	0.00199694	0.00134014	0.390224	related+to+5^+nucleotidase	0.867896	11.1833	TRUE	6.53045	TRUE	6.45681	FALSE	9.18129	FALSE	52.7075	TRUE	82.3114	TRUE	28.1813	TRUE	47.565	TRUE	0	FALSE	4.63967	FALSE	3.39234	FALSE	2252	1436	2269	1574	6.2459	5.71714	-0.52876	0.00250049
FFUJ_00360	731	455	15169	3837	115	248	11.0968	5.76375	7.31708	3.77975	-1.55332	-5.33307	0.0139444	0.223134	0.00888812	uncharacterized+protein	-2.01742	5.02108	TRUE	6.39151	TRUE	7.53294	FALSE	7.73704	FALSE	3.76482	FALSE	6.09714	FALSE	5.63626	FALSE	1.33672	FALSE	0	FALSE	9.27934	FALSE	5.38095	FALSE	58	98	94	166	4.21169	5.06778	0.856093	0.138069
FFUJ_00361	1372	1306	633	658	707	701	4.03272	4.12454	5.08045	-1.04774	-0.955917	0.0918183	3.51914e-05	4.8617e-05	0.111454	uncharacterized+protein	1.53556	12.0962	TRUE	10.282	TRUE	27.9795	TRUE	33.3209	TRUE	47.0602	TRUE	33.5343	TRUE	24.3529	TRUE	29.4078	TRUE	0	FALSE	6.95951	FALSE	3.86025	FALSE	2504	1864	2521	2120	5.74942	5.4393	-0.310118	0.00837011
FFUJ_00362	8	8	3	1	1	0	-2.44752	-3.86873	-1.43488	-1.01264	-2.43385	-1.42122	0.237375	0.043561	0.175314	uncharacterized+protein	0.0813396	6.39047	TRUE	9.17042	TRUE	23.675	TRUE	23.0048	TRUE	5.64723	FALSE	4.57286	FALSE	4.89185	FALSE	2.11647	FALSE	4.87826	FALSE	4.63967	FALSE	4.32816	FALSE	11	5	10	14	-0.607604	-0.951436	-0.343832	0.603063
FFUJ_00363	445	446	308	305	328	288	3.1917	3.18272	3.52248	-0.330783	-0.339756	-0.00897301	0.00655622	0.00616404	0.892202	related+to+apopolysialoglycoprotein	1.36008	11.4115	TRUE	6.53045	TRUE	24.7511	TRUE	26.0996	TRUE	37.6482	TRUE	35.0586	TRUE	22.9704	TRUE	33.0838	TRUE	0	FALSE	2.31984	FALSE	3.86025	FALSE	916	784	926	923	4.44715	4.39826	-0.0488829	0.451742
FFUJ_00364	696	695	385	445	400	351	6.5333	6.38275	7.18391	-0.650604	-0.801155	-0.150551	0.00100248	0.000521692	0.112622	probable+ISD11+Iron-Sulfur+protein+biogenesis,+Desulfurase-interacting+protein	-1.56918	12.0962	TRUE	10.282	TRUE	18.2943	TRUE	19.1879	TRUE	47.0602	TRUE	59.4471	TRUE	32.6478	TRUE	64.3854	TRUE	0	FALSE	2.31984	FALSE	2.80745	FALSE	344	318	450	348	6.14315	5.99287	-0.150281	0.333946
FFUJ_00365	71	78	17	18	39	46	0.256377	1.58177	1.5131	-1.25672	0.0686669	1.32539	0.000572624	0.500005	0.000491631	related+to+WD-repeat+protein+CRB3	0.361768	5.02108	TRUE	5.69678	TRUE	21.5227	TRUE	12.2761	FALSE	3.76482	FALSE	1.52429	FALSE	5.42357	FALSE	2.67344	FALSE	4.87826	FALSE	4.63967	FALSE	4.21118	FALSE	110	109	118	109	2.43533	2.43916	0.003824	0.953924
FFUJ_00366	195	198	309	729	1139	1032	4.08342	5.20752	2.43213	1.65129	2.77539	1.1241	0.0339819	0.0058666	0.0514304	uncharacterized+protein	1.06557	6.84693	TRUE	5.69678	TRUE	5.38067	FALSE	4.22958	FALSE	7.52964	FALSE	3.04857	FALSE	6.27433	FALSE	6.34942	FALSE	0	FALSE	4.63967	FALSE	4.0942	FALSE	479	292	454	301	3.74124	3.18659	-0.55465	0.00854289
FFUJ_00367	21	28	4	4	0	8	-2.02972	-3.27858	-0.523126	-1.5066	-2.75545	-1.24886	0.297924	0.125549	0.470052	uncharacterized+protein	0.675364	8.90101	TRUE	7.08624	TRUE	20.4466	TRUE	20.0132	TRUE	7.52964	FALSE	1.52429	FALSE	5.42357	FALSE	2.11647	FALSE	0	FALSE	2.31984	FALSE	4.44513	FALSE	65	45	50	62	1.12781	1.08938	-0.038433	0.886968
FFUJ_00368	86	76	81	53	50	42	2.22874	1.79016	1.76748	0.461255	0.0226749	-0.43858	0.160514	0.939266	0.184486	related+to+protein+BTN1	0.250962	10.0422	TRUE	8.33675	TRUE	12.9136	FALSE	9.80026	FALSE	5.64723	FALSE	4.57286	FALSE	4.67916	FALSE	2.89623	FALSE	4.87826	FALSE	2.31984	FALSE	3.86025	FALSE	123	91	125	121	2.66904	2.51686	-0.152183	0.324526
FFUJ_00369	130	108	4	10	7	10	-0.748008	-0.250746	2.6407	-3.38871	-2.89144	0.497263	0.00320631	0.00424557	0.461168	related+to+nicotinate+phosphoribosyltransferase	-0.00288828	5.02108	TRUE	5.27994	TRUE	11.8375	FALSE	18.6721	TRUE	3.76482	FALSE	3.04857	FALSE	4.14744	FALSE	2.22787	FALSE	0	FALSE	2.31984	FALSE	5.147	FALSE	68	60	88	88	2.25467	2.22151	-0.0331629	0.89375
FFUJ_00370	1282	1246	920	831	912	944	5.51742	5.58646	6.07154	-0.554126	-0.485087	0.0690393	0.0037131	0.00580926	0.464793	related+to+nicotinate+phosphoribosyltransferase	0.461529	8.44455	TRUE	8.61464	TRUE	6.45681	FALSE	6.60228	FALSE	47.0602	TRUE	39.6314	TRUE	34.562	TRUE	40.213	TRUE	0	FALSE	2.31984	FALSE	3.74327	FALSE	1477	1122	1649	1302	6.1092	5.81373	-0.295477	0.00987302
FFUJ_00371	251	311	144	120	138	166	2.00948	2.20741	2.72698	-0.717499	-0.519567	0.197932	0.0195633	0.0475679	0.366005	related+to+UTP4+-+U3+snoRNP+protein	1.39944	4.56462	FALSE	4.8631	FALSE	16.142	TRUE	22.2827	TRUE	20.7065	TRUE	6.09714	FALSE	13.1867	FALSE	12.2533	FALSE	0	FALSE	2.31984	FALSE	3.74327	FALSE	410	464	409	508	3.22279	3.57988	0.357091	0.0056663
FFUJ_00372	1932	2361	2425	3089	3412	3393	7.16373	7.48726	6.876	0.287725	0.611252	0.323527	0.205554	0.035815	0.167038	related+to+PNG1+-+protein+with+de-N-glycosylation+function+(N-glycanase)	0.434028	3.42346	FALSE	4.44627	FALSE	3.2284	FALSE	3.30114	FALSE	73.414	TRUE	82.3114	TRUE	38.3904	TRUE	77.5298	TRUE	0	FALSE	2.31984	FALSE	4.44513	FALSE	2875	3160	3557	3510	7.21062	7.24882	0.0381931	0.729169
FFUJ_00373	75	90	21	31	32	32	1.12405	1.56769	2.01727	-0.893221	-0.449582	0.443639	0.0194368	0.107096	0.142909	uncharacterized+protein	0.015783	7.98808	TRUE	6.39151	TRUE	16.142	TRUE	14.0298	FALSE	3.76482	FALSE	3.04857	FALSE	3.40303	FALSE	1.78229	FALSE	0	FALSE	2.31984	FALSE	3.74327	FALSE	123	116	121	111	2.87701	2.84599	-0.031021	0.78428
FFUJ_00374	17	9	7	5	2	0	-0.963322	-3.55946	-0.92284	-0.0404815	-2.63662	-2.59613	0.962779	0.0628323	0.067178	related+to+oxidoreductase	0.132248	4.79285	FALSE	5.14099	TRUE	7.53294	FALSE	9.28445	FALSE	1.88241	FALSE	1.52429	FALSE	4.7855	FALSE	2.22787	FALSE	0	FALSE	6.95951	FALSE	4.32816	FALSE	6	3	6	12	-1.40871	-1.44	-0.0312859	0.970765
FFUJ_00375	0	0	0	0	0	0	-3.28325	-3.28325	-3.28325	0	0	0	1	1	1	uncharacterized+protein	-1.51457	4.56462	FALSE	3.75154	FALSE	6.45681	FALSE	3.09482	FALSE	3.76482	FALSE	4.57286	FALSE	2.76496	FALSE	1.55951	FALSE	0	FALSE	2.31984	FALSE	3.86025	FALSE	0	0	0	0	-3.4875	-3.4875	0	1
FFUJ_00376	0	0	0	0	0	4	-5.04149	-3.31729	-5.04149	-8.88178e-16	1.7242	1.7242	1	0.300909	0.301466	uncharacterized+protein	0.243669	4.56462	FALSE	4.72416	FALSE	5.38067	FALSE	3.61062	FALSE	7.52964	FALSE	3.04857	FALSE	4.36013	FALSE	1.44811	FALSE	4.87826	FALSE	4.63967	FALSE	4.56211	FALSE	2	1	0	0	-4.10751	-4.46384	-0.356334	0.79583
FFUJ_00377	110	106	156	176	153	132	4.51637	4.32339	3.29397	1.2224	1.02942	-0.192978	0.000480067	0.000951481	0.110334	uncharacterized+protein	-0.803393	8.21632	TRUE	6.11362	TRUE	16.142	TRUE	18.7752	TRUE	33.8834	TRUE	36.5829	TRUE	12.8677	FALSE	34.8661	TRUE	4.87826	FALSE	4.63967	FALSE	2.92443	FALSE	133	148	145	137	3.87541	4.00258	0.127176	0.315845
FFUJ_00378	1521	973	1261	1259	1330	1383	6.70267	6.80528	6.67837	0.0243026	0.126918	0.102615	0.92788	0.641609	0.705594	related+to+mannose-P-dolichol+utilization+defect+1+protein	-0.209228	7.75985	TRUE	7.78096	TRUE	6.45681	FALSE	9.18129	FALSE	32.001	TRUE	22.8643	TRUE	16.058	FALSE	31.1901	TRUE	0	FALSE	4.63967	FALSE	4.32816	FALSE	804	1077	805	1032	5.82045	6.2928	0.472357	0.0262286
FFUJ_00379	2655	1557	2090	1721	1501	1298	6.31217	5.87615	6.45597	-0.143807	-0.57982	-0.436013	0.66085	0.135587	0.230466	uncharacterized+protein	0.756169	13.9221	TRUE	10.4209	TRUE	6.45681	FALSE	3.19798	FALSE	32.001	TRUE	67.0686	TRUE	26.3734	TRUE	61.7119	TRUE	0	FALSE	4.63967	FALSE	3.04141	FALSE	754	1113	792	1253	4.79423	5.48541	0.691174	6.44155e-05
FFUJ_00380	3423	2619	1793	1075	755	698	6.32367	5.40856	7.47936	-1.15569	-2.0708	-0.915109	0.0222568	0.00380757	0.0483278	probable+biotin+synthase	0.298658	10.4986	TRUE	8.47569	TRUE	10.7613	FALSE	5.77699	FALSE	16.9417	FALSE	15.2429	FALSE	7.23143	FALSE	21.3875	TRUE	0	FALSE	4.63967	FALSE	3.04141	FALSE	2121	2603	2285	2758	6.78332	7.09554	0.312223	0.00652541
FFUJ_00381	1613	1208	1132	1041	883	843	6.30107	5.96721	6.69562	-0.394544	-0.728409	-0.333865	0.0836597	0.0155896	0.129536	uncharacterized+protein	-0.0203404	8.44455	TRUE	6.94729	TRUE	5.38067	FALSE	3.09482	FALSE	41.413	TRUE	38.1071	TRUE	13.2931	FALSE	46.7852	TRUE	4.87826	FALSE	4.63967	FALSE	4.56211	FALSE	637	971	638	1081	5.27747	6.06077	0.783302	0.000565393
FFUJ_00382	256	239	185	247	293	324	3.8002	4.30188	3.67026	0.129945	0.631622	0.501677	0.481674	0.0199739	0.0393189	probable+histone+acetyltransferase	0.248535	6.6187	TRUE	5.69678	TRUE	8.60907	FALSE	19.291	TRUE	30.1186	TRUE	28.9614	TRUE	16.1644	FALSE	34.6433	TRUE	0	FALSE	4.63967	FALSE	6.43375	FALSE	422	348	446	422	4.45568	4.38541	-0.0702649	0.39739
FFUJ_00383	325	308	192	236	285	244	6.12279	6.41624	6.41133	-0.288541	0.00490857	0.29345	0.0849263	0.969401	0.0852201	uncharacterized+protein	-2.07704	8.90101	TRUE	6.94729	TRUE	15.0659	TRUE	20.1163	TRUE	39.5306	TRUE	21.34	TRUE	15.1009	FALSE	21.9445	TRUE	4.87826	FALSE	6.95951	FALSE	3.15839	FALSE	211	201	268	263	5.92989	5.9755	0.0456091	0.799062
FFUJ_00384	724	596	518	618	689	766	5.4173	5.7492	5.55499	-0.137695	0.194204	0.331899	0.46869	0.31601	0.130597	related+to+DNA+repair+exonuclease+rad1	-0.0394883	9.12924	TRUE	6.94729	TRUE	6.45681	FALSE	6.18963	FALSE	22.5889	TRUE	21.34	TRUE	14.8882	FALSE	21.8331	TRUE	0	FALSE	2.31984	FALSE	3.15839	FALSE	780	775	880	801	5.69677	5.69779	0.00101972	0.984239
FFUJ_00385	51	48	54	88	91	93	3.46555	3.8982	2.17808	1.28747	1.72012	0.432649	0.0169841	0.00607558	0.168094	uncharacterized+protein	-0.948976	8.21632	TRUE	5.97467	TRUE	4.30454	FALSE	3.81694	FALSE	7.52964	FALSE	1.52429	FALSE	3.61571	FALSE	1.6709	FALSE	4.87826	FALSE	4.63967	FALSE	3.62629	FALSE	122	89	123	95	3.84931	3.51579	-0.333519	0.00709994
FFUJ_00386	147	105	209	179	218	189	2.72975	2.78502	1.5232	1.20656	1.26182	0.0552635	0.0112586	0.00976699	0.817129	uncharacterized+protein	1.19598	6.39047	TRUE	5.41889	TRUE	9.68521	FALSE	4.53907	FALSE	3.76482	FALSE	3.04857	FALSE	6.27433	FALSE	1.11393	FALSE	0	FALSE	4.63967	FALSE	3.74327	FALSE	254	219	271	273	2.79571	2.78833	-0.00738242	0.933365
FFUJ_00387	154	158	184	222	256	217	6.02381	6.22789	5.14349	0.880324	1.0844	0.20408	0.00252519	0.00117437	0.135636	uncharacterized+protein	-2.04692	18.9432	TRUE	10.8378	TRUE	19.3704	TRUE	20.7353	TRUE	7.52964	FALSE	0	FALSE	5.21088	FALSE	1.11393	FALSE	0	FALSE	4.63967	FALSE	3.97723	FALSE	193	186	197	164	5.61503	5.53742	-0.0776104	0.613526
FFUJ_00388	285	319	259	289	345	293	3.33099	3.53918	3.19856	0.132426	0.34062	0.208193	0.215389	0.0209651	0.0817933	probable+protein+FR,+involved+in+hyphal+branching	1.0545	12.3245	TRUE	9.58726	TRUE	10.7613	FALSE	7.42756	FALSE	43.2954	TRUE	53.35	TRUE	23.5021	TRUE	39.656	TRUE	0	FALSE	2.31984	FALSE	4.32816	FALSE	454	454	525	561	3.82576	3.9789	0.153134	0.19396
FFUJ_00389	260	298	402	469	479	426	2.68525	2.71196	1.77234	0.912908	0.939615	0.0267073	0.00106048	0.000968534	0.778257	uncharacterized+protein	2.34965	10.2704	TRUE	7.22518	TRUE	15.0659	TRUE	7.01492	FALSE	28.2361	TRUE	36.5829	TRUE	14.9946	FALSE	26.623	TRUE	0	FALSE	6.95951	FALSE	3.50932	FALSE	773	657	849	905	3.27175	3.28242	0.0106721	0.944748
FFUJ_00390	2628	1773	1297	695	638	606	5.92695	5.32284	7.1504	-1.22345	-1.82756	-0.604114	0.0356917	0.0119192	0.208696	uncharacterized+protein	0.171207	6.6187	TRUE	5.41889	TRUE	3.2284	FALSE	3.50746	FALSE	7.52964	FALSE	3.04857	FALSE	4.46647	FALSE	2.11647	FALSE	0	FALSE	2.31984	FALSE	4.79607	FALSE	2498	2624	2722	2946	7.17191	7.27585	0.103944	0.00988598
FFUJ_00391	1568	1655	1532	1808	1951	1902	7.25969	7.47307	7.26846	-0.00877361	0.204611	0.213384	0.925097	0.0852637	0.0770784	probable+translation+initiation+factor+eIF-4E	-0.380822	8.44455	TRUE	7.22518	TRUE	11.8375	FALSE	8.25285	FALSE	39.5306	TRUE	47.2529	TRUE	24.3529	TRUE	46.8966	TRUE	0	FALSE	9.27934	FALSE	3.15839	FALSE	1680	1580	1893	1703	7.15581	7.08187	-0.0739395	0.214385
FFUJ_00392	673	580	322	274	224	196	3.66289	3.18144	4.6041	-0.941213	-1.42266	-0.481445	0.00564613	0.00175197	0.0660105	related+to+malonyl+CoA+synthetase	0.838347	10.0422	TRUE	7.36413	TRUE	7.53294	FALSE	8.56233	FALSE	9.41205	FALSE	6.09714	FALSE	8.08219	FALSE	9.69122	FALSE	0	FALSE	9.27934	FALSE	4.44513	FALSE	824	797	850	832	4.83221	4.86845	0.0362414	0.392936
FFUJ_00393	444	448	99	114	101	108	4.57985	4.58086	6.34583	-1.76598	-1.76497	0.00101692	2.67903e-05	2.77699e-05	0.990243	probable+Putative+DNA+repair+protein	-1.46196	14.3786	TRUE	7.36413	TRUE	16.142	TRUE	15.2678	TRUE	3.76482	FALSE	10.67	FALSE	7.23143	FALSE	2.11647	FALSE	0	FALSE	2.31984	FALSE	2.92443	FALSE	451	422	515	496	6.32187	6.34803	0.0261524	0.713065
FFUJ_00394	94	122	43	59	73	67	0.948406	1.44787	1.3284	-0.37999	0.119472	0.499462	0.15916	0.591591	0.0893081	uncharacterized+protein	1.14405	8.21632	TRUE	6.53045	TRUE	8.60907	FALSE	16.2994	TRUE	20.7065	TRUE	10.67	FALSE	13.8248	FALSE	11.4735	FALSE	0	FALSE	2.31984	FALSE	4.79607	FALSE	347	194	360	248	3.27517	2.68901	-0.586158	0.0136
FFUJ_00395	163	153	273	214	190	200	5.95791	5.65426	4.84519	1.11272	0.809066	-0.303655	0.00453813	0.0142866	0.145613	uncharacterized+protein	-1.73216	7.98808	TRUE	5.27994	TRUE	8.60907	FALSE	4.84855	FALSE	3.76482	FALSE	4.57286	FALSE	5.42357	FALSE	5.0127	FALSE	4.87826	FALSE	2.31984	FALSE	5.03002	FALSE	93	110	97	111	4.26483	4.55279	0.287958	0.0210802
FFUJ_00396	1202	1225	1903	1951	2226	2170	4.16513	4.36661	3.55154	0.613588	0.815067	0.201479	7.91329e-05	2.84606e-05	0.00395849	related+to+phosphatidylinositol+4-phosphate+5-kinase	2.91724	9.5857	TRUE	7.64202	TRUE	5.38067	FALSE	3.81694	FALSE	30.1186	TRUE	39.6314	TRUE	18.6103	FALSE	31.8585	TRUE	0	FALSE	4.63967	FALSE	3.97723	FALSE	3488	3117	3338	4386	4.82967	4.90804	0.0783692	0.656324
FFUJ_00397	58	66	56	52	42	63	1.85969	1.85353	1.2367	0.622994	0.616833	-0.00616064	0.0517371	0.0540617	0.977731	related+to+phosphatidylinositol+4-phosphate+5-kinase	0.335712	12.7809	TRUE	10.282	TRUE	9.68521	FALSE	10.6255	FALSE	7.52964	FALSE	6.09714	FALSE	3.50937	FALSE	3.11901	FALSE	0	FALSE	4.63967	FALSE	3.27536	FALSE	98	83	106	96	2.30497	2.19015	-0.114823	0.0467845
FFUJ_00398	212	211	241	277	244	205	4.79992	4.59856	4.12747	0.67245	0.471093	-0.201357	0.00343105	0.0121312	0.109792	related+to+VPS28+protein,+involved+in+vacuolar+traffic	-0.492079	7.75985	TRUE	7.22518	TRUE	13.9897	FALSE	15.0614	TRUE	15.0593	FALSE	13.7186	FALSE	8.8266	FALSE	22.2787	TRUE	0	FALSE	4.63967	FALSE	4.21118	FALSE	195	190	217	227	4.13936	4.24358	0.104225	0.217513
FFUJ_00399	409	511	260	376	425	473	3.34858	3.81603	3.68861	-0.340029	0.127421	0.46745	0.220509	0.597872	0.120616	related+to+excision+repair+protein+RAD4	1.22959	6.6187	TRUE	6.25256	TRUE	22.5988	TRUE	18.1563	TRUE	15.0593	FALSE	19.8157	FALSE	13.6121	FALSE	15.8179	FALSE	0	FALSE	2.31984	FALSE	3.86025	FALSE	515	608	525	630	3.73595	4.10145	0.365506	0.00423122
FFUJ_00400	164	162	479	548	563	512	3.58811	3.63716	1.50198	2.08613	2.13519	0.0490548	3.47061e-05	3.20214e-05	0.503825	related+to+rho+coiled-coil+associated+kinase+alpha	1.66403	6.39047	TRUE	4.72416	FALSE	17.2181	TRUE	12.4824	FALSE	20.7065	TRUE	42.68	TRUE	17.0151	FALSE	38.5421	TRUE	0	FALSE	9.27934	FALSE	3.74327	FALSE	492	372	457	449	3.16637	3.07382	-0.0925557	0.440945
FFUJ_00401	244	287	293	310	333	346	3.64162	3.79555	3.15492	0.486701	0.64063	0.15393	0.00649171	0.00248909	0.141976	related+to+glycosyl+hydrolase	0.886745	13.9221	TRUE	10.6988	TRUE	10.7613	FALSE	8.25285	FALSE	3.76482	FALSE	4.57286	FALSE	3.72206	FALSE	3.78737	FALSE	0	FALSE	4.63967	FALSE	2.92443	FALSE	494	465	507	431	4.02164	3.97399	-0.0476467	0.709031
FFUJ_00402	118	109	80	142	121	145	4.16439	4.49074	3.62507	0.53932	0.865676	0.326356	0.174052	0.0558228	0.338011	uncharacterized+protein	-1.05289	11.4115	TRUE	9.03148	TRUE	11.8375	FALSE	6.39596	FALSE	3.76482	FALSE	3.04857	FALSE	4.67916	FALSE	2.22787	FALSE	0	FALSE	6.95951	FALSE	3.04141	FALSE	121	85	126	98	3.96478	3.61549	-0.349286	0.00207496
FFUJ_00403	819	678	740	459	386	453	4.62501	4.14392	4.90762	-0.282613	-0.763706	-0.481094	0.389176	0.0724576	0.204475	probable+ILV1+-+anabolic+serine+and+threonine+dehydratase+precursor	0.809826	7.30339	TRUE	6.39151	TRUE	8.60907	FALSE	7.63388	FALSE	43.2954	TRUE	41.1557	TRUE	21.5879	TRUE	37.8737	TRUE	0	FALSE	4.63967	FALSE	3.62629	FALSE	889	770	842	851	4.90823	4.88327	-0.0249634	0.771088
FFUJ_00404	23	8	30	25	17	14	0.399347	-0.221575	-1.45956	1.85891	1.23799	-0.620921	0.0271506	0.0939714	0.240164	uncharacterized+protein	0.835924	6.84693	TRUE	3.75154	FALSE	7.53294	FALSE	4.84855	FALSE	1.88241	FALSE	3.04857	FALSE	5.21088	FALSE	1.22533	FALSE	0	FALSE	6.95951	FALSE	4.0942	FALSE	15	20	16	18	-0.819689	-0.575902	0.243787	0.232851
FFUJ_00405	415	407	1066	1182	1331	1356	5.67827	5.93385	4.09414	1.58414	1.83971	0.25558	5.12032e-05	2.95021e-05	0.019352	uncharacterized+protein	0.649845	7.53162	TRUE	7.91991	TRUE	6.45681	FALSE	7.11808	FALSE	5.64723	FALSE	6.09714	FALSE	6.80605	FALSE	2.89623	FALSE	0	FALSE	6.95951	FALSE	4.79607	FALSE	582	632	680	617	4.59145	4.69138	0.0999326	0.345125
FFUJ_00406	30	52	107	171	155	142	5.52635	5.66728	2.96637	2.55998	2.70091	0.140933	0.00355187	0.00292051	0.621554	uncharacterized+protein	-2.08927	8.90101	TRUE	7.91991	TRUE	6.45681	FALSE	9.69709	FALSE	5.64723	FALSE	6.09714	FALSE	5.21088	FALSE	2.89623	FALSE	0	FALSE	6.95951	FALSE	4.79607	FALSE	69	41	62	74	4.09941	3.91827	-0.181137	0.624564
FFUJ_00407	66	80	6	2	10	1	-2.33366	-2.22668	1.06772	-3.40138	-3.2944	0.106978	0.0278124	0.0303304	0.93487	uncharacterized+protein	0.77989	9.12924	TRUE	7.64202	TRUE	7.53294	FALSE	8.66549	FALSE	3.76482	FALSE	0	FALSE	4.25378	FALSE	2.78483	FALSE	0	FALSE	6.95951	FALSE	4.67909	FALSE	133	105	151	123	2.32562	2.09481	-0.230813	0.0464769
FFUJ_00408	0	0	0	0	0	0	-7.0764	-7.0764	-7.0764	0	0	0	1	1	1	TY2B+-+TY2B+protein	2.27858	10.0422	TRUE	7.91991	TRUE	11.8375	FALSE	12.1729	FALSE	30.1186	TRUE	21.34	TRUE	15.8453	FALSE	26.1774	TRUE	19.5131	TRUE	13.919	FALSE	5.38095	FALSE	0	0	0	0	-7.28065	-7.28065	0	1
FFUJ_00409	0	0	0	0	0	0	-4.28736	-4.28736	-4.28736	0	0	0	1	1	1	uncharacterized+protein	-0.510457	5.70577	TRUE	4.72416	FALSE	11.8375	FALSE	5.15803	FALSE	9.41205	FALSE	18.2914	FALSE	4.89185	FALSE	15.0381	FALSE	14.6348	FALSE	11.5992	FALSE	6.90166	FALSE	0	0	0	0	-4.49161	-4.49161	0	1
FFUJ_00410	25	22	10	4	10	4	-1.39796	-1.2714	-0.534153	-0.863806	-0.73725	0.126556	0.226569	0.286198	0.856608	uncharacterized+protein	0.652601	8.90101	TRUE	9.03148	TRUE	11.8375	FALSE	12.4824	FALSE	1.88241	FALSE	3.04857	FALSE	7.01874	FALSE	2.89623	FALSE	0	FALSE	2.31984	FALSE	3.86025	FALSE	31	39	30	39	0.296445	0.673464	0.377019	0.0379862
FFUJ_00411	597	740	515	563	624	547	3.74054	3.83924	3.96882	-0.228283	-0.129581	0.0987019	0.178971	0.40255	0.524465	related+to+F-box+protein+PpaB	1.57434	7.98808	TRUE	7.64202	TRUE	6.45681	FALSE	3.09482	FALSE	37.6482	TRUE	36.5829	TRUE	22.1197	TRUE	39.8788	TRUE	0	FALSE	4.63967	FALSE	3.50932	FALSE	1854	1351	2031	1744	5.31984	5.04032	-0.279519	0.0556902
FFUJ_00412	6192	5454	10685	11052	12315	10548	9.593	9.73976	8.62203	0.970973	1.11773	0.146756	0.000188212	0.000114491	0.0890229	related+to+growth+hormone+inducible+transmembrane+protein	0.0342157	11.1833	TRUE	7.08624	TRUE	10.7613	FALSE	10.4192	FALSE	77.1788	TRUE	73.1657	TRUE	30.6272	TRUE	66.3904	TRUE	0	FALSE	2.31984	FALSE	3.74327	FALSE	4304	4986	4465	5000	8.10306	8.20303	0.0999753	0.195946
FFUJ_00413	346	389	122	188	215	215	4.29103	4.75369	5.26559	-0.974561	-0.511905	0.462656	0.00860381	0.0515614	0.0885025	probable+MXR1+-+responsible+for+the+reduction+of+methionine+sulfoxide	-0.698998	12.3245	TRUE	8.75359	TRUE	10.7613	FALSE	14.4425	FALSE	18.8241	FALSE	10.67	FALSE	9.35832	FALSE	6.46081	FALSE	0	FALSE	6.95951	FALSE	4.44513	FALSE	283	364	309	344	4.87048	5.21834	0.34786	0.0553399
FFUJ_00414	104	147	90	194	220	129	3.57533	3.92084	2.88352	0.691811	1.03732	0.345509	0.24934	0.110269	0.498261	related+to+TIM+barrel+metal-dependent+hydrolase	-0.168123	9.35747	TRUE	7.36413	TRUE	17.2181	TRUE	15.5772	TRUE	5.64723	FALSE	4.57286	FALSE	4.57282	FALSE	2.45065	FALSE	0	FALSE	4.63967	FALSE	3.39234	FALSE	156	131	172	141	3.48613	3.30381	-0.182318	0.0119016
FFUJ_00415	220	334	152	140	151	158	2.51592	2.59869	3.03838	-0.522456	-0.439692	0.0827644	0.124803	0.175847	0.783288	related+to+pathway-specific+regulatory+protein+nit-4	1.03351	12.7809	TRUE	10.5599	TRUE	8.60907	FALSE	6.91176	FALSE	7.52964	FALSE	3.04857	FALSE	3.40303	FALSE	2.45065	FALSE	0	FALSE	4.63967	FALSE	3.74327	FALSE	811	612	799	747	4.58149	4.4154	-0.166081	0.160389
FFUJ_00416	136	160	63	44	37	43	2.97183	2.65806	3.81392	-0.842087	-1.15585	-0.313766	0.0138015	0.00592498	0.230493	uncharacterized+protein	-0.805913	9.35747	TRUE	6.39151	TRUE	18.2943	TRUE	16.712	TRUE	1.88241	FALSE	1.52429	FALSE	4.46647	FALSE	1.89369	FALSE	4.87826	FALSE	6.95951	FALSE	4.32816	FALSE	115	82	111	88	3.59657	3.25935	-0.337217	0.018426
FFUJ_00417	100	99	26	23	28	31	1.16277	1.5364	2.42152	-1.25875	-0.885117	0.373637	0.000237206	0.000696016	0.0209735	related+to+aquaporin	-0.0573917	3.42346	FALSE	3.61259	FALSE	5.38067	FALSE	3.4043	FALSE	5.64723	FALSE	3.04857	FALSE	5.10454	FALSE	2.00508	FALSE	0	FALSE	4.63967	FALSE	3.39234	FALSE	110	84	101	103	2.74265	2.64417	-0.0984727	0.457362
FFUJ_00418	147	149	35	26	27	31	1.25921	1.33945	2.89245	-1.63324	-1.553	0.0802412	0.000458058	0.000540414	0.641567	related+to+formate+dehydrogenase	0.116365	7.75985	TRUE	10.282	TRUE	13.9897	FALSE	13.8235	FALSE	3.76482	FALSE	3.04857	FALSE	3.72206	FALSE	1.00254	FALSE	4.87826	FALSE	6.95951	FALSE	3.74327	FALSE	212	193	236	248	3.64182	3.71249	0.0706703	0.57624
FFUJ_00419	124	125	25	37	25	34	1.74493	1.80757	3.07203	-1.32711	-1.26446	0.0626431	0.00565984	0.00664332	0.822911	probable+3-hydroxyacyl-CoA+dehydrogenase	-0.347399	8.67278	TRUE	8.05886	TRUE	12.9136	FALSE	8.56233	FALSE	9.41205	FALSE	3.04857	FALSE	5.52992	FALSE	0.779753	FALSE	4.87826	FALSE	6.95951	FALSE	4.67909	FALSE	129	138	164	119	3.50377	3.39248	-0.111285	0.601478
FFUJ_00420	107	120	35	40	33	34	1.4009	1.35442	2.29669	-0.895789	-0.942263	-0.0464745	0.00100086	0.000889124	0.679941	probable+homocitrate+synthase,+mitochondrial+precursor	0.276199	6.84693	TRUE	7.36413	TRUE	11.8375	FALSE	13.8235	FALSE	7.52964	FALSE	4.57286	FALSE	4.25378	FALSE	3.3418	FALSE	4.87826	FALSE	2.31984	FALSE	5.96584	FALSE	201	186	221	197	3.3998	3.34131	-0.0584901	0.157079
FFUJ_00421	791	919	1011	1147	985	903	6.24489	6.04546	5.91661	0.328277	0.128846	-0.19943	0.0452106	0.314046	0.150445	related+to+GTP-binding+protein+rab4b	0.0229004	13.4656	TRUE	8.1978	TRUE	7.53294	FALSE	5.26119	FALSE	47.0602	TRUE	42.68	TRUE	28.8194	TRUE	60.8208	TRUE	4.87826	FALSE	4.63967	FALSE	4.56211	FALSE	1068	1041	1125	1005	6.03557	6.02073	-0.0148373	0.878608
FFUJ_00422	164	160	73	51	47	36	1.01865	0.545873	1.79745	-0.778802	-1.25157	-0.472772	0.0214458	0.00611679	0.12277	related+to+beta-mannosidase	1.35952	9.5857	TRUE	7.22518	TRUE	12.9136	FALSE	8.56233	FALSE	5.64723	FALSE	4.57286	FALSE	2.97765	FALSE	2.00508	FALSE	0	FALSE	2.31984	FALSE	5.73188	FALSE	263	323	350	382	2.85106	3.14618	0.295125	0.148162
FFUJ_00423	133	148	73	66	43	45	3.38035	2.82133	3.75924	-0.378886	-0.937904	-0.559018	0.00693437	0.000408589	0.00294018	uncharacterized+protein	-0.836501	6.6187	TRUE	8.75359	TRUE	9.68521	FALSE	17.7436	TRUE	5.64723	FALSE	1.52429	FALSE	5.10454	FALSE	0.891147	FALSE	0	FALSE	4.63967	FALSE	3.86025	FALSE	120	106	124	100	3.73173	3.55219	-0.179536	0.182809
FFUJ_00424	24	17	9	8	12	22	-0.679354	0.320153	-0.404687	-0.274667	0.724841	0.999507	0.547089	0.129789	0.0695725	probable+endopeptidase+K	0.320773	4.10816	FALSE	4.02943	FALSE	9.68521	FALSE	3.09482	FALSE	9.41205	FALSE	3.04857	FALSE	4.04109	FALSE	1.89369	FALSE	4.87826	FALSE	6.95951	FALSE	4.79607	FALSE	41	48	41	67	1.0268	1.54264	0.515841	0.0801191
FFUJ_00425	0	0	1	3	0	1	-2.52989	-4.09078	-4.99317	2.46328	0.902388	-1.56089	0.0511818	0.392115	0.137056	uncharacterized+protein	0.195348	3.19523	FALSE	2.77892	FALSE	7.53294	FALSE	4.02326	FALSE	3.76482	FALSE	3.04857	FALSE	5.74261	FALSE	1.55951	FALSE	4.87826	FALSE	6.95951	FALSE	4.32816	FALSE	0	1	0	1	-5.19742	-3.61246	1.58496	0.000922286
FFUJ_00426	15	39	0	1	1	1	-4.63322	-3.63005	-0.576847	-4.05638	-3.0532	1.00317	0.0138858	0.0257873	0.40987	related+to+quinate+transport+protein	0.745022	9.5857	TRUE	4.44627	FALSE	12.9136	FALSE	11.2445	FALSE	3.76482	FALSE	3.04857	FALSE	3.72206	FALSE	0.779753	FALSE	0	FALSE	4.63967	FALSE	4.32816	FALSE	74	59	71	49	1.41482	1.02788	-0.386941	0.132588
FFUJ_00427	897	1086	948	931	762	703	5.18773	4.83579	5.28435	-0.0966243	-0.448559	-0.351934	0.439151	0.0204905	0.0425257	probable+malate+dehydrogenase+(oxaloacetate+decarboxylating)+(NADP+)	0.886745	12.3245	TRUE	9.17042	TRUE	18.2943	TRUE	12.8951	FALSE	5.64723	FALSE	3.04857	FALSE	3.93475	FALSE	1.00254	FALSE	0	FALSE	2.31984	FALSE	3.74327	FALSE	1486	1603	1697	1660	5.71146	5.80893	0.0974663	0.260858
FFUJ_00428	1686	1856	1568	1620	1765	1689	6.23391	6.35593	6.4558	-0.221888	-0.0998715	0.122017	0.0422851	0.245144	0.173648	related+to+D.melanogaster+troponin+T+and+human+nucleolin	0.591679	8.21632	TRUE	7.08624	TRUE	9.68521	FALSE	8.66549	FALSE	43.2954	TRUE	67.0686	TRUE	24.3529	TRUE	48.1219	TRUE	0	FALSE	2.31984	FALSE	3.50932	FALSE	2313	2329	2549	2485	6.63737	6.65267	0.0153024	0.701584
FFUJ_00429	269	265	209	190	253	292	1.83052	2.24099	1.91904	-0.0885134	0.32195	0.410463	0.512632	0.0581279	0.0316968	uncharacterized+protein	2.13323	11.6398	TRUE	9.30937	TRUE	10.7613	FALSE	7.94336	FALSE	5.64723	FALSE	3.04857	FALSE	3.50937	FALSE	0.779753	FALSE	4.87826	FALSE	2.31984	FALSE	2.92443	FALSE	697	616	697	869	3.251	3.42399	0.172984	0.375045
FFUJ_00430	2453	2464	2301	3602	4496	4299	8.94658	9.57265	8.77964	0.166942	0.793005	0.626063	0.533455	0.0365967	0.0693068	probable+ribosomal+protein+L23.e,+cytosolic	-1.26882	8.90101	TRUE	6.94729	TRUE	5.38067	FALSE	7.22124	FALSE	43.2954	TRUE	41.1557	TRUE	20.8435	TRUE	33.8636	TRUE	0	FALSE	0	FALSE	3.15839	FALSE	1790	1916	2203	1997	8.19971	8.22389	0.0241747	0.831183
FFUJ_00431	37	48	2	3	4	0	-2.00831	-3.04483	0.918304	-2.92661	-3.96313	-1.03652	0.0430101	0.024748	0.467647	related+to+NUDIX+family+hydrolase	0.0635029	4.56462	FALSE	6.39151	TRUE	11.8375	FALSE	16.6089	TRUE	3.76482	FALSE	6.09714	FALSE	4.46647	FALSE	2.56205	FALSE	0	FALSE	4.63967	FALSE	4.32816	FALSE	76	80	74	66	2.14137	2.16266	0.0212871	0.922701
FFUJ_00432	23	33	23	22	28	30	0.948711	1.43387	0.333477	0.615234	1.10039	0.485156	0.0208763	0.00270738	0.0304011	uncharacterized+protein	0.0229004	3.42346	FALSE	4.58521	FALSE	6.45681	FALSE	4.33274	FALSE	7.52964	FALSE	1.52429	FALSE	4.99819	FALSE	2.11647	FALSE	0	FALSE	2.31984	FALSE	3.04141	FALSE	44	50	66	56	1.72969	1.7322	0.00251315	0.991399
FFUJ_00433	1115	1370	1008	1233	1396	1432	4.80728	5.15042	4.98761	-0.180332	0.162809	0.343142	0.322286	0.362947	0.102168	uncharacterized+protein	1.51096	6.84693	TRUE	5.55783	TRUE	6.45681	FALSE	3.9201	FALSE	67.7667	TRUE	53.35	TRUE	30.3082	TRUE	64.274	TRUE	4.87826	FALSE	4.63967	FALSE	3.97723	FALSE	3892	2407	3703	2796	6.40733	5.83073	-0.576606	0.00810865
FFUJ_00434	411	482	688	825	809	874	4.35807	4.49932	3.4524	0.905673	1.04692	0.141244	0.00378957	0.00227915	0.337432	uncharacterized+protein	1.41792	7.30339	TRUE	6.39151	TRUE	12.9136	FALSE	18.1563	TRUE	13.1769	FALSE	22.8643	TRUE	12.655	FALSE	22.3901	TRUE	0	FALSE	9.27934	FALSE	3.62629	FALSE	749	776	861	1095	4.18578	4.45925	0.273471	0.222421
FFUJ_00435	2796	2865	2887	4164	4769	4537	9.88594	10.3221	9.62626	0.259684	0.695822	0.436138	0.28389	0.033306	0.111556	probable+40s+ribosomal+protein+s21+(CRP-7)	-1.93236	7.75985	TRUE	9.03148	TRUE	8.60907	FALSE	8.97497	FALSE	65.8843	TRUE	54.8743	TRUE	32.0097	TRUE	54.5827	TRUE	0	FALSE	6.95951	FALSE	3.50932	FALSE	1795	1843	2119	2069	8.83843	8.88348	0.0450529	0.546166
FFUJ_00436	33	53	307	375	417	342	3.87629	4.00065	0.161344	3.71495	3.83931	0.124357	0.000254042	0.000224388	0.454031	probable+deoxyribodipyrimidine+photo-lyase+PHR	0.821302	8.21632	TRUE	6.80834	TRUE	8.60907	FALSE	8.56233	FALSE	1.88241	FALSE	6.09714	FALSE	4.04109	FALSE	1.89369	FALSE	4.87826	FALSE	2.31984	FALSE	3.27536	FALSE	70	82	83	86	1.41167	1.6137	0.202031	0.101409
FFUJ_00437	123	116	223	199	195	178	3.33723	3.16826	1.95205	1.38519	1.21622	-0.168969	0.000460962	0.000780242	0.175169	uncharacterized+protein	0.703101	8.90101	TRUE	6.80834	TRUE	11.8375	FALSE	11.554	FALSE	3.76482	FALSE	3.04857	FALSE	3.29668	FALSE	1.55951	FALSE	0	FALSE	2.31984	FALSE	3.74327	FALSE	212	154	229	219	3.03215	2.86614	-0.166007	0.415978
FFUJ_00438	17	28	42	27	44	50	0.650067	1.18093	-0.881333	1.5314	2.06227	0.530866	0.0142069	0.00477542	0.126136	uncharacterized+protein	0.886745	2.967	FALSE	5.41889	TRUE	4.30454	FALSE	2.68218	FALSE	9.41205	FALSE	7.62143	FALSE	5.63626	FALSE	1.44811	FALSE	0	FALSE	0	FALSE	3.15839	FALSE	181	137	135	174	2.35046	2.42758	0.0771113	0.770383
FFUJ_00439	205	323	241	286	311	307	3.79755	4.0203	3.44387	0.353684	0.576437	0.222753	0.266377	0.102747	0.443114	related+to+cactin	0.533065	10.4986	TRUE	5.55783	TRUE	17.2181	TRUE	13.1014	FALSE	33.8834	TRUE	35.0586	TRUE	18.0786	FALSE	39.5446	TRUE	4.87826	FALSE	2.31984	FALSE	3.39234	FALSE	531	439	578	517	4.52577	4.41444	-0.111335	0.106266
FFUJ_00440	22	7	14	8	4	2	0.544002	-1.06052	-0.15351	0.697512	-0.907014	-1.60453	0.36832	0.318909	0.105629	uncharacterized+protein	-0.590745	7.07516	TRUE	5.14099	TRUE	9.68521	FALSE	11.6571	FALSE	9.41205	FALSE	4.57286	FALSE	4.04109	FALSE	3.56459	FALSE	4.87826	FALSE	2.31984	FALSE	3.86025	FALSE	19	15	10	16	0.409937	0.563915	0.153978	0.750858
FFUJ_00441	476	549	1110	1231	1439	1326	5.48056	5.71143	4.20392	1.27664	1.50751	0.230877	0.00028752	0.000157095	0.0612629	related+to+protein+kinase	0.906121	9.81393	TRUE	7.36413	TRUE	8.60907	FALSE	4.53907	FALSE	5.64723	FALSE	12.1943	FALSE	4.67916	FALSE	17.6001	FALSE	0	FALSE	4.63967	FALSE	3.39234	FALSE	1213	1148	1242	1407	5.31327	5.43786	0.124586	0.187979
FFUJ_00442	7423	5675	6415	6436	6976	6268	8.61883	8.65001	8.54578	0.0730434	0.104224	0.031181	0.496337	0.347508	0.764524	uncharacterized+protein	0.265437	5.02108	TRUE	5.41889	TRUE	5.38067	FALSE	4.12642	FALSE	43.2954	TRUE	53.35	TRUE	26.5861	TRUE	60.2638	TRUE	0	FALSE	2.31984	FALSE	2.92443	FALSE	7297	6145	7475	6421	8.68065	8.28208	-0.398572	0.00621773
FFUJ_00443	282	343	320	322	331	347	3.64467	3.71297	3.33288	0.311791	0.380089	0.0682982	0.0532667	0.0305233	0.565473	related+to+dipeptidyl+aminopeptidases/acylaminoacyl-peptidases	0.967906	8.67278	TRUE	8.05886	TRUE	15.0659	TRUE	17.4341	TRUE	3.76482	FALSE	4.57286	FALSE	4.04109	FALSE	2.45065	FALSE	4.87826	FALSE	4.63967	FALSE	2.92443	FALSE	607	496	672	584	4.29363	4.15721	-0.136423	0.0776225
FFUJ_00444	474	544	674	822	1015	642	5.73195	5.82984	5.06991	0.662042	0.759925	0.0978829	0.0615104	0.0422458	0.703388	related+to+novobiocin+biosynthesis+protein+novR	0.0285692	9.35747	TRUE	8.47569	TRUE	11.8375	FALSE	15.3709	TRUE	3.76482	FALSE	3.04857	FALSE	4.7855	FALSE	2.11647	FALSE	9.75653	FALSE	4.63967	FALSE	4.91304	FALSE	433	622	486	623	4.7598	5.31107	0.551273	0.00563981
FFUJ_00445	637	436	454	524	579	508	5.19023	5.32041	5.1724	0.0178263	0.148007	0.130181	0.948888	0.600283	0.646229	uncharacterized+protein	-0.00868224	12.0962	TRUE	8.05886	TRUE	10.7613	FALSE	19.3942	TRUE	3.76482	FALSE	1.52429	FALSE	4.14744	FALSE	3.23041	FALSE	0	FALSE	6.95951	FALSE	3.50932	FALSE	480	520	455	505	4.81781	5.06208	0.244261	0.117404
FFUJ_00446	96	75	147	100	89	87	2.22794	1.81296	1.01856	1.20938	0.794405	-0.414977	0.0170855	0.0642944	0.201493	related+to+MUC1+Extracellular+alpha-1,4-glucan+glucosidase	1.08202	4.33639	FALSE	5.00205	TRUE	5.38067	FALSE	7.11808	FALSE	5.64723	FALSE	3.04857	FALSE	6.06164	FALSE	2.89623	FALSE	0	FALSE	4.63967	FALSE	3.62629	FALSE	100	122	135	144	1.74311	2.01893	0.275824	0.181598
FFUJ_00447	254	227	250	272	282	283	4.60164	4.70824	4.15018	0.451461	0.558057	0.106596	0.014828	0.00738775	0.348989	related+to+DUF1275+domain+protein	-0.281036	8.67278	TRUE	8.05886	TRUE	5.38067	FALSE	3.61062	FALSE	7.52964	FALSE	15.2429	FALSE	3.50937	FALSE	10.6938	FALSE	4.87826	FALSE	4.63967	FALSE	3.39234	FALSE	137	173	126	137	3.27758	3.59488	0.317303	0.27494
FFUJ_00448	517	527	375	368	521	487	4.24229	4.64069	4.56771	-0.325415	0.0729828	0.398398	0.00107148	0.0985123	0.000542694	related+to+allantoate+permease	0.575312	7.30339	TRUE	6.6694	TRUE	5.38067	FALSE	3.9201	FALSE	58.3547	TRUE	53.35	TRUE	22.6514	TRUE	47.2308	TRUE	4.87826	FALSE	4.63967	FALSE	3.39234	FALSE	1220	1046	1285	990	5.6717	5.46112	-0.210584	0.143126
FFUJ_00449	2820	2251	3784	3289	2960	2764	7.18709	6.89419	6.74647	0.440629	0.147725	-0.292904	0.0240041	0.282943	0.0742027	related+to+serine/threonine-protein+kinase	0.78576	9.35747	TRUE	8.61464	TRUE	6.45681	FALSE	4.43591	FALSE	26.3537	TRUE	41.1557	TRUE	12.8677	FALSE	37.651	TRUE	0	FALSE	2.31984	FALSE	4.56211	FALSE	3048	3282	3190	3534	6.82825	6.9259	0.0976467	0.0580567
FFUJ_00450	94	75	68	53	66	49	3.21192	3.18543	2.93932	0.272604	0.246112	-0.0264919	0.350885	0.398826	0.922249	uncharacterized+protein	-0.862496	6.6187	TRUE	6.6694	TRUE	9.68521	FALSE	6.70544	FALSE	5.64723	FALSE	1.52429	FALSE	3.29668	FALSE	3.89877	FALSE	0	FALSE	2.31984	FALSE	3.74327	FALSE	66	100	95	96	3.15038	3.5158	0.365423	0.187384
FFUJ_00451	3	11	0	1	0	0	-2.79586	-3.70548	-0.737442	-2.05842	-2.96804	-0.909616	0.106066	0.0486682	0.469534	uncharacterized+protein	-1.09234	5.02108	TRUE	6.25256	TRUE	11.8375	FALSE	7.8402	FALSE	5.64723	FALSE	3.04857	FALSE	4.25378	FALSE	1.44811	FALSE	0	FALSE	0	FALSE	3.74327	FALSE	2	12	5	5	-1.00605	0.106294	1.11234	0.270224
FFUJ_00452	1	0	0	0	0	0	-4.24778	-4.24778	-3.98218	-0.265598	-0.265598	0	0.301903	0.301903	1	related+to+acetylxylan+esterase+precursor	-0.550043	4.33639	FALSE	3.61259	FALSE	9.68521	FALSE	4.12642	FALSE	5.64723	FALSE	1.52429	FALSE	4.67916	FALSE	2.22787	FALSE	0	FALSE	2.31984	FALSE	3.97723	FALSE	0	1	0	0	-4.45203	-3.67013	0.781896	0.373995
FFUJ_00453	62	54	49	20	7	8	2.00883	0.152721	2.04419	-0.0353621	-1.89147	-1.85611	0.942373	0.0412387	0.0448844	related+to+acetylxylan+esterase+precursor	-0.556393	7.30339	TRUE	6.39151	TRUE	9.68521	FALSE	8.25285	FALSE	5.64723	FALSE	3.04857	FALSE	4.36013	FALSE	3.78737	FALSE	0	FALSE	2.31984	FALSE	4.32816	FALSE	34	32	36	41	1.6793	1.77077	0.091463	0.444125
FFUJ_00454	68	58	99	201	217	218	3.30151	3.88114	1.42256	1.87895	2.45858	0.579634	0.0171602	0.0065375	0.166664	uncharacterized+protein	0.190299	11.4115	TRUE	9.72621	TRUE	6.45681	FALSE	8.87181	FALSE	1.88241	FALSE	3.04857	FALSE	5.21088	FALSE	2.11647	FALSE	0	FALSE	4.63967	FALSE	3.97723	FALSE	62	59	64	68	1.77155	1.82657	0.0550242	0.323617
FFUJ_00455	1930	1861	2695	2747	2747	2556	7.56885	7.55211	7.12304	0.445815	0.429075	-0.01674	2.09634e-05	2.40131e-05	0.34821	probable+multidrug+resistance+protein	0.015783	8.90101	TRUE	6.11362	TRUE	16.142	TRUE	25.068	TRUE	54.5899	TRUE	41.1557	TRUE	24.991	TRUE	54.0258	TRUE	0	FALSE	2.31984	FALSE	3.97723	FALSE	1969	1778	2188	1894	6.97979	6.84825	-0.131541	0.0684829
FFUJ_00456	764	846	964	1014	1000	1047	5.18678	5.22423	4.88843	0.298353	0.3358	0.0374465	0.0301748	0.0212638	0.686859	probable+histone+deacetylase+RpdA	0.960512	6.6187	TRUE	5.27994	TRUE	15.0659	TRUE	13.1014	FALSE	32.001	TRUE	48.7771	TRUE	19.9928	FALSE	38.6535	TRUE	0	FALSE	2.31984	FALSE	3.27536	FALSE	1757	1415	1872	1790	5.8413	5.70606	-0.135242	0.177455
FFUJ_00457	4	0	2	0	0	1	-2.42513	-2.83353	-2.42559	0.00045873	-0.407938	-0.408397	0.999774	0.807224	0.808349	uncharacterized+protein	-1.0619	4.33639	FALSE	5.00205	TRUE	6.45681	FALSE	4.74539	FALSE	9.41205	FALSE	0	FALSE	4.36013	FALSE	3.45319	FALSE	4.87826	FALSE	2.31984	FALSE	4.56211	FALSE	0	0	0	1	-3.94017	-3.1371	0.803066	0.363245
FFUJ_00458	60	110	52	97	100	100	2.34798	2.85713	1.81881	0.529177	1.03832	0.509147	0.324079	0.0866847	0.299737	related+to+RPC34+-+DNA-directed+RNA+polymerase+III,+34+KD+subunit	0.201634	3.42346	FALSE	5.97467	TRUE	15.0659	TRUE	16.4025	TRUE	32.001	TRUE	27.4371	TRUE	15.739	FALSE	36.0914	TRUE	9.75653	FALSE	6.95951	FALSE	3.74327	FALSE	131	150	144	145	2.85576	3.04457	0.188818	0.108654
FFUJ_00459	10016	7696	8965	7047	5368	5538	9.73502	9.2046	9.82184	-0.0868259	-0.617246	-0.53042	0.648449	0.0275942	0.0420428	probable+peptidylprolyl+isomerase+precursor,+mitochondrial+(cyclophilin+B)	-0.577767	5.70577	TRUE	5.14099	TRUE	8.60907	FALSE	5.67383	FALSE	24.4713	TRUE	25.9129	TRUE	14.3565	FALSE	20.6078	TRUE	0	FALSE	2.31984	FALSE	5.26398	FALSE	8035	6877	8203	7155	9.65765	9.2672	-0.390448	0.00503712
FFUJ_00460	1397	1224	1076	1147	1178	1116	5.62499	5.65546	5.89631	-0.27132	-0.240849	0.0304706	0.0350179	0.0489653	0.734522	related+to+cytoskeletal+adaptor	0.689746	9.5857	TRUE	6.80834	TRUE	11.8375	FALSE	17.331	TRUE	48.9427	TRUE	51.8257	TRUE	27.4369	TRUE	45.3371	TRUE	0	FALSE	2.31984	FALSE	3.86025	FALSE	1896	1584	2007	1710	6.21533	6.0162	-0.199123	0.00600439
FFUJ_00461	87	43	347	131	116	92	4.89005	3.93488	2.4053	2.48476	1.52959	-0.955168	0.0436439	0.161682	0.228268	uncharacterized+protein	-0.823677	4.56462	FALSE	4.8631	FALSE	7.53294	FALSE	6.18963	FALSE	9.41205	FALSE	3.04857	FALSE	4.46647	FALSE	4.67852	FALSE	9.75653	FALSE	9.27934	FALSE	4.56211	FALSE	64	65	87	71	3.02761	2.94912	-0.0784977	0.652609
FFUJ_00462	43	25	154	55	66	47	4.6281	3.98371	2.29876	2.32935	1.68495	-0.644392	0.0498868	0.123752	0.370849	uncharacterized+protein	-1.68501	3.42346	FALSE	3.61259	FALSE	6.45681	FALSE	3.09482	FALSE	7.52964	FALSE	1.52429	FALSE	4.67916	FALSE	4.12155	FALSE	9.75653	FALSE	9.27934	FALSE	4.56211	FALSE	42	19	37	26	2.97907	2.18472	-0.794353	0.0304538
FFUJ_00463	197	236	29	76	100	98	1.08617	2.17084	2.79388	-1.7077	-0.623037	1.08467	0.0226399	0.187883	0.0917118	related+to+C6+zink-finger+protein+PRO1A	0.87578	8.67278	TRUE	6.53045	TRUE	26.9034	TRUE	25.7901	TRUE	5.64723	FALSE	7.62143	FALSE	3.29668	FALSE	1.55951	FALSE	4.87826	FALSE	4.63967	FALSE	4.56211	FALSE	523	293	539	377	4.12193	3.55101	-0.570917	0.0191061
FFUJ_00464	0	0	4	1	1	1	-2.22693	-2.92767	-4.84046	2.61353	1.91279	-0.700744	0.0229187	0.0613108	0.323861	uncharacterized+protein	0.0426443	4.10816	FALSE	5.41889	TRUE	6.45681	FALSE	3.30114	FALSE	5.64723	FALSE	4.57286	FALSE	4.46647	FALSE	1.89369	FALSE	14.6348	FALSE	13.919	FALSE	6.78468	FALSE	0	0	0	0	-5.04472	-5.04472	0	1
FFUJ_00465	8	7	2	2	1	1	-0.871296	-1.5631	-0.106585	-0.764712	-1.45652	-0.691805	0.00666769	0.000880695	0.0129234	uncharacterized+protein	-1.32193	2.73877	FALSE	4.30732	FALSE	5.38067	FALSE	2.68218	FALSE	3.76482	FALSE	1.52429	FALSE	4.89185	FALSE	2.33926	FALSE	19.5131	TRUE	18.5587	TRUE	8.07143	TRUE	10	8	13	10	0.918221	0.545739	-0.372482	0.0794316
FFUJ_00466	749	669	265	232	188	145	4.60053	4.06095	5.97734	-1.37682	-1.9164	-0.539581	0.00110617	0.000462895	0.041694	uncharacterized+protein	-0.341903	5.70577	TRUE	7.36413	TRUE	15.0659	TRUE	20.3226	TRUE	1.88241	FALSE	3.04857	FALSE	5.52992	FALSE	1.55951	FALSE	24.3913	TRUE	16.2389	TRUE	9.70911	TRUE	596	414	607	463	5.5199	5.16835	-0.351549	0.00463706
FFUJ_00467	13634	15251	10172	6238	5375	4414	9.33562	8.6274	10.0214	-0.685828	-1.39405	-0.708218	0.0765057	0.00925037	0.0645463	uncharacterized+protein	-0.171368	7.98808	TRUE	10.5599	TRUE	4.30454	FALSE	5.46751	FALSE	13.1769	FALSE	32.01	TRUE	11.8042	FALSE	27.6255	TRUE	14.6348	FALSE	16.2389	TRUE	12.1656	TRUE	7190	10909	7955	9885	9.14208	9.40964	0.267558	0.0406197
FFUJ_00468	430	441	288	229	203	208	3.8809	3.5588	4.40722	-0.526317	-0.848412	-0.322095	0.0203025	0.00506936	0.101433	related+to+low+affininty+zinc+transporter	0.42975	10.0422	TRUE	6.6694	TRUE	10.7613	FALSE	8.04653	FALSE	20.7065	TRUE	18.2914	FALSE	13.6121	FALSE	21.6103	TRUE	0	FALSE	2.31984	FALSE	3.15839	FALSE	335	356	378	377	3.99952	4.1413	0.141777	0.0570338
FFUJ_00469	854	952	473	377	368	345	3.6629	3.41961	4.70081	-1.03791	-1.2812	-0.243292	0.00221222	0.00119747	0.182955	related+to+beta-glucosidase	1.32654	12.5527	TRUE	6.39151	TRUE	15.0659	TRUE	18.9815	TRUE	5.64723	FALSE	4.57286	FALSE	4.14744	FALSE	1.89369	FALSE	4.87826	FALSE	4.63967	FALSE	4.32816	FALSE	1716	1665	1865	1870	5.45663	5.47863	0.0219939	0.267567
FFUJ_00470	880	686	370	317	268	283	5.76508	5.45416	6.8531	-1.08802	-1.39894	-0.310921	0.00745679	0.0037485	0.250509	related+to+arsenate+reductase+(Arc2)	-1.06492	11.1833	TRUE	7.78096	TRUE	11.8375	FALSE	11.6571	FALSE	3.76482	FALSE	3.04857	FALSE	8.40122	FALSE	7.01778	FALSE	4.87826	FALSE	4.63967	FALSE	5.147	FALSE	611	694	697	674	6.35818	6.52806	0.169884	0.131455
FFUJ_00471	433	586	238	365	387	327	6.37589	6.61893	6.95937	-0.583479	-0.340437	0.243043	0.104222	0.275159	0.443395	probable+small+nuclear+ribonucleoprotein	-1.87832	13.4656	TRUE	7.22518	TRUE	33.3602	TRUE	25.9965	TRUE	37.6482	TRUE	32.01	TRUE	22.6514	TRUE	27.2914	TRUE	4.87826	FALSE	4.63967	FALSE	3.27536	FALSE	309	209	342	314	6.17958	5.94051	-0.239068	0.326931
FFUJ_00472	522	459	341	341	385	363	4.22532	4.33931	4.56875	-0.343425	-0.229442	0.113983	0.0304545	0.088166	0.337399	uncharacterized+protein	0.468844	14.3786	TRUE	5.41889	TRUE	30.1318	TRUE	24.1396	TRUE	48.9427	TRUE	42.68	TRUE	31.2653	TRUE	43.4434	TRUE	0	FALSE	4.63967	FALSE	4.32816	FALSE	519	350	485	426	4.44397	4.17455	-0.269414	0.0984075
FFUJ_00473	38	26	16	20	28	27	0.337523	1.07181	0.249095	0.0884277	0.822714	0.734286	0.777909	0.0433587	0.0597189	related+to+pisatin+demethylase+(cytochrome+P450)	0.313826	6.6187	TRUE	5.55783	TRUE	6.45681	FALSE	6.8086	FALSE	7.52964	FALSE	3.04857	FALSE	4.46647	FALSE	1.55951	FALSE	0	FALSE	2.31984	FALSE	3.39234	FALSE	35	44	35	50	0.809163	1.28102	0.471853	0.00504845
FFUJ_00474	580	415	543	449	314	282	4.6325	3.93375	4.48104	0.151459	-0.547289	-0.698748	0.570175	0.112643	0.0621517	related+to+monooxygenase	0.563646	6.6187	TRUE	6.11362	TRUE	9.68521	FALSE	10.935	FALSE	16.9417	FALSE	13.7186	FALSE	12.5487	FALSE	8.68868	FALSE	4.87826	FALSE	4.63967	FALSE	3.74327	FALSE	309	379	339	397	3.73069	4.08988	0.359185	0.00437544
FFUJ_00475	115	144	55	34	24	20	2.38033	1.55536	3.26493	-0.884597	-1.70956	-0.824968	0.0291843	0.00575084	0.0660147	uncharacterized+protein	-0.486004	7.75985	TRUE	7.64202	TRUE	7.53294	FALSE	9.38761	FALSE	3.76482	FALSE	3.04857	FALSE	5.10454	FALSE	2.56205	FALSE	24.3913	TRUE	13.919	FALSE	9.2412	TRUE	68	108	105	153	2.86995	3.53387	0.663912	0.11585
FFUJ_00476	547	590	150	144	83	116	4.02354	3.50753	5.75393	-1.73039	-2.2464	-0.516011	0.000431409	0.000231945	0.0465796	related+to+putative+glutathione+S-transferase	-0.469929	5.93401	TRUE	6.11362	TRUE	10.7613	FALSE	14.752	FALSE	3.76482	FALSE	4.57286	FALSE	5.42357	FALSE	8.46589	FALSE	9.75653	FALSE	6.95951	FALSE	4.21118	FALSE	510	621	563	723	5.47797	5.90828	0.430309	0.00493423
FFUJ_00477	49	38	119	251	190	259	3.12942	3.4587	0.394177	2.73524	3.06452	0.32928	0.0130389	0.0086863	0.456782	uncharacterized+protein	0.635058	7.53162	TRUE	8.89253	TRUE	15.0659	TRUE	10.935	FALSE	5.64723	FALSE	4.57286	FALSE	5.21088	FALSE	2.33926	FALSE	0	FALSE	2.31984	FALSE	4.21118	FALSE	29	50	40	55	0.471422	1.10963	0.638212	0.0255632
FFUJ_00478	31	24	57	147	136	170	3.4894	4.21244	0.952087	2.53732	3.26035	0.723033	0.0301868	0.012771	0.208318	uncharacterized+protein	-0.60165	6.84693	TRUE	6.6694	TRUE	8.60907	FALSE	7.53072	FALSE	7.52964	FALSE	3.04857	FALSE	5.42357	FALSE	2.00508	FALSE	0	FALSE	6.95951	FALSE	4.67909	FALSE	46	48	22	39	1.58976	2.06381	0.47405	0.412549
FFUJ_00479	2420	2275	3478	4064	4244	4239	7.27801	7.45033	6.65322	0.624786	0.797103	0.172317	0.00596294	0.00262853	0.195407	related+to+stress-induced+protein+STI1	0.793272	10.4986	TRUE	8.33675	TRUE	8.60907	FALSE	8.25285	FALSE	54.5899	TRUE	79.2629	TRUE	26.0544	TRUE	67.5044	TRUE	0	FALSE	4.63967	FALSE	3.39234	FALSE	3467	3298	3673	3757	7.02594	6.96927	-0.0566703	0.110742
FFUJ_00480	78	95	63	267	545	506	2.41836	4.34308	1.17683	1.24153	3.16626	1.92472	0.216334	0.0161571	0.0408105	related+to+arginyl-tRNA+synthetase,+cytosolic	0.930548	5.24931	TRUE	4.58521	FALSE	8.60907	FALSE	7.22124	FALSE	0	FALSE	1.52429	FALSE	3.8284	FALSE	1.33672	FALSE	0	FALSE	6.95951	FALSE	2.80745	FALSE	119	94	118	111	1.91636	1.78731	-0.129054	0.149804
FFUJ_00481	79	93	4	14	6	6	-1.30587	-1.46814	1.34586	-2.65173	-2.814	-0.162274	0.00948497	0.00885364	0.824128	uncharacterized+protein	0.75446	4.79285	FALSE	6.6694	TRUE	17.2181	TRUE	16.2994	TRUE	9.41205	FALSE	6.09714	FALSE	4.36013	FALSE	2.33926	FALSE	0	FALSE	4.63967	FALSE	4.0942	FALSE	138	102	132	111	2.27762	2.01818	-0.259443	0.0419145
FFUJ_00482	1988	1812	1214	884	878	817	5.08012	4.78356	6.00952	-0.929391	-1.22596	-0.296566	0.00865198	0.00361709	0.19085	uncharacterized+protein	1.13356	12.5527	TRUE	8.75359	TRUE	8.60907	FALSE	10.5224	FALSE	7.52964	FALSE	4.57286	FALSE	4.04109	FALSE	4.67852	FALSE	4.87826	FALSE	4.63967	FALSE	3.74327	FALSE	2154	2456	2413	2627	6.0106	6.17861	0.168008	0.0365733
FFUJ_00483	1658	1618	1921	2030	2233	2070	6.97295	7.10614	6.7659	0.207044	0.340239	0.133195	0.00500394	0.00090211	0.0207097	uncharacterized+protein	0.147958	8.44455	TRUE	7.08624	TRUE	15.0659	TRUE	12.1729	FALSE	50.8251	TRUE	59.4471	TRUE	26.5861	TRUE	63.8284	TRUE	0	FALSE	6.95951	FALSE	3.04141	FALSE	1971	1655	2129	1752	6.83071	6.60649	-0.224215	0.0121317
FFUJ_00484	737	633	376	462	707	670	4.58603	5.23437	5.18333	-0.597299	0.0510379	0.648337	0.0148533	0.716493	0.0117545	uncharacterized+protein	0.392867	11.868	TRUE	5.69678	TRUE	15.0659	TRUE	21.5606	TRUE	35.7658	TRUE	36.5829	TRUE	30.2019	TRUE	35.3117	TRUE	4.87826	FALSE	9.27934	FALSE	4.56211	FALSE	1068	944	1043	908	5.60817	5.50321	-0.104961	0.419769
FFUJ_00485	206	286	165	208	226	195	2.83409	2.99859	2.85896	-0.0248707	0.139635	0.164505	0.91797	0.568511	0.512229	uncharacterized+protein	1.0229	5.93401	TRUE	4.72416	FALSE	7.53294	FALSE	10.6255	FALSE	32.001	TRUE	36.5829	TRUE	22.4387	TRUE	32.861	TRUE	0	FALSE	6.95951	FALSE	4.56211	FALSE	623	507	671	585	4.25479	4.12033	-0.134456	0.0282608
FFUJ_00486	694	728	343	298	410	333	4.90944	5.09929	5.95852	-1.04908	-0.859226	0.189851	0.00138309	0.00262657	0.217644	related+to+septum+formation+maf	-0.307573	8.44455	TRUE	7.78096	TRUE	11.8375	FALSE	10.5224	FALSE	1.88241	FALSE	1.52429	FALSE	4.57282	FALSE	2.22787	FALSE	0	FALSE	2.31984	FALSE	2.92443	FALSE	876	843	964	900	6.11196	6.11559	0.00362882	0.91507
FFUJ_00487	159	188	176	282	331	321	5.6217	6.14867	4.79427	0.827434	1.3544	0.526966	0.0338624	0.00644387	0.0809964	uncharacterized+protein	-1.52284	9.12924	TRUE	11.3936	TRUE	10.7613	FALSE	9.59393	FALSE	3.76482	FALSE	3.04857	FALSE	5.63626	FALSE	1.6709	FALSE	0	FALSE	6.95951	FALSE	4.56211	FALSE	131	120	137	131	4.5465	4.54029	-0.0062081	0.773738
FFUJ_00488	418	410	306	196	216	215	3.67071	3.47394	4.17224	-0.501522	-0.698299	-0.196776	0.104382	0.0492028	0.485392	related+to+threonine--tRNA+ligase	0.584	11.4115	TRUE	11.2546	TRUE	8.60907	FALSE	6.39596	FALSE	16.9417	FALSE	10.67	FALSE	8.93294	FALSE	7.79753	FALSE	0	FALSE	4.63967	FALSE	3.27536	FALSE	409	398	480	441	4.15532	4.18065	0.0253306	0.714619
FFUJ_00489	455	578	514	574	610	621	3.67356	3.82624	3.46242	0.211138	0.363819	0.152681	0.224731	0.0707132	0.35031	related+to+nuclear+transport+factor	1.65168	16.2044	TRUE	8.61464	TRUE	9.68521	FALSE	11.1413	FALSE	32.001	TRUE	36.5829	TRUE	18.504	FALSE	31.0787	TRUE	0	FALSE	6.95951	FALSE	4.0942	FALSE	1211	1132	1389	1314	4.64607	4.63815	-0.00791951	0.886267
FFUJ_00490	207	248	147	134	143	128	3.48115	3.45377	3.75619	-0.275032	-0.302415	-0.0273833	0.0903214	0.0735269	0.839825	related+to+quinone+reductase	0.0100637	6.16224	TRUE	6.6694	TRUE	9.68521	FALSE	8.04653	FALSE	3.76482	FALSE	6.09714	FALSE	3.61571	FALSE	2.22787	FALSE	4.87826	FALSE	4.63967	FALSE	4.21118	FALSE	404	361	421	402	4.62315	4.61782	-0.00533113	0.808055
FFUJ_00491	2396	1737	2912	2758	2831	2816	7.2241	7.25021	6.81843	0.405673	0.431784	0.0261114	0.0732599	0.062423	0.880927	related+to+ubiquitin-like+protein+DSK2	0.414677	7.53162	TRUE	7.78096	TRUE	5.38067	FALSE	3.19798	FALSE	47.0602	TRUE	54.8743	TRUE	27.6496	TRUE	52.6891	TRUE	4.87826	FALSE	4.63967	FALSE	4.56211	FALSE	2563	2207	2797	2465	6.96748	6.78438	-0.183099	0.00150963
FFUJ_00492	251	210	197	166	224	202	3.53029	3.73708	3.48188	0.0484049	0.255193	0.206788	0.814543	0.255186	0.345048	related+to+nitrogen+permease+regulator	0.302173	14.6068	TRUE	7.50307	TRUE	10.7613	FALSE	15.6804	TRUE	5.64723	FALSE	3.04857	FALSE	7.33777	FALSE	2.67344	FALSE	0	FALSE	2.31984	FALSE	4.79607	FALSE	446	328	449	331	4.44825	4.10352	-0.344727	0.0150575
FFUJ_00493	450	465	77	107	114	132	2.01976	2.45419	4.04061	-2.02085	-1.58642	0.434428	0.000336236	0.000649616	0.0741621	probable+tyrosine--trna+ligase+precursor,+mitochondrial	0.883621	7.98808	TRUE	6.11362	TRUE	16.142	TRUE	22.1795	TRUE	47.0602	TRUE	16.7671	FALSE	26.5861	TRUE	18.0457	FALSE	0	FALSE	2.31984	FALSE	3.97723	FALSE	514	509	537	543	4.09705	4.20575	0.108702	0.0288665
FFUJ_00494	3598	3248	2369	2237	2337	2113	8.21445	8.17414	8.84962	-0.635168	-0.675477	-0.0403093	0.000387853	0.000311192	0.465264	related+to+succinate+dehydrogenase+precursor	-0.873027	9.81393	TRUE	9.72621	TRUE	12.9136	FALSE	15.9899	TRUE	39.5306	TRUE	39.6314	TRUE	39.6665	TRUE	55.5853	TRUE	0	FALSE	2.31984	FALSE	4.56211	FALSE	2673	3203	2735	2718	8.27168	8.39253	0.120847	0.525503
FFUJ_00495	38	25	28	17	21	22	-0.401551	-0.296569	-0.808302	0.406751	0.511733	0.104982	0.335194	0.240016	0.781736	related+to+S-adenosylmethionine:diacylglycerol+3-amino-3-carboxypropyl+transferase	1.33285	2.51054	FALSE	5.83572	TRUE	6.45681	FALSE	5.15803	FALSE	5.64723	FALSE	1.52429	FALSE	6.69971	FALSE	1.78229	FALSE	0	FALSE	4.63967	FALSE	4.21118	FALSE	53	32	61	58	0.494474	0.136932	-0.357542	0.34172
FFUJ_00496	715	646	665	725	787	663	4.73638	4.76712	4.63798	0.0983986	0.129144	0.0307452	0.391697	0.27899	0.779045	related+to+NGG1+-+general+transcriptional+adaptor+or+co-activator	0.932817	11.1833	TRUE	6.6694	TRUE	15.0659	TRUE	13.6172	FALSE	32.001	TRUE	39.6314	TRUE	22.545	TRUE	48.9017	TRUE	0	FALSE	4.63967	FALSE	3.74327	FALSE	1006	775	1130	899	5.08186	4.80332	-0.278542	0.0201553
FFUJ_00497	1307	1220	1872	2077	2120	2185	5.79389	5.93076	5.20729	0.586599	0.723471	0.136872	0.00324893	0.00157651	0.187278	probable+urease	1.32539	10.2704	TRUE	7.50307	TRUE	8.60907	FALSE	5.46751	FALSE	1.88241	FALSE	4.57286	FALSE	5.74261	FALSE	1.55951	FALSE	0	FALSE	4.63967	FALSE	3.97723	FALSE	2957	1874	3008	2241	6.21443	5.69214	-0.522288	0.00405976
FFUJ_00498	1272	470	1859	1523	1621	1404	6.156	6.00296	5.00671	1.1493	0.996259	-0.153039	0.129652	0.173479	0.804176	probable+NADPH+oxidase+heavy+chain+subunit	0.740712	8.67278	TRUE	6.94729	TRUE	6.45681	FALSE	4.43591	FALSE	5.64723	FALSE	21.34	TRUE	3.61571	FALSE	20.2736	TRUE	4.87826	FALSE	4.63967	FALSE	4.91304	FALSE	341	397	297	398	3.53114	3.94496	0.413821	0.0594885
FFUJ_00499	1282	671	1554	482	289	288	4.10149	2.58144	4.1703	-0.0688144	-1.58886	-1.52005	0.928289	0.133991	0.148583	uncharacterized+protein	1.87657	12.5527	TRUE	8.61464	TRUE	10.7613	FALSE	11.2445	FALSE	3.76482	FALSE	3.04857	FALSE	3.8284	FALSE	1.22533	FALSE	0	FALSE	4.63967	FALSE	3.74327	FALSE	263	541	272	740	2.14987	3.48489	1.33502	0.00626741
FFUJ_00500	665	1046	544	538	729	650	3.28459	3.59484	3.8644	-0.579807	-0.269556	0.310251	0.105024	0.371139	0.330123	related+to+histidine+kinase	2.03562	9.5857	TRUE	7.50307	TRUE	4.30454	FALSE	3.61062	FALSE	30.1186	TRUE	22.8643	TRUE	15.3136	FALSE	22.7242	TRUE	0	FALSE	4.63967	FALSE	3.15839	FALSE	2675	2575	3066	3556	5.44208	5.53093	0.0888487	0.562909
FFUJ_00501	287	254	392	429	510	495	4.66547	4.9233	3.7852	0.88027	1.1381	0.25783	0.00145305	0.000559432	0.053322	related+to+WSS1+Protein+involved+in+sister+chromatid+separation+and+segregation	0.285698	11.1833	TRUE	7.91991	TRUE	16.142	TRUE	10.8319	FALSE	5.64723	FALSE	3.04857	FALSE	3.40303	FALSE	6.34942	FALSE	4.87826	FALSE	2.31984	FALSE	3.62629	FALSE	355	297	372	355	4.17151	4.10588	-0.0656304	0.384262
FFUJ_00502	255	75	124	8	13	18	1.7062	0.769827	3.13346	-1.42726	-2.36364	-0.936372	0.417679	0.278436	0.677716	uncharacterized+protein	-0.195946	8.21632	TRUE	6.94729	TRUE	11.8375	FALSE	8.97497	FALSE	11.2945	FALSE	3.04857	FALSE	4.25378	FALSE	3.11901	FALSE	4.87826	FALSE	2.31984	FALSE	4.44513	FALSE	94	34	53	163	2.30122	2.48019	0.17898	0.877758
FFUJ_00503	0	0	0	0	0	0	-3.73592	-3.73592	-3.73592	0	0	0	1	1	1	uncharacterized+protein	-1.0619	3.19523	FALSE	5.00205	TRUE	7.53294	FALSE	4.43591	FALSE	11.2945	FALSE	3.04857	FALSE	4.67916	FALSE	2.78483	FALSE	0	FALSE	2.31984	FALSE	4.21118	FALSE	0	0	0	0	-3.94017	-3.94017	0	1
FFUJ_00504	315	400	231	351	491	494	2.76671	3.50354	2.84619	-0.0794751	0.65735	0.736825	0.747637	0.0430072	0.0332469	related+to+A.ambisexualis+antheridiol+steroid+receptor	1.67672	3.87993	FALSE	5.14099	TRUE	16.142	TRUE	17.9499	TRUE	22.5889	TRUE	22.8643	TRUE	13.5058	FALSE	18.7141	FALSE	0	FALSE	2.31984	FALSE	3.04141	FALSE	865	829	951	975	4.11042	4.17723	0.0668171	0.252234
FFUJ_00505	2130	1697	2702	2790	2913	2623	7.61184	7.64038	7.14107	0.470777	0.499315	0.028538	0.0180656	0.0150249	0.817231	uncharacterized+protein	-0.013043	11.1833	TRUE	7.50307	TRUE	17.2181	TRUE	14.133	FALSE	75.2964	TRUE	56.3986	TRUE	29.6701	TRUE	72.1829	TRUE	4.87826	FALSE	2.31984	FALSE	3.15839	FALSE	1712	1636	1791	1654	6.7637	6.72042	-0.0432817	0.551606
FFUJ_00506	183	196	353	428	520	449	5.80624	6.08945	4.36347	1.44277	1.72598	0.283209	0.000406652	0.000204051	0.0483818	probable+glomerulosclerosis+protein+Mpv17	-0.929611	12.0962	TRUE	7.08624	TRUE	5.38067	FALSE	5.67383	FALSE	5.64723	FALSE	3.04857	FALSE	4.7855	FALSE	2.45065	FALSE	0	FALSE	4.63967	FALSE	3.74327	FALSE	240	280	289	232	4.93127	4.96514	0.0338748	0.872477
FFUJ_00507	531	485	478	628	999	943	5.71379	6.48443	5.46823	0.245557	1.0162	0.770642	0.17101	0.00267541	0.00658207	related+to+nucleosomal+binding+protein	-0.373327	16.6609	TRUE	9.17042	TRUE	12.9136	FALSE	7.8402	FALSE	18.8241	FALSE	45.7286	TRUE	12.974	FALSE	31.7471	TRUE	0	FALSE	4.63967	FALSE	3.39234	FALSE	710	594	716	571	5.79657	5.60589	-0.190675	0.140128
FFUJ_00508	697	628	1116	1457	1487	1418	6.42689	6.60962	5.44143	0.985459	1.16818	0.182726	0.00474335	0.00264334	0.305232	related+to+nonhistone+chromosomal+protein	0.0867838	12.3245	TRUE	8.89253	TRUE	6.45681	FALSE	4.12642	FALSE	3.76482	FALSE	4.57286	FALSE	2.97765	FALSE	2.89623	FALSE	0	FALSE	6.95951	FALSE	4.21118	FALSE	1504	1312	1547	1445	6.44745	6.3739	-0.0735528	0.0793494
FFUJ_00509	3745	4203	3274	2097	1828	1780	6.0726	5.55058	6.72609	-0.653492	-1.17551	-0.522014	0.0734	0.0135696	0.120916	related+to+Het-c+protein	1.46205	6.6187	TRUE	5.69678	TRUE	7.53294	FALSE	6.08647	FALSE	33.8834	TRUE	41.1557	TRUE	17.2278	FALSE	33.5294	TRUE	0	FALSE	2.31984	FALSE	4.56211	FALSE	5503	6152	6433	8135	7.15482	7.24499	0.0901656	0.525928
FFUJ_00510	1928	1954	1787	2022	2548	2263	6.24882	6.60037	6.34953	-0.100704	0.250837	0.351541	0.259687	0.0340003	0.0121528	uncharacterized+protein	0.822118	10.0422	TRUE	7.08624	TRUE	5.38067	FALSE	3.19798	FALSE	39.5306	TRUE	32.01	TRUE	15.5263	FALSE	45.0029	TRUE	0	FALSE	6.95951	FALSE	5.03002	FALSE	3800	3227	4124	3839	7.15359	6.93949	-0.214096	0.0253472
FFUJ_00511	354	350	542	711	494	505	4.65451	4.3507	3.64276	1.01176	0.70794	-0.303819	0.00354662	0.0125507	0.106211	uncharacterized+protein	0.851999	9.5857	TRUE	5.69678	TRUE	17.2181	TRUE	18.3626	TRUE	24.4713	TRUE	41.1557	TRUE	14.9946	FALSE	33.1952	TRUE	0	FALSE	4.63967	FALSE	3.74327	FALSE	503	321	493	356	4.04739	3.5947	-0.452691	0.00542576
FFUJ_00512	20	40	19	31	20	19	0.150115	-0.0114958	-0.536776	0.686891	0.52528	-0.161611	0.202457	0.31729	0.723901	uncharacterized+protein	0.91533	3.87993	FALSE	4.8631	FALSE	8.60907	FALSE	5.05487	FALSE	3.76482	FALSE	3.04857	FALSE	4.46647	FALSE	0.779753	FALSE	0	FALSE	4.63967	FALSE	3.39234	FALSE	17	32	18	25	-0.730836	-0.063102	0.667734	0.0898714
FFUJ_00513	283	269	385	452	413	369	4.58219	4.46554	3.70968	0.872512	0.755859	-0.116653	0.00126418	0.00219189	0.271538	probable+peroxisome+assembly+protein	0.396159	8.44455	TRUE	7.08624	TRUE	6.45681	FALSE	7.8402	FALSE	32.001	TRUE	33.5343	TRUE	14.4629	FALSE	34.7547	TRUE	0	FALSE	6.95951	FALSE	3.39234	FALSE	390	242	478	282	4.3073	3.66722	-0.640083	0.0127119
FFUJ_00514	394	372	349	358	451	418	3.89593	4.15629	3.77835	0.117576	0.377939	0.260363	0.0906897	0.00248389	0.0087293	uncharacterized+protein	0.850399	13.2374	TRUE	8.33675	TRUE	7.53294	FALSE	8.76865	FALSE	24.4713	TRUE	42.68	TRUE	16.9088	FALSE	34.9775	TRUE	4.87826	FALSE	2.31984	FALSE	3.74327	FALSE	764	526	816	627	4.73338	4.37713	-0.356248	0.0128776
FFUJ_00515	2688	3124	1419	1515	1817	1646	7.28729	7.52995	8.31102	-1.02373	-0.781075	0.242655	0.00097408	0.00248348	0.0865566	probable+APT1+-+adenine+phosphoribosyltransferase	-0.584241	9.35747	TRUE	8.75359	TRUE	4.30454	FALSE	3.30114	FALSE	45.1778	TRUE	51.8257	TRUE	24.5656	TRUE	64.3854	TRUE	4.87826	FALSE	4.63967	FALSE	4.67909	FALSE	2429	2798	2682	2773	7.89511	8.03127	0.136164	0.21091
FFUJ_00516	629	695	469	527	723	665	3.54819	3.97979	3.87679	-0.328604	0.103001	0.431605	0.0144139	0.234587	0.00606046	probable+glycosyl+hydrolase	1.65992	11.868	TRUE	10.282	TRUE	21.5227	TRUE	20.2195	TRUE	47.0602	TRUE	25.9129	TRUE	20.5245	TRUE	29.742	TRUE	0	FALSE	2.31984	FALSE	3.27536	FALSE	1699	1277	1831	1510	5.10028	4.81439	-0.285883	0.00864154
FFUJ_00517	4151	4805	4381	3397	3482	3129	7.45937	7.25357	7.70142	-0.242058	-0.447858	-0.2058	0.220625	0.0576274	0.279746	uncharacterized+protein	0.633199	5.93401	TRUE	5.55783	TRUE	7.53294	FALSE	2.99166	FALSE	22.5889	TRUE	32.01	TRUE	12.2296	FALSE	30.5218	TRUE	0	FALSE	6.95951	FALSE	3.86025	FALSE	3477	5005	3854	5018	7.2271	7.60815	0.381052	0.0135919
FFUJ_00518	7	6	16	4	14	4	1.79984	1.81339	0.591673	1.20817	1.22171	0.0135489	0.304779	0.302538	0.989115	uncharacterized+protein	-2.20423	8.90101	TRUE	5.83572	TRUE	6.45681	FALSE	2.68218	FALSE	3.76482	FALSE	1.52429	FALSE	2.8713	FALSE	2.89623	FALSE	0	FALSE	2.31984	FALSE	2.80745	FALSE	5	2	4	3	0.542808	-0.229393	-0.772201	0.0743349
FFUJ_00519	671	889	858	830	927	923	4.77014	4.88435	4.63639	0.133745	0.247953	0.114208	0.475571	0.220933	0.537308	related+to+zinc+finger+transcription+factor	1.1564	8.44455	TRUE	5.83572	TRUE	9.68521	FALSE	8.04653	FALSE	35.7658	TRUE	35.0586	TRUE	18.823	FALSE	33.8636	TRUE	0	FALSE	2.31984	FALSE	3.39234	FALSE	1878	1529	1938	1904	5.72008	5.60518	-0.114909	0.199186
FFUJ_00520	35	57	33	31	15	14	3.72566	2.7886	3.34134	0.384318	-0.552739	-0.937057	0.179196	0.11102	0.0259376	uncharacterized+protein	-2.26534	9.5857	TRUE	7.64202	TRUE	5.38067	FALSE	6.2928	FALSE	3.76482	FALSE	3.04857	FALSE	3.61571	FALSE	2.22787	FALSE	0	FALSE	2.31984	FALSE	3.50932	FALSE	23	22	43	38	3.26216	3.16424	-0.0979187	0.844388
FFUJ_00521	160	279	127	72	79	70	2.4734	2.15473	3.1127	-0.639295	-0.957968	-0.318673	0.252407	0.132644	0.584047	related+to+aldehyde+dehydrogenase	0.518031	9.12924	TRUE	5.97467	TRUE	7.53294	FALSE	10.7287	FALSE	3.76482	FALSE	4.57286	FALSE	4.04109	FALSE	1.6709	FALSE	0	FALSE	2.31984	FALSE	3.50932	FALSE	450	259	479	336	4.28737	3.7264	-0.560971	0.0200905
FFUJ_00522	735	723	353	361	358	356	6.55206	6.54016	7.47821	-0.926148	-0.938047	-0.0118989	1.31038e-05	1.29046e-05	0.720921	probable+mitochondrial+import+inner+membrane+translocase+subunit+TIM10	-1.79086	11.6398	TRUE	9.58726	TRUE	15.0659	TRUE	17.8468	TRUE	43.2954	TRUE	32.01	TRUE	19.9928	FALSE	27.6255	TRUE	0	FALSE	6.95951	FALSE	5.03002	FALSE	383	370	416	412	6.379	6.45723	0.0782367	0.0252127
FFUJ_00523	333	305	286	304	273	326	3.0657	3.07333	2.91552	0.150179	0.15781	0.00763073	0.326926	0.30849	0.957297	related+to+SIN3+protein-binding+protein+STB2	1.43029	7.98808	TRUE	6.80834	TRUE	12.9136	FALSE	11.3477	FALSE	30.1186	TRUE	28.9614	TRUE	20.7372	TRUE	23.2812	TRUE	0	FALSE	2.31984	FALSE	3.74327	FALSE	689	444	747	608	4.00488	3.64919	-0.35569	0.0931603
FFUJ_00524	243	247	205	230	273	247	3.70784	3.94107	3.53614	0.171697	0.404928	0.233232	0.0548517	0.00363799	0.0214557	related+to+RMD5+Cytosolic+protein+required+for+sporulation+and+for+the+ubiquitination+of+the+gluconeogenetic+enzyme+fructose-1,6-bisphosphatase	0.370722	8.67278	TRUE	7.50307	TRUE	16.142	TRUE	10.5224	FALSE	13.1769	FALSE	33.5343	TRUE	12.8677	FALSE	28.7395	TRUE	0	FALSE	4.63967	FALSE	4.67909	FALSE	572	334	566	442	4.7289	4.2696	-0.459302	0.0519348
FFUJ_00525	3362	3452	2622	2416	2456	2300	7.08628	7.0107	7.57314	-0.486858	-0.562442	-0.0755833	0.00361841	0.00220055	0.358051	uncharacterized+protein	0.393965	9.35747	TRUE	9.86515	TRUE	6.45681	FALSE	3.71378	FALSE	41.413	TRUE	65.5443	TRUE	14.9946	FALSE	48.2333	TRUE	0	FALSE	4.63967	FALSE	3.97723	FALSE	3570	5196	4195	5748	7.55602	7.964	0.407982	0.0142835
FFUJ_00526	342	236	339	115	44	62	2.80778	1.04527	2.97921	-0.171433	-1.93394	-1.76251	0.794321	0.0765392	0.100059	related+to+STB5+-+SIN3+binding+protein	1.1635	9.5857	TRUE	7.78096	TRUE	16.142	TRUE	10.6255	FALSE	3.76482	FALSE	3.04857	FALSE	4.7855	FALSE	0.779753	FALSE	0	FALSE	2.31984	FALSE	3.86025	FALSE	320	341	339	377	3.15418	3.37332	0.219143	0.00200508
FFUJ_00527	2808	1482	3107	765	400	369	6.22476	4.29102	6.65863	-0.433871	-2.36761	-1.93374	0.624792	0.0677875	0.110441	related+to+flavin-containing+monooxygenase	0.552869	11.1833	TRUE	7.64202	TRUE	11.8375	FALSE	13.514	FALSE	7.52964	FALSE	7.62143	FALSE	5.74261	FALSE	4.90131	FALSE	0	FALSE	2.31984	FALSE	3.74327	FALSE	993	1487	1035	1636	5.38621	6.0839	0.697685	0.000137479
FFUJ_00528	1147	1065	1941	2053	2238	1943	6.27283	6.34264	5.46916	0.803667	0.873482	0.0698152	0.00049218	0.000366171	0.362348	related+to+DHA14-like+major+facilitator+efflux+transporter	0.863938	10.7269	TRUE	7.91991	TRUE	7.53294	FALSE	3.30114	FALSE	3.76482	FALSE	3.04857	FALSE	6.06164	FALSE	4.45573	FALSE	0	FALSE	4.63967	FALSE	3.62629	FALSE	1986	1597	2045	1742	6.08693	5.86088	-0.226048	0.00932047
FFUJ_00529	339	345	345	240	252	224	2.49256	2.21811	2.48329	0.00926834	-0.265185	-0.274454	0.966643	0.290966	0.281657	probable+RAD50+homolog+uvs-6	1.97159	6.16224	TRUE	5.14099	TRUE	30.1318	TRUE	30.9482	TRUE	18.8241	FALSE	15.2429	FALSE	7.97584	FALSE	12.4761	FALSE	0	FALSE	6.95951	FALSE	3.97723	FALSE	861	717	863	861	3.73993	3.68117	-0.0587638	0.480555
FFUJ_00530	1011	1288	813	649	679	691	5.18886	5.07945	5.84218	-0.65332	-0.762731	-0.109412	0.0274878	0.0178225	0.598858	probable+zinc+finger+protein+white+collar+2+(wc-2)	0.541019	13.0092	TRUE	6.11362	TRUE	5.38067	FALSE	3.9201	FALSE	18.8241	FALSE	13.7186	FALSE	5.84895	FALSE	7.24057	FALSE	0	FALSE	4.63967	FALSE	3.97723	FALSE	1291	1586	1469	1764	5.85049	6.19103	0.340539	0.00552094
FFUJ_00531	9042	9055	6631	6962	6390	6615	9.40933	9.35324	9.7188	-0.309476	-0.365565	-0.0560886	0.0167916	0.0098117	0.487666	uncharacterized+protein	-0.448115	7.07516	TRUE	6.53045	TRUE	9.68521	FALSE	4.12642	FALSE	32.001	TRUE	33.5343	TRUE	19.4611	FALSE	37.094	TRUE	0	FALSE	4.63967	FALSE	2.92443	FALSE	8137	7342	9279	7852	9.62872	9.25153	-0.37719	0.00239302
FFUJ_00532	502	653	266	300	297	297	3.60598	3.67155	4.46691	-0.860925	-0.795361	0.0655643	0.00930908	0.0120075	0.742312	related+to+amidase	0.827006	9.35747	TRUE	6.80834	TRUE	12.9136	FALSE	9.69709	FALSE	5.64723	FALSE	4.57286	FALSE	6.38067	FALSE	1.55951	FALSE	0	FALSE	4.63967	FALSE	3.62629	FALSE	901	914	1019	1012	5.03622	5.12559	0.0893708	0.0953945
FFUJ_00533	541	683	741	900	983	1124	5.26357	5.5977	4.77187	0.491707	0.825834	0.334127	0.0640262	0.0137991	0.144997	related+to+UPF0183+domain+protein	0.620117	7.53162	TRUE	5.97467	TRUE	6.45681	FALSE	8.87181	FALSE	54.5899	TRUE	48.7771	TRUE	25.629	TRUE	52.3549	TRUE	4.87826	FALSE	6.95951	FALSE	4.21118	FALSE	1320	867	1380	1019	5.7388	5.30132	-0.437482	0.00335036
FFUJ_00534	2	0	3	3	2	1	-0.299111	-1.09057	-2.4427	2.14359	1.35213	-0.791457	0.0428924	0.145935	0.294048	uncharacterized+protein	-1.4344	6.16224	TRUE	5.97467	TRUE	7.53294	FALSE	5.77699	FALSE	11.2945	FALSE	3.04857	FALSE	4.67916	FALSE	1.89369	FALSE	4.87826	FALSE	6.95951	FALSE	3.86025	FALSE	3	4	1	6	-1.38465	-0.189287	1.19536	0.120263
FFUJ_00535	652	754	617	479	493	484	4.49061	4.32888	4.79074	-0.300133	-0.461857	-0.161725	0.144952	0.0549263	0.400262	probable+D-lactate+dehydrogenase+(cytochrome)	0.842375	7.07516	TRUE	7.36413	TRUE	16.142	TRUE	11.7603	FALSE	41.413	TRUE	25.9129	TRUE	20.7372	TRUE	32.6383	TRUE	0	FALSE	0	FALSE	3.97723	FALSE	1016	951	1106	1080	5.16542	5.18326	0.017841	0.499395
FFUJ_00536	70	76	69	64	59	51	1.45684	1.25004	0.825455	0.631383	0.424582	-0.206801	0.00246152	0.0102622	0.0705574	uncharacterized+protein	1.0229	7.75985	TRUE	5.41889	TRUE	8.60907	FALSE	13.8235	FALSE	1.88241	FALSE	3.04857	FALSE	5.31723	FALSE	2.33926	FALSE	4.87826	FALSE	6.95951	FALSE	4.0942	FALSE	221	114	228	188	2.73773	2.21843	-0.519302	0.143797
FFUJ_00537	736	1237	983	1266	1617	1467	6.45627	6.91577	6.24371	0.212556	0.67206	0.459504	0.550563	0.111765	0.231978	related+to+enoyl-CoA+hydratase	-0.139236	8.67278	TRUE	7.22518	TRUE	6.45681	FALSE	6.39596	FALSE	3.76482	FALSE	1.52429	FALSE	5.52992	FALSE	1.6709	FALSE	0	FALSE	9.27934	FALSE	3.50932	FALSE	1274	1597	1387	1452	6.47453	6.74011	0.265583	0.138954
FFUJ_00538	288	429	362	451	598	545	4.4353	4.8823	4.00759	0.427713	0.874705	0.446992	0.153082	0.0228738	0.123018	uncharacterized+protein	0.49774	7.75985	TRUE	5.27994	TRUE	6.45681	FALSE	4.12642	FALSE	32.001	TRUE	39.6314	TRUE	20.2055	TRUE	48.4561	TRUE	0	FALSE	0	FALSE	3.04141	FALSE	1609	970	1553	1077	6.09164	5.53815	-0.553486	0.00648601
FFUJ_00539	336	663	430	878	1231	1076	4.83247	5.68636	4.32163	0.510843	1.36473	0.853892	0.390558	0.0604698	0.163705	related+to+polysaccharide+synthase+Cps1	0.665393	6.6187	TRUE	6.6694	TRUE	5.38067	FALSE	2.57901	FALSE	11.2945	FALSE	22.8643	TRUE	6.59336	FALSE	18.2685	FALSE	4.87826	FALSE	4.63967	FALSE	4.79607	FALSE	2073	1355	2358	1646	6.42874	5.91161	-0.517133	0.00573009
FFUJ_00540	75	81	60	32	48	43	1.67347	1.79329	1.71744	-0.0439699	0.0758499	0.11982	0.896163	0.821005	0.727945	uncharacterized+protein	0.235114	9.5857	TRUE	6.53045	TRUE	9.68521	FALSE	9.18129	FALSE	9.41205	FALSE	3.04857	FALSE	7.44412	FALSE	1.44811	FALSE	0	FALSE	4.63967	FALSE	4.0942	FALSE	91	122	105	138	2.34685	2.83427	0.487419	0.00685396
FFUJ_00541	259	275	103	72	97	101	2.2612	2.46363	3.47047	-1.20927	-1.00684	0.202426	0.003204	0.00555497	0.360171	related+to+human+G+protein-coupled+receptor	0.583038	8.67278	TRUE	7.50307	TRUE	27.9795	TRUE	19.91	TRUE	18.8241	FALSE	19.8157	FALSE	14.7819	FALSE	16.5976	FALSE	0	FALSE	2.31984	FALSE	4.21118	FALSE	594	401	607	458	4.59226	4.21338	-0.378884	0.00547379
FFUJ_00542	680	762	785	753	939	889	4.07927	4.29809	3.94884	0.130432	0.349249	0.218817	0.162296	0.0116185	0.0470677	related+to+ser/thr+protein+kinase+KIN4	1.7264	9.81393	TRUE	5.27994	TRUE	5.38067	FALSE	3.09482	FALSE	45.1778	TRUE	48.7771	TRUE	32.1161	TRUE	52.1321	TRUE	0	FALSE	4.63967	FALSE	3.04141	FALSE	1644	1356	1616	1831	4.9115	4.92476	0.0132614	0.920609
FFUJ_00543	882	1233	813	619	416	307	4.52649	3.57715	5.08073	-0.554233	-1.50358	-0.949343	0.110135	0.00856114	0.0377551	related+to+manganese+resistance+protein	1.16864	6.16224	TRUE	5.27994	TRUE	7.53294	FALSE	11.554	FALSE	3.76482	FALSE	1.52429	FALSE	4.46647	FALSE	1.6709	FALSE	0	FALSE	6.95951	FALSE	4.56211	FALSE	803	1404	982	1442	4.58367	5.34276	0.759093	0.00768552
FFUJ_00544	300	351	221	203	161	166	3.80061	3.45158	4.12659	-0.325978	-0.675016	-0.349038	0.0342861	0.00398605	0.0365302	uncharacterized+protein	0.24732	9.12924	TRUE	7.22518	TRUE	8.60907	FALSE	11.1413	FALSE	7.52964	FALSE	3.04857	FALSE	5.21088	FALSE	2.00508	FALSE	0	FALSE	2.31984	FALSE	4.67909	FALSE	203	351	269	305	3.58403	4.15393	0.569893	0.0819522
FFUJ_00545	497	569	429	642	684	694	4.82905	5.17124	4.71123	0.117815	0.460012	0.342197	0.595027	0.0882316	0.167519	uncharacterized+protein	0.458382	11.6398	TRUE	5.41889	TRUE	11.8375	FALSE	13.2046	FALSE	41.413	TRUE	30.4857	TRUE	18.823	FALSE	30.9673	TRUE	0	FALSE	2.31984	FALSE	2.92443	FALSE	791	631	845	735	5.17771	5.00229	-0.175422	0.0273774
FFUJ_00546	48	42	245	311	354	282	2.59864	2.77837	-0.728741	3.32739	3.50711	0.179724	0.000347946	0.000284159	0.315127	probable+kinesin-related+protein+bimC	1.80281	5.47754	TRUE	6.11362	TRUE	13.9897	FALSE	16.6089	TRUE	13.1769	FALSE	28.9614	TRUE	10.2091	FALSE	32.6383	TRUE	0	FALSE	4.63967	FALSE	4.21118	FALSE	190	137	195	177	1.74825	1.52316	-0.225084	0.141079
FFUJ_00547	48	55	12	7	15	10	-1.1859	-0.649006	0.34706	-1.53296	-0.996067	0.536895	0.0089973	0.0274803	0.191376	uncharacterized+protein	0.937344	6.16224	TRUE	7.91991	TRUE	7.53294	FALSE	7.63388	FALSE	7.52964	FALSE	4.57286	FALSE	4.7855	FALSE	2.33926	FALSE	0	FALSE	4.63967	FALSE	3.74327	FALSE	107	81	98	100	1.70236	1.60188	-0.100475	0.441016
FFUJ_00548	616	785	729	981	1206	1241	4.94879	5.44848	4.63062	0.318169	0.817853	0.499684	0.20418	0.0190897	0.0740631	related+to+pescadillo+development+protein	0.989139	6.39047	TRUE	4.30732	FALSE	17.2181	TRUE	15.6804	TRUE	16.9417	FALSE	25.9129	TRUE	11.1662	FALSE	13.7014	FALSE	0	FALSE	2.31984	FALSE	3.74327	FALSE	821	922	962	944	4.76931	4.91514	0.145833	0.173123
FFUJ_00549	230	328	155	195	158	148	3.44103	3.27937	3.76408	-0.323046	-0.484704	-0.161658	0.231906	0.111527	0.543731	related+to+cell+division+control+protein+CDC91	0.336855	10.7269	TRUE	7.50307	TRUE	22.5988	TRUE	20.1163	TRUE	26.3537	TRUE	24.3886	TRUE	15.3136	FALSE	12.9216	FALSE	4.87826	FALSE	9.27934	FALSE	4.0942	FALSE	475	425	492	470	4.52172	4.52376	0.00203853	0.927663
FFUJ_00550	628	510	113	100	102	135	2.779	2.9087	4.9202	-2.1412	-2.0115	0.129693	0.00121288	0.0014508	0.664168	uncharacterized+protein	0.358396	8.67278	TRUE	7.22518	TRUE	27.9795	TRUE	37.9631	TRUE	1.88241	FALSE	4.57286	FALSE	4.7855	FALSE	1.00254	FALSE	4.87826	FALSE	6.95951	FALSE	3.39234	FALSE	641	459	678	514	4.94585	4.6195	-0.326352	0.000289581
FFUJ_00551	80	38	19	31	34	39	1.21265	1.88033	1.55957	-0.346923	0.320757	0.66768	0.580022	0.580742	0.307953	uncharacterized+protein	-0.147202	7.98808	TRUE	8.61464	TRUE	17.2181	TRUE	25.068	TRUE	7.52964	FALSE	3.04857	FALSE	2.76496	FALSE	1.11393	FALSE	0	FALSE	2.31984	FALSE	3.86025	FALSE	38	37	48	49	1.55221	1.60453	0.05232	0.768123
FFUJ_00552	1615	1786	2018	2317	2731	2677	7.0148	7.35443	6.74994	0.264854	0.604483	0.339628	0.0715944	0.00611101	0.03687	probable+homocitrate+synthase,+mitochondrial+precursor	0.238787	5.93401	TRUE	8.05886	TRUE	8.60907	FALSE	14.133	FALSE	33.8834	TRUE	33.5343	TRUE	14.2502	FALSE	44.2232	TRUE	4.87826	FALSE	4.63967	FALSE	4.44513	FALSE	2534	2520	2766	2887	7.12641	7.15627	0.0298634	0.246316
FFUJ_00553	101	139	227	340	311	305	4.67122	4.8067	2.90703	1.76419	1.89967	0.13548	0.00370609	0.00283374	0.564236	uncharacterized+protein	-0.260152	12.5527	TRUE	6.11362	TRUE	15.0659	TRUE	18.8784	TRUE	5.64723	FALSE	4.57286	FALSE	6.06164	FALSE	4.90131	FALSE	0	FALSE	2.31984	FALSE	4.44513	FALSE	122	119	140	108	3.24885	3.11728	-0.131569	0.392366
FFUJ_00554	512	433	606	612	485	437	3.98776	3.59293	3.47563	0.512134	0.117301	-0.394833	0.0140431	0.386704	0.0316482	related+to+isoleucine+tRNA+ligase	1.49723	5.93401	TRUE	5.41889	TRUE	24.7511	TRUE	25.5838	TRUE	20.7065	TRUE	7.62143	FALSE	13.5058	FALSE	6.79499	FALSE	4.87826	FALSE	6.95951	FALSE	4.0942	FALSE	642	492	709	618	3.84194	3.67044	-0.1715	0.175941
FFUJ_00555	404	363	293	287	365	286	2.60491	2.73813	2.75797	-0.153063	-0.0198364	0.133226	0.331055	0.891455	0.398505	uncharacterized+protein	1.8679	9.81393	TRUE	5.97467	TRUE	7.53294	FALSE	7.01492	FALSE	54.5899	TRUE	32.01	TRUE	27.6496	TRUE	41.5497	TRUE	4.87826	FALSE	2.31984	FALSE	4.44513	FALSE	1006	842	1072	1037	4.10839	4.04158	-0.066812	0.404994
FFUJ_00556	1711	1776	1888	1884	1875	1802	5.96223	5.94946	5.93829	0.0239379	0.0111687	-0.0127692	0.625824	0.817533	0.792233	related+to+SAC1+protein	1.08882	11.4115	TRUE	7.08624	TRUE	7.53294	FALSE	7.8402	FALSE	48.9427	TRUE	54.8743	TRUE	24.2466	TRUE	47.4536	TRUE	0	FALSE	4.63967	FALSE	3.97723	FALSE	2539	2472	2658	2639	6.25248	6.22926	-0.0232214	0.508657
FFUJ_00557	2403	1951	3085	3395	3553	3293	8.44553	8.53456	7.93204	0.513483	0.602521	0.0890378	0.0100043	0.00592191	0.445644	probable+GTP-binding+protein+ypt5	-0.603841	11.1833	TRUE	6.6694	TRUE	9.68521	FALSE	7.94336	FALSE	41.413	TRUE	54.8743	TRUE	24.991	TRUE	55.4739	TRUE	0	FALSE	9.27934	FALSE	3.62629	FALSE	2387	2100	2472	2211	7.83904	7.68823	-0.150813	0.0544945
FFUJ_00558	3526	3591	1853	2024	1882	1774	6.16306	6.09626	7.09371	-0.930649	-0.99745	-0.0668018	0.000211306	0.000165131	0.341553	related+to+mysoin+heavy+chain+proteins	0.932061	15.2915	TRUE	11.6714	TRUE	32.284	TRUE	29.7102	TRUE	64.0019	TRUE	56.3986	TRUE	32.7541	TRUE	51.5751	TRUE	0	FALSE	4.63967	FALSE	3.27536	FALSE	4771	4258	4893	4486	7.35737	7.12319	-0.234177	0.0157575
FFUJ_00559	114	102	6	11	6	17	-1.01366	-0.56904	1.93292	-2.94657	-2.50196	0.444619	0.00751534	0.0101437	0.544921	related+to+folylpolyglutamate+synthetase	0.563646	5.47754	TRUE	8.61464	TRUE	11.8375	FALSE	14.0298	FALSE	1.88241	FALSE	0	FALSE	3.61571	FALSE	1.33672	FALSE	0	FALSE	6.95951	FALSE	3.39234	FALSE	179	236	196	194	2.94321	3.21132	0.268108	0.265027
FFUJ_00560	285	325	84	67	75	84	2.05235	2.15152	3.67042	-1.61807	-1.5189	0.0991702	0.000540025	0.000660567	0.576664	probable+tetrahydrofolylpolyglutamate+synthase+(met6+)	0.601221	10.7269	TRUE	8.47569	TRUE	17.2181	TRUE	16.712	TRUE	3.76482	FALSE	4.57286	FALSE	5.21088	FALSE	3.56459	FALSE	0	FALSE	6.95951	FALSE	5.49793	FALSE	540	331	552	426	4.43712	4.00035	-0.436765	0.0352147
FFUJ_00561	146	134	1035	844	713	706	5.96789	5.57147	2.81583	3.15206	2.75564	-0.396422	0.000129903	0.000219903	0.0453461	related+to+DUF636+domain+protein	0.10165	7.75985	TRUE	6.25256	TRUE	8.60907	FALSE	13.8235	FALSE	3.76482	FALSE	3.04857	FALSE	5.21088	FALSE	2.33926	FALSE	4.87826	FALSE	4.63967	FALSE	5.26398	FALSE	275	551	327	616	4.09023	5.14382	1.05359	0.0011211
FFUJ_00562	378	392	317	435	509	475	4.01475	4.38098	3.84032	0.174427	0.540663	0.366236	0.298662	0.0218824	0.0647457	uncharacterized+protein	0.800745	8.90101	TRUE	5.97467	TRUE	20.4466	TRUE	15.0614	TRUE	1.88241	FALSE	4.57286	FALSE	3.61571	FALSE	2.78483	FALSE	0	FALSE	4.63967	FALSE	3.97723	FALSE	804	405	783	448	4.78905	3.9871	-0.801949	0.00205316
FFUJ_00563	46332	36495	32515	42830	42967	40266	13.934	14.2694	13.6894	0.244643	0.580022	0.335379	0.377356	0.0841345	0.251583	uncharacterized+protein	-2.53952	12.0962	TRUE	10.0041	TRUE	7.53294	FALSE	4.53907	FALSE	1.88241	FALSE	1.52429	FALSE	5.63626	FALSE	2.67344	FALSE	4.87826	FALSE	4.63967	FALSE	6.08282	FALSE	19144	12775	21783	15658	13.0629	12.2171	-0.845767	0.00590046
FFUJ_00564	97	69	11	13	10	8	-1.97483	-2.23039	-0.0425763	-1.93226	-2.18781	-0.255554	0.00881551	0.00706128	0.6202	uncharacterized+protein	2.07929	5.47754	TRUE	6.11362	TRUE	8.60907	FALSE	10.6255	FALSE	3.76482	FALSE	1.52429	FALSE	4.67916	FALSE	1.6709	FALSE	4.87826	FALSE	2.31984	FALSE	3.27536	FALSE	136	118	132	158	0.941361	1.05501	0.113648	0.503236
FFUJ_00565	256	262	407	496	514	449	2.92695	3.0035	1.85404	1.07291	1.14946	0.0765554	0.000819896	0.000641277	0.46543	related+to+spindle+pole+body+protein	2.14958	5.24931	TRUE	6.80834	TRUE	13.9897	FALSE	14.2362	FALSE	30.1186	TRUE	39.6314	TRUE	17.5469	FALSE	41.9953	TRUE	0	FALSE	6.95951	FALSE	5.03002	FALSE	744	554	757	779	3.35526	3.26034	-0.0949201	0.589333
FFUJ_00566	2611	3036	2826	4114	4716	4364	8.92921	9.34589	8.68284	0.246377	0.663054	0.416677	0.347722	0.0504963	0.152039	probable+40s+ribosomal+protein+s11.e,+cytosolic	-1	10.2704	TRUE	7.36413	TRUE	19.3704	TRUE	14.2362	FALSE	65.8843	TRUE	50.3014	TRUE	29.9892	TRUE	49.4586	TRUE	0	FALSE	0	FALSE	3.86025	FALSE	2275	2512	2739	2525	8.27251	8.30184	0.0293303	0.800935
FFUJ_00567	529	526	415	499	546	552	5.21813	5.45527	5.28457	-0.066442	0.170699	0.237141	0.446726	0.0974097	0.0438593	uncharacterized+protein	-0.121863	12.0962	TRUE	6.94729	TRUE	10.7613	FALSE	9.59393	FALSE	52.7075	TRUE	18.2914	FALSE	20.6308	TRUE	23.9496	TRUE	0	FALSE	6.95951	FALSE	3.97723	FALSE	461	531	536	547	5.02783	5.24706	0.219222	0.0673289
FFUJ_00568	173	145	66	91	82	100	2.19577	2.43798	2.62954	-0.433772	-0.191564	0.242208	0.149274	0.460208	0.387346	uncharacterized+protein	0.487486	10.7269	TRUE	6.11362	TRUE	19.3704	TRUE	20.7353	TRUE	7.52964	FALSE	1.52429	FALSE	3.19034	FALSE	2.78483	FALSE	0	FALSE	2.31984	FALSE	5.03002	FALSE	235	198	295	219	3.5113	3.26605	-0.245249	0.144604
FFUJ_00569	22	41	37	74	80	82	3.1868	3.83879	1.52792	1.65888	2.31087	0.651986	0.0392067	0.0127925	0.181379	uncharacterized+protein	-1.05889	10.2704	TRUE	9.17042	TRUE	10.7613	FALSE	8.14969	FALSE	1.88241	FALSE	1.52429	FALSE	3.61571	FALSE	3.3418	FALSE	0	FALSE	4.63967	FALSE	3.62629	FALSE	47	49	57	50	2.75271	2.72077	-0.0319414	0.77168
FFUJ_00570	168	152	162	178	255	254	4.5448	5.08483	3.93375	0.611048	1.15109	0.540038	0.00449192	0.000427197	0.0048321	uncharacterized+protein	-0.800877	10.0422	TRUE	7.22518	TRUE	11.8375	FALSE	8.45917	FALSE	7.52964	FALSE	22.8643	TRUE	6.38067	FALSE	21.0533	TRUE	0	FALSE	0	FALSE	3.04141	FALSE	191	181	191	181	4.34134	4.34364	0.00230035	0.978004
FFUJ_00571	982	936	1209	1246	1057	1088	6.43412	6.22818	6.10439	0.329732	0.123783	-0.205949	0.00479457	0.089435	0.0219551	probable+protein+kinase+ck2+catalytic+subunit+ck2+alpha-3	0.0243197	10.0422	TRUE	6.53045	TRUE	12.9136	FALSE	13.514	FALSE	33.8834	TRUE	33.5343	TRUE	20.5245	TRUE	37.3168	TRUE	4.87826	FALSE	4.63967	FALSE	4.56211	FALSE	1831	1424	1933	1648	6.82902	6.58554	-0.243485	0.00241523
FFUJ_00572	166	214	85	91	90	85	1.30736	1.3277	1.8653	-0.557938	-0.53759	0.0203481	0.0292082	0.0330987	0.911942	uncharacterized+protein	1.55827	6.16224	TRUE	7.64202	TRUE	20.4466	TRUE	16.9183	TRUE	3.76482	FALSE	3.04857	FALSE	4.67916	FALSE	1.55951	FALSE	0	FALSE	0	FALSE	3.62629	FALSE	520	351	648	421	3.56547	3.08158	-0.483892	0.0343224
FFUJ_00573	287	296	379	410	390	385	4.35248	4.30564	3.65408	0.698406	0.651566	-0.0468393	7.55487e-05	0.000100277	0.236679	related+to+Beclin+1+(coiled-coil+myosin-like+BCL2-interacting+protein)	0.54498	11.6398	TRUE	8.75359	TRUE	20.4466	TRUE	16.1962	TRUE	30.1186	TRUE	36.5829	TRUE	18.0786	FALSE	27.7369	TRUE	0	FALSE	4.63967	FALSE	3.27536	FALSE	471	406	510	428	4.33353	4.2038	-0.129725	0.0209552
FFUJ_00574	7	16	18	11	4	3	0.384414	-1.38731	-0.955731	1.34014	-0.43158	-1.77172	0.048955	0.472286	0.0257943	uncharacterized+protein	-0.0484122	7.53162	TRUE	8.05886	TRUE	5.38067	FALSE	6.70544	FALSE	3.76482	FALSE	4.57286	FALSE	4.57282	FALSE	3.11901	FALSE	0	FALSE	4.63967	FALSE	4.21118	FALSE	22	40	16	27	0.293682	1.10353	0.809851	0.177339
FFUJ_00575	91	102	723	523	308	339	4.19703	3.31376	0.996297	3.20074	2.31746	-0.883279	0.000602976	0.00216433	0.0161904	related+to+TOB3+(member+of+AAA-ATPase+family)	1.30276	3.42346	FALSE	6.11362	TRUE	13.9897	FALSE	14.9583	FALSE	1.88241	FALSE	1.52429	FALSE	4.25378	FALSE	3.11901	FALSE	0	FALSE	4.63967	FALSE	4.67909	FALSE	184	329	224	449	2.32062	3.33703	1.01641	0.0186009
FFUJ_00576	80	84	58	26	69	51	0.697975	1.33504	0.993277	-0.295302	0.341758	0.63706	0.522768	0.434083	0.204108	uncharacterized+protein	1.04264	9.35747	TRUE	8.47569	TRUE	7.53294	FALSE	7.8402	FALSE	3.76482	FALSE	1.52429	FALSE	4.67916	FALSE	1.22533	FALSE	0	FALSE	4.63967	FALSE	3.62629	FALSE	186	156	206	152	2.5267	2.26767	-0.259037	0.0576627
FFUJ_00577	976	1022	1337	1122	1304	1330	4.23233	4.32932	3.96874	0.263595	0.360577	0.096982	0.0844984	0.0368819	0.437464	related+to+multidrug+transporter+(yeast+bile+transporter)	2.21661	8.21632	TRUE	6.39151	TRUE	5.38067	FALSE	7.22124	FALSE	1.88241	FALSE	3.04857	FALSE	3.61571	FALSE	1.55951	FALSE	0	FALSE	6.95951	FALSE	3.74327	FALSE	2369	2365	2374	3016	4.98393	5.17095	0.187018	0.150736
FFUJ_00578	57	70	39	51	73	74	1.18626	1.91505	0.866804	0.31946	1.04825	0.728785	0.159579	0.00472292	0.0141753	probable+Arylsulfatase	0.738984	8.21632	TRUE	7.08624	TRUE	19.3704	TRUE	19.4974	TRUE	3.76482	FALSE	1.52429	FALSE	5.84895	FALSE	1.89369	FALSE	4.87826	FALSE	6.95951	FALSE	3.86025	FALSE	204	128	189	146	2.83278	2.40424	-0.428544	0.0276012
FFUJ_00579	97	77	27	65	72	53	1.17996	1.7885	1.49449	-0.314534	0.294007	0.608542	0.566308	0.56667	0.292146	related+to+RGT2+-+Sensor+of+high+external+glucose+concentrations	0.642471	6.84693	TRUE	7.36413	TRUE	22.5988	TRUE	11.554	FALSE	7.52964	FALSE	3.04857	FALSE	4.46647	FALSE	1.44811	FALSE	4.87826	FALSE	2.31984	FALSE	4.56211	FALSE	50	111	63	145	1.16417	2.3911	1.22693	0.00996743
FFUJ_00580	756	805	793	1049	1328	1326	4.95404	5.47016	4.70694	0.247099	0.76322	0.516121	0.161968	0.00715644	0.0242529	related+to+chromatin+assembly+complex,+subunit+p60	1.09221	6.16224	TRUE	7.08624	TRUE	7.53294	FALSE	3.19798	FALSE	39.5306	TRUE	67.0686	TRUE	23.3958	TRUE	49.0131	TRUE	0	FALSE	2.31984	FALSE	3.74327	FALSE	1483	1420	1624	1588	5.47158	5.49032	0.0187304	0.478615
FFUJ_00581	14	15	2	8	1	7	-1.08421	-1.4683	-0.352947	-0.731262	-1.11535	-0.384088	0.5027	0.340142	0.742465	uncharacterized+protein	-0.209228	9.5857	TRUE	6.53045	TRUE	6.45681	FALSE	9.80026	FALSE	7.52964	FALSE	3.04857	FALSE	4.7855	FALSE	2.67344	FALSE	0	FALSE	2.31984	FALSE	3.86025	FALSE	24	23	27	22	0.907156	0.722998	-0.184159	0.199232
FFUJ_00582	412	513	313	428	557	534	4.483	5.01161	4.61521	-0.132215	0.396401	0.528616	0.523474	0.0993467	0.0514455	related+to+peroxisomal+membrane+protein+pex13	0.312665	7.07516	TRUE	5.97467	TRUE	6.45681	FALSE	5.26119	FALSE	33.8834	TRUE	54.8743	TRUE	18.9293	FALSE	45.6713	TRUE	0	FALSE	4.63967	FALSE	4.56211	FALSE	886	729	999	756	5.52357	5.26424	-0.259337	0.0128386
FFUJ_00583	118	150	136	126	114	93	2.20153	1.90766	1.64227	0.559258	0.265394	-0.293864	0.0291713	0.191779	0.144588	related+to+A.brasilense+nifR3+protein	1.19661	12.7809	TRUE	8.61464	TRUE	13.9897	FALSE	7.11808	FALSE	5.64723	FALSE	7.62143	FALSE	5.95529	FALSE	3.67598	FALSE	0	FALSE	2.31984	FALSE	3.62629	FALSE	267	302	301	326	2.91549	3.14305	0.22756	0.0118363
FFUJ_00584	661	605	818	754	828	702	5.22226	5.16835	4.85403	0.368233	0.314327	-0.0539059	0.02988	0.0476682	0.637937	related+to+KEL2+-+involved+in+cell+fusion+and+morphogenesis	0.606916	10.0422	TRUE	6.6694	TRUE	10.7613	FALSE	8.14969	FALSE	56.4723	TRUE	54.8743	TRUE	27.3305	TRUE	43.332	TRUE	0	FALSE	4.63967	FALSE	2.80745	FALSE	806	764	830	753	5.0287	4.99877	-0.0299351	0.66608
FFUJ_00585	21004	29305	19592	12459	9839	7745	10.7128	9.87849	11.0352	-0.322394	-1.15672	-0.834325	0.383961	0.0263981	0.0634423	related+to+mitochondrial+hypoxia+responsive+domain+protein	-0.526992	11.6398	TRUE	14.3114	TRUE	20.4466	TRUE	14.133	FALSE	5.64723	FALSE	21.34	TRUE	8.29487	FALSE	23.6154	TRUE	0	FALSE	9.27934	FALSE	9.12422	TRUE	5473	28729	7024	24468	9.20288	11.0142	1.81129	0.00426166
FFUJ_00586	730	1226	913	1031	1044	985	5.1029	5.15218	5.06534	0.0375605	0.086847	0.0492865	0.907216	0.7886	0.878995	related+to+zinc+finger+protein+SFP1	1.0229	10.9551	TRUE	9.86515	TRUE	7.53294	FALSE	3.71378	FALSE	15.0593	FALSE	18.2914	FALSE	10.5281	FALSE	17.1546	FALSE	4.87826	FALSE	2.31984	FALSE	2.92443	FALSE	1795	1541	1939	1848	5.81974	5.72049	-0.0992511	0.1157
FFUJ_00587	492	643	506	624	832	803	4.18592	4.68904	4.08067	0.105241	0.608367	0.503126	0.58977	0.0289626	0.0498454	related+to+ral2+protein	1.18333	8.44455	TRUE	5.55783	TRUE	12.9136	FALSE	14.3393	FALSE	52.7075	TRUE	56.3986	TRUE	36.3698	TRUE	51.0182	TRUE	0	FALSE	2.31984	FALSE	5.03002	FALSE	1306	928	1310	1170	5.13115	4.8824	-0.248752	0.0824053
FFUJ_00588	148	113	399	368	399	336	4.00879	3.9284	1.92986	2.07893	1.99854	-0.0803914	0.000855359	0.00101313	0.648378	related+to+cell+cycle+protein+p55cdc	0.853597	3.42346	FALSE	4.16837	FALSE	10.7613	FALSE	18.6721	TRUE	3.76482	FALSE	9.14571	FALSE	5.42357	FALSE	4.45573	FALSE	4.87826	FALSE	20.8785	TRUE	5.38095	FALSE	248	218	227	274	2.98399	3.13013	0.146143	0.332967
FFUJ_00589	177	219	96	100	101	81	2.15035	2.06427	2.64253	-0.492174	-0.578258	-0.0860845	0.0396827	0.0263567	0.640803	probable+class+I+alpha-mannosidase	0.868687	10.4986	TRUE	7.36413	TRUE	10.7613	FALSE	12.4824	FALSE	9.41205	FALSE	1.52429	FALSE	4.57282	FALSE	2.45065	FALSE	34.1478	TRUE	16.2389	TRUE	9.35818	TRUE	541	348	503	362	4.10247	3.65149	-0.450979	0.0235572
FFUJ_00590	958	872	1090	1011	1175	1023	5.97219	6.01961	5.79321	0.178986	0.226405	0.0474186	0.117234	0.0670955	0.618808	related+to+transcription+factor+TFIIA-L	0.263034	5.24931	TRUE	6.39151	TRUE	7.53294	FALSE	3.09482	FALSE	30.1186	TRUE	48.7771	TRUE	24.1402	TRUE	45.0029	TRUE	0	FALSE	2.31984	FALSE	3.04141	FALSE	1151	1022	1331	1195	5.96725	5.88362	-0.0836254	0.27909
FFUJ_00591	0	0	0	0	0	0	-2.09882	-2.09882	-2.09882	0	0	0	1	1	1	uncharacterized+protein	-2.699	4.10816	FALSE	5.97467	TRUE	9.68521	FALSE	5.98331	FALSE	3.76482	FALSE	1.52429	FALSE	4.36013	FALSE	1.44811	FALSE	0	FALSE	2.31984	FALSE	4.32816	FALSE	0	0	0	0	-2.30307	-2.30307	0	1
FFUJ_00592	64	74	73	120	154	139	3.06343	3.68749	1.87675	1.18668	1.81074	0.624059	0.0169714	0.00371227	0.0611979	uncharacterized+protein	-0.128156	8.21632	TRUE	5.97467	TRUE	5.38067	FALSE	2.99166	FALSE	1.88241	FALSE	4.57286	FALSE	4.7855	FALSE	1.78229	FALSE	0	FALSE	9.27934	FALSE	4.0942	FALSE	188	198	202	207	3.69516	3.83912	0.143964	0.0311432
FFUJ_00593	51	59	43	100	89	83	4.38465	4.80598	3.33084	1.05382	1.47514	0.421323	0.1098	0.0436336	0.38226	uncharacterized+protein	-1.94342	10.7269	TRUE	7.08624	TRUE	5.38067	FALSE	7.01492	FALSE	5.64723	FALSE	0	FALSE	2.8713	FALSE	1.78229	FALSE	0	FALSE	2.31984	FALSE	3.50932	FALSE	76	86	83	102	4.23248	4.53982	0.307344	0.0123605
FFUJ_00594	3017	2864	2462	2489	2520	2255	8.20485	8.1709	8.50342	-0.298567	-0.332517	-0.0339494	0.000807353	0.000550761	0.308688	related+to+F1F0-ATP+synthase+subunit+G	-0.75877	8.90101	TRUE	9.17042	TRUE	16.142	TRUE	13.6172	FALSE	86.5908	TRUE	54.8743	TRUE	29.3511	TRUE	63.16	TRUE	0	FALSE	4.63967	FALSE	5.38095	FALSE	2423	2648	2615	2639	8.04737	8.13167	0.0843001	0.353178
FFUJ_00595	194	237	199	164	182	167	3.75575	3.71105	3.57876	0.176995	0.132293	-0.0447023	0.35137	0.478311	0.803297	probable+L-arabinitol+4-dehydrogenase	0.0745054	10.2704	TRUE	5.83572	TRUE	11.8375	FALSE	10.3161	FALSE	13.1769	FALSE	15.2429	FALSE	6.16798	FALSE	14.8153	FALSE	0	FALSE	0	FALSE	3.86025	FALSE	343	359	346	331	4.31005	4.40392	0.0938715	0.497051
FFUJ_00596	1024	1067	583	761	738	666	5.7335	5.78267	6.38315	-0.649644	-0.600475	0.0491692	0.00749376	0.00973405	0.714693	related+to+NFU-1+protein+(iron+homeostasis)	-0.12658	9.35747	TRUE	8.47569	TRUE	8.60907	FALSE	12.7919	FALSE	37.6482	TRUE	33.5343	TRUE	17.5469	FALSE	38.6535	TRUE	0	FALSE	6.95951	FALSE	4.21118	FALSE	758	934	810	910	5.70093	6.01483	0.313905	0.0471893
FFUJ_00597	58	87	64	81	134	158	3.0608	4.03406	2.27978	0.781021	1.75429	0.973265	0.0488686	0.00303772	0.0153109	uncharacterized+protein	-0.477944	12.5527	TRUE	7.78096	TRUE	5.38067	FALSE	4.33274	FALSE	30.1186	TRUE	36.5829	TRUE	18.504	FALSE	38.9877	TRUE	0	FALSE	2.31984	FALSE	4.21118	FALSE	131	135	155	147	3.59626	3.66164	0.0653787	0.413765
FFUJ_00598	159	158	119	154	181	153	3.07418	3.35698	2.74892	0.32526	0.608058	0.282798	0.0823864	0.0130581	0.103334	uncharacterized+protein	0.372952	3.19523	FALSE	4.8631	FALSE	6.45681	FALSE	3.50746	FALSE	7.52964	FALSE	1.52429	FALSE	4.36013	FALSE	1.6709	FALSE	4.87826	FALSE	6.95951	FALSE	5.147	FALSE	307	272	321	285	3.87647	3.78325	-0.0932119	0.0553213
FFUJ_00599	18	26	13	13	24	11	1.30179	1.77979	1.0926	0.209184	0.687188	0.478004	0.691734	0.220868	0.363547	uncharacterized+protein	-1.09234	8.21632	TRUE	6.11362	TRUE	8.60907	FALSE	3.61062	FALSE	3.76482	FALSE	1.52429	FALSE	5.10454	FALSE	2.67344	FALSE	0	FALSE	9.27934	FALSE	3.39234	FALSE	35	34	36	38	2.23475	2.29347	0.0587194	0.258418
FFUJ_00600	1383	1561	1161	1257	1471	1425	5.04741	5.3103	5.3737	-0.326285	-0.0633957	0.26289	0.0170428	0.464887	0.0328714	related+to+aimless+RasGEF+(aleA)	1.38515	11.1833	TRUE	7.36413	TRUE	8.60907	FALSE	5.26119	FALSE	32.001	TRUE	22.8643	TRUE	15.5263	FALSE	21.0533	TRUE	4.87826	FALSE	2.31984	FALSE	3.86025	FALSE	3827	2990	3789	3530	6.53272	6.26784	-0.264883	0.0274413
FFUJ_00601	2	4	0	12	3	3	-2.96474	-2.23215	-3.20477	0.240026	0.97262	0.732594	0.90496	0.621098	0.705066	uncharacterized+protein	0.621993	4.56462	FALSE	5.97467	TRUE	4.30454	FALSE	4.43591	FALSE	1.88241	FALSE	1.52429	FALSE	3.93475	FALSE	2.11647	FALSE	0	FALSE	6.95951	FALSE	4.67909	FALSE	2	8	7	4	-2.49118	-2.02967	0.461512	0.618253
FFUJ_00602	274	148	263	247	247	236	6.29154	6.2138	5.54964	0.741902	0.664155	-0.0777465	0.151941	0.192249	0.851982	uncharacterized+protein	-2	12.0962	TRUE	7.22518	TRUE	17.2181	TRUE	17.7436	TRUE	35.7658	TRUE	24.3886	TRUE	17.6532	FALSE	25.6205	TRUE	0	FALSE	4.63967	FALSE	2.80745	FALSE	208	281	228	284	5.7202	6.1783	0.458091	0.00700062
FFUJ_00603	2076	1631	1170	1146	1119	1053	5.78029	5.68027	6.47972	-0.69943	-0.799452	-0.100022	0.00615987	0.00399625	0.467919	related+to+ribosomal+protein+S5+(mitochondrial)	0.591679	8.21632	TRUE	6.53045	TRUE	17.2181	TRUE	17.7436	TRUE	35.7658	TRUE	24.3886	TRUE	17.7595	FALSE	26.8458	TRUE	4.87826	FALSE	4.63967	FALSE	3.15839	FALSE	1580	1482	1685	1517	6.04916	5.99156	-0.0575979	0.374734
FFUJ_00604	133	146	112	97	100	68	4.97563	4.68252	4.77822	0.197411	-0.0957003	-0.293112	0.371128	0.662609	0.224757	uncharacterized+protein	-1.86775	10.9551	TRUE	8.89253	TRUE	13.9897	FALSE	12.7919	FALSE	7.52964	FALSE	15.2429	FALSE	9.99639	FALSE	12.5874	FALSE	0	FALSE	2.31984	FALSE	4.0942	FALSE	127	134	167	132	5.02763	4.97142	-0.0562043	0.734046
FFUJ_00605	388	261	1501	1525	1458	1146	3.91564	3.69403	1.50001	2.41563	2.19401	-0.221612	0.00112049	0.00158615	0.374538	related+to+transport+protein+USO1	2.82883	5.93401	TRUE	4.16837	FALSE	8.60907	FALSE	5.67383	FALSE	15.0593	FALSE	25.9129	TRUE	7.97584	FALSE	21.7217	TRUE	4.87826	FALSE	4.63967	FALSE	3.62629	FALSE	1090	872	969	1311	3.13636	3.2727	0.13634	0.591876
FFUJ_00606	1258	1321	1021	1101	1045	1044	6.38692	6.36421	6.69767	-0.310756	-0.333463	-0.022707	0.00454019	0.00361164	0.675861	probable+YHM1+(mitochondrial+carrier)	-0.14401	9.35747	TRUE	8.1978	TRUE	9.68521	FALSE	7.22124	FALSE	18.8241	FALSE	27.4371	TRUE	10.8471	FALSE	18.3799	FALSE	0	FALSE	2.31984	FALSE	3.86025	FALSE	1727	1732	1850	1655	6.92474	6.89267	-0.0320717	0.768238
FFUJ_00607	148	216	204	263	280	257	3.2382	3.43145	2.41544	0.822766	1.01602	0.193254	0.0291089	0.0148019	0.422907	related+to+DNA-directed+RNA+polymerase+III+chain+RPC82	0.92448	8.67278	TRUE	6.53045	TRUE	7.53294	FALSE	9.28445	FALSE	15.0593	FALSE	25.9129	TRUE	9.57101	FALSE	19.1597	FALSE	0	FALSE	4.63967	FALSE	3.15839	FALSE	514	347	573	410	4.10325	3.6853	-0.417951	0.0101565
FFUJ_00608	7487	6401	4418	3936	3906	3535	7.77272	7.60722	8.46606	-0.69333	-0.85884	-0.16551	0.000948032	0.000439432	0.0804144	probable+ubiquinol-cytochrome+c+reductase+complex+core+protein+2+precursor	0.444667	10.2704	TRUE	8.61464	TRUE	20.4466	TRUE	26.2028	TRUE	35.7658	TRUE	51.8257	TRUE	26.0544	TRUE	46.7852	TRUE	0	FALSE	4.63967	FALSE	4.56211	FALSE	6503	6800	6731	6710	8.33739	8.17907	-0.158312	0.0944795
FFUJ_00609	3	6	14	9	15	18	2.34039	2.98175	0.11657	2.22382	2.86518	0.641356	0.00724433	0.00266734	0.115328	uncharacterized+protein	-2.30757	9.5857	TRUE	6.6694	TRUE	4.30454	FALSE	6.2928	FALSE	11.2945	FALSE	6.09714	FALSE	5.52992	FALSE	3.3418	FALSE	0	FALSE	2.31984	FALSE	4.0942	FALSE	2	0	1	3	-0.748804	-1.27098	-0.52218	0.705558
FFUJ_00610	1023	1086	722	807	999	896	4.33726	4.62242	4.81952	-0.482262	-0.197093	0.285169	0.00166445	0.0297592	0.0102064	related+to+PBP1+-+Pab1p+interacting+protein	1.45312	10.4986	TRUE	6.53045	TRUE	7.53294	FALSE	2.8885	FALSE	48.9427	TRUE	53.35	TRUE	20.2055	TRUE	38.7649	TRUE	0	FALSE	2.31984	FALSE	4.56211	FALSE	2909	1956	3026	2808	6.07908	5.7557	-0.323382	0.130533
FFUJ_00611	293	188	3842	2952	3543	2685	7.5337	7.42423	3.45452	4.07918	3.9697	-0.109477	0.00056371	0.000617829	0.720581	related+to+spore+coat+protein+SP96+precursor	0.358396	5.02108	TRUE	3.47364	FALSE	4.30454	FALSE	4.22958	FALSE	7.52964	FALSE	4.57286	FALSE	3.93475	FALSE	5.45827	FALSE	0	FALSE	4.63967	FALSE	3.50932	FALSE	332	155	283	205	3.85432	3.16966	-0.684656	0.0446072
FFUJ_00612	1068	1041	1107	1041	1220	1155	5.62859	5.76182	5.62763	0.000950894	0.134183	0.133232	0.984903	0.0514419	0.0529133	related+to+RNQ1+-+prion,+epigenetic+modifier+of+protein+function	0.635987	8.21632	TRUE	7.78096	TRUE	8.60907	FALSE	5.98331	FALSE	45.1778	TRUE	51.8257	TRUE	17.1215	FALSE	30.9673	TRUE	0	FALSE	4.63967	FALSE	3.39234	FALSE	1872	1185	1880	1456	6.21565	5.75973	-0.455917	0.0124363
FFUJ_00613	561	419	343	236	246	249	5.03312	4.82706	5.61041	-0.57729	-0.783353	-0.206063	0.119803	0.0622211	0.548348	uncharacterized+protein	-0.584241	12.3245	TRUE	7.91991	TRUE	16.142	TRUE	16.9183	TRUE	5.64723	FALSE	3.04857	FALSE	4.89185	FALSE	3.11901	FALSE	0	FALSE	2.31984	FALSE	3.97723	FALSE	484	474	502	552	5.47088	5.63674	0.165867	0.0234897
FFUJ_00614	3034	2200	3756	3515	3737	3378	7.5765	7.54842	7.14005	0.436451	0.40837	-0.0280808	0.0485642	0.0578377	0.861122	probable+alpha-tubulin+B	0.425459	8.67278	TRUE	8.61464	TRUE	10.7613	FALSE	8.66549	FALSE	32.001	TRUE	41.1557	TRUE	17.7595	FALSE	48.0105	TRUE	4.87826	FALSE	6.95951	FALSE	4.79607	FALSE	3063	2772	3075	2900	7.16579	7.04415	-0.121643	0.190378
FFUJ_00615	1210	1248	885	843	905	765	5.80251	5.74402	6.33571	-0.533192	-0.591689	-0.0584969	0.00234849	0.00167472	0.464851	related+to+hydroxymethylglutaryl-CoA+lyase	0.155749	10.2704	TRUE	9.03148	TRUE	13.9897	FALSE	11.8635	FALSE	22.5889	TRUE	33.5343	TRUE	14.8882	FALSE	22.3901	TRUE	0	FALSE	0	FALSE	3.50932	FALSE	1327	1334	1599	1348	6.31775	6.27119	-0.0465556	0.678438
FFUJ_00616	4615	4597	5346	5943	6124	5823	8.05227	8.15954	7.7535	0.298771	0.406046	0.107274	0.00506896	0.00178129	0.10245	probable+H+-exporting+ATPase+57K+chain,+vacuolar	0.612588	10.2704	TRUE	7.36413	TRUE	9.68521	FALSE	8.66549	FALSE	41.413	TRUE	54.8743	TRUE	23.8212	TRUE	49.1245	TRUE	0	FALSE	4.63967	FALSE	3.27536	FALSE	7422	5886	7929	6747	8.37971	7.93807	-0.441644	0.00109562
FFUJ_00617	225	214	196	212	197	203	3.5386	3.50251	3.25569	0.28292	0.246821	-0.0360982	0.0244358	0.0375011	0.660536	probable+candidate+tumor+suppressor+DPH2L1	0.453122	13.2374	TRUE	7.22518	TRUE	13.9897	FALSE	9.90342	FALSE	3.76482	FALSE	1.52429	FALSE	5.10454	FALSE	2.45065	FALSE	0	FALSE	0	FALSE	3.27536	FALSE	333	264	355	300	3.92945	3.72409	-0.20536	0.0106997
FFUJ_00618	318	305	125	99	106	113	4.37893	4.36714	5.49556	-1.11663	-1.12842	-0.0117852	0.00168197	0.00167861	0.941665	related+to+sister+chromatid+cohesion+protein+Ctf8	-1.18442	13.9221	TRUE	6.94729	TRUE	11.8375	FALSE	12.5856	FALSE	3.76482	FALSE	6.09714	FALSE	4.99819	FALSE	2.33926	FALSE	0	FALSE	0	FALSE	3.74327	FALSE	226	276	259	268	5.05359	5.31224	0.258652	0.0745977
FFUJ_00619	7719	7728	6719	8798	10058	9888	9.52699	9.94927	9.4517	0.0752957	0.497576	0.422281	0.648279	0.0361407	0.0565784	probable+40s+ribosomal+protein+S6.e,+cytosolic	-0.380822	8.44455	TRUE	6.6694	TRUE	19.3704	TRUE	11.1413	FALSE	50.8251	TRUE	57.9229	TRUE	34.2429	TRUE	69.6208	TRUE	4.87826	FALSE	4.63967	FALSE	3.27536	FALSE	5750	6533	6614	6147	9.05302	8.9285	-0.12452	0.328078
FFUJ_00620	2278	2333	4429	4036	4330	4173	4.65861	4.66543	3.8373	0.821317	0.828136	0.00681864	0.00038832	0.000375785	0.922061	related+to+TOM1+protein	3.58183	7.07516	TRUE	6.53045	TRUE	4.30454	FALSE	4.53907	FALSE	37.6482	TRUE	48.7771	TRUE	27.9686	TRUE	50.2384	TRUE	0	FALSE	2.31984	FALSE	3.74327	FALSE	6862	6376	6804	9557	5.24853	5.28302	0.0344944	0.886356
FFUJ_00621	1333	1496	1905	2071	2324	2321	5.59043	5.83016	5.16961	0.420821	0.660547	0.239726	0.0100523	0.00221525	0.0537757	related+to+GTPase-activating+protein+(GAP)	1.53705	13.0092	TRUE	8.89253	TRUE	6.45681	FALSE	4.12642	FALSE	32.001	TRUE	36.5829	TRUE	18.6103	FALSE	36.9826	TRUE	4.87826	FALSE	4.63967	FALSE	3.15839	FALSE	2702	2343	2976	2755	5.92477	5.77847	-0.146301	0.0289866
FFUJ_00622	5103	5003	4478	6117	7264	6642	9.24397	9.68409	9.17625	0.0677293	0.507841	0.440112	0.71702	0.0489662	0.0710514	probable+ribosomal+protein+Rps8bp	-0.691989	8.67278	TRUE	6.53045	TRUE	7.53294	FALSE	12.8951	FALSE	88.4733	TRUE	68.5929	TRUE	37.8587	TRUE	70.0664	TRUE	9.75653	FALSE	6.95951	FALSE	3.04141	FALSE	4094	4413	4563	4097	8.80786	8.70406	-0.103793	0.43755
FFUJ_00623	11	16	3	0	0	0	-4.5175	-6.03966	-1.93944	-2.57806	-4.10022	-1.52216	0.0664007	0.0245883	0.297175	uncharacterized+protein	1.24184	4.33639	FALSE	6.39151	TRUE	9.68521	FALSE	5.46751	FALSE	5.64723	FALSE	0	FALSE	3.19034	FALSE	1.33672	FALSE	4.87826	FALSE	4.63967	FALSE	3.27536	FALSE	27	33	17	48	-0.79825	0.11578	0.91403	0.09806
FFUJ_00624	718	619	265	190	127	169	4.1583	3.59443	5.57111	-1.41281	-1.97669	-0.563877	0.00510783	0.00218943	0.123101	related+to+TSC13+-+required+for+elongation+of+VLCFA+moiety+of+sphingolipids	-0.0306192	6.39047	TRUE	5.83572	TRUE	11.8375	FALSE	10.935	FALSE	33.8834	TRUE	25.9129	TRUE	20.3118	TRUE	35.0889	TRUE	0	FALSE	2.31984	FALSE	4.67909	FALSE	931	928	914	983	5.83958	5.97337	0.133794	0.112684
FFUJ_00625	222	315	187	254	344	290	4.35964	4.86779	4.31513	0.0445128	0.552664	0.508151	0.867883	0.0883706	0.109841	uncharacterized+protein	-0.284546	11.1833	TRUE	9.17042	TRUE	13.9897	FALSE	8.66549	FALSE	33.8834	TRUE	12.1943	FALSE	15.1009	FALSE	17.3774	FALSE	0	FALSE	2.31984	FALSE	3.62629	FALSE	399	364	475	349	5.00027	4.81618	-0.184087	0.214743
FFUJ_00626	383	525	365	379	531	450	3.26427	3.61499	3.33164	-0.0673695	0.283343	0.350712	0.752856	0.223451	0.15692	related+to+adenylate+cyclases	1.55925	10.4986	TRUE	7.22518	TRUE	3.2284	FALSE	4.22958	FALSE	47.0602	TRUE	70.1171	TRUE	27.1179	TRUE	51.6865	TRUE	0	FALSE	4.63967	FALSE	2.5735	FALSE	1376	1106	1432	1455	4.85863	4.78487	-0.0737618	0.555867
FFUJ_00627	163	144	122	208	187	222	3.18545	3.5084	2.58162	0.603826	0.926777	0.322951	0.122147	0.0392526	0.314936	related+to+recQ+gene+for+DNA+helicase	0.474047	9.5857	TRUE	7.36413	TRUE	8.60907	FALSE	8.04653	FALSE	3.76482	FALSE	3.04857	FALSE	5.63626	FALSE	1.22533	FALSE	0	FALSE	2.31984	FALSE	3.62629	FALSE	395	323	354	289	4.02283	3.8186	-0.204225	0.310741
FFUJ_00628	256	320	174	249	191	257	2.82866	2.91032	2.98776	-0.159092	-0.0774341	0.0816581	0.565133	0.774757	0.769568	related+to+C6+transcription+factor	1.18142	13.6939	TRUE	8.47569	TRUE	15.0659	TRUE	12.2761	FALSE	9.41205	FALSE	3.04857	FALSE	5.31723	FALSE	4.45573	FALSE	4.87826	FALSE	4.63967	FALSE	4.0942	FALSE	802	608	797	607	4.42236	4.11503	-0.307323	0.0321252
FFUJ_00629	1196	1290	1012	1097	1111	1017	4.93994	4.94782	5.20802	-0.268077	-0.260202	0.00787501	0.012155	0.0134504	0.89949	uncharacterized+protein	1.29278	14.3786	TRUE	9.86515	TRUE	10.7613	FALSE	11.7603	FALSE	58.3547	TRUE	48.7771	TRUE	26.2671	TRUE	39.7674	TRUE	0	FALSE	4.63967	FALSE	3.86025	FALSE	3048	2255	3293	2564	6.34752	5.94654	-0.400985	0.000245996
FFUJ_00630	3	4	3	0	2	0	-3.78358	-3.93513	-2.94745	-0.836134	-0.987683	-0.151549	0.591419	0.535249	0.926125	uncharacterized+protein	0.507921	5.02108	TRUE	5.00205	TRUE	7.53294	FALSE	4.74539	FALSE	3.76482	FALSE	1.52429	FALSE	3.29668	FALSE	3.56459	FALSE	0	FALSE	2.31984	FALSE	4.0942	FALSE	4	3	5	8	-2.15654	-2.09768	0.0588592	0.921831
FFUJ_00631	209	256	55	73	106	96	2.99826	3.66724	4.39782	-1.39956	-0.730575	0.668985	0.00253848	0.0163014	0.0346704	uncharacterized+protein	-0.595097	13.6939	TRUE	7.64202	TRUE	11.8375	FALSE	18.5689	TRUE	1.88241	FALSE	1.52429	FALSE	5.95529	FALSE	0.779753	FALSE	0	FALSE	4.63967	FALSE	5.03002	FALSE	398	314	402	315	5.18363	4.9395	-0.244133	0.0375297
FFUJ_00632	0	0	0	0	0	0	-2.90885	-2.90885	-2.90885	0	0	0	1	1	1	uncharacterized+protein	-1.88897	3.87993	FALSE	4.44627	FALSE	9.68521	FALSE	4.84855	FALSE	3.76482	FALSE	1.52429	FALSE	5.10454	FALSE	3.89877	FALSE	4.87826	FALSE	2.31984	FALSE	3.86025	FALSE	0	0	0	0	-3.1131	-3.1131	0	1
FFUJ_00633	0	0	0	0	1	0	-3.90618	-2.89575	-3.90618	0	1.01042	1.01042	1	0.270948	0.27145	uncharacterized+protein	-0.891643	3.19523	FALSE	4.30732	FALSE	5.38067	FALSE	4.12642	FALSE	11.2945	FALSE	3.04857	FALSE	3.72206	FALSE	1.6709	FALSE	4.87826	FALSE	2.31984	FALSE	4.21118	FALSE	0	0	0	0	-4.11043	-4.11043	0	1
FFUJ_00634	3746	8609	4151	8175	8040	7025	8.13933	8.5405	8.10907	0.0302653	0.431434	0.401168	0.9614	0.507895	0.535542	probable+aldehyde+dehydrogenase	0.564622	5.47754	TRUE	5.41889	TRUE	8.60907	FALSE	7.8402	FALSE	5.64723	FALSE	1.52429	FALSE	4.25378	FALSE	3.3418	FALSE	0	FALSE	0	FALSE	4.56211	FALSE	14489	11622	11641	14082	9.24318	8.9356	-0.307581	0.255243
FFUJ_00635	16	22	5	12	8	4	-0.437053	-0.714518	-0.135502	-0.301551	-0.579016	-0.277465	0.636249	0.400811	0.687085	uncharacterized+protein	-0.0709665	4.10816	FALSE	4.30732	FALSE	7.53294	FALSE	6.70544	FALSE	7.52964	FALSE	1.52429	FALSE	4.14744	FALSE	4.23295	FALSE	0	FALSE	2.31984	FALSE	4.21118	FALSE	44	56	38	44	1.41188	1.72848	0.316606	0.32328
FFUJ_00636	512	593	411	676	712	720	3.99727	4.38493	3.93048	0.0667924	0.454447	0.387654	0.803581	0.143401	0.196331	related+to+RGP1+Reduced+growth+phenotype+protein	1.301	10.9551	TRUE	6.25256	TRUE	19.3704	TRUE	15.8867	TRUE	39.5306	TRUE	36.5829	TRUE	21.5879	TRUE	34.4205	TRUE	0	FALSE	4.63967	FALSE	4.56211	FALSE	1343	823	1453	988	5.11017	4.55532	-0.554851	0.00378712
FFUJ_00637	273	250	452	519	633	511	3.55732	3.76424	2.39835	1.15897	1.36589	0.206928	0.00150224	0.00081793	0.162696	related+to+transcriptional+repressor+rco-1	1.61306	9.81393	TRUE	7.50307	TRUE	6.45681	FALSE	3.9201	FALSE	35.7658	TRUE	53.35	TRUE	25.2037	TRUE	42.6637	TRUE	0	FALSE	4.63967	FALSE	3.97723	FALSE	908	575	882	647	4.15408	3.69869	-0.455388	0.0087456
FFUJ_00638	790	732	570	634	695	670	3.83742	3.98743	4.12525	-0.287829	-0.137818	0.150011	0.0137515	0.10415	0.090729	related+to+tpa+inducible+protein	1.62854	8.67278	TRUE	7.50307	TRUE	25.8272	TRUE	24.9649	TRUE	35.7658	TRUE	38.1071	TRUE	12.974	FALSE	31.4129	TRUE	0	FALSE	6.95951	FALSE	3.62629	FALSE	1627	1222	1674	1405	5.02723	4.76218	-0.265051	0.00515154
FFUJ_00639	75	142	37	61	57	59	1.41799	1.75389	1.81204	-0.394048	-0.0581488	0.3359	0.443874	0.90259	0.519789	probable+to+N-acetylglucosaminyltransferase+SPT14	0.588805	7.75985	TRUE	5.41889	TRUE	12.9136	FALSE	9.59393	FALSE	3.76482	FALSE	3.04857	FALSE	4.04109	FALSE	2.78483	FALSE	0	FALSE	2.31984	FALSE	4.91304	FALSE	267	208	278	267	3.46382	3.34784	-0.115973	0.338839
FFUJ_00640	132	134	46	94	149	105	1.01532	1.92529	1.39898	-0.383658	0.52631	0.909967	0.394047	0.225471	0.0843035	related+to+ATP+dependent+RNA+helicase	1.43082	6.6187	TRUE	4.8631	FALSE	13.9897	FALSE	26.2028	TRUE	20.7065	TRUE	27.4371	TRUE	12.336	FALSE	15.1495	FALSE	0	FALSE	4.63967	FALSE	4.67909	FALSE	449	284	452	348	3.3311	2.91111	-0.419989	0.0218727
FFUJ_00641	5523	6283	3683	11580	13183	14154	7.57476	8.81611	7.39726	0.177506	1.41886	1.24135	0.801725	0.110937	0.147819	uncharacterized+protein	1.31034	5.93401	TRUE	7.36413	TRUE	5.38067	FALSE	3.19798	FALSE	1.88241	FALSE	1.52429	FALSE	4.36013	FALSE	1.6709	FALSE	0	FALSE	4.63967	FALSE	3.50932	FALSE	13308	7337	13795	8772	8.56724	7.56767	-0.999576	0.00178101
FFUJ_00642	41	96	78	114	145	124	3.86544	4.36236	2.52195	1.34349	1.84041	0.496924	0.0517274	0.0189658	0.269936	uncharacterized+protein	-0.913216	4.10816	FALSE	5.14099	TRUE	6.45681	FALSE	3.4043	FALSE	1.88241	FALSE	1.52429	FALSE	4.04109	FALSE	2.78483	FALSE	0	FALSE	6.95951	FALSE	3.50932	FALSE	189	222	218	263	4.54301	4.88104	0.33803	0.0230517
FFUJ_00643	244	223	430	538	484	451	4.84031	4.7806	3.4921	1.34821	1.28851	-0.0597067	0.00104953	0.00126716	0.657818	uncharacterized+protein	0.328836	13.9221	TRUE	8.33675	TRUE	9.68521	FALSE	7.3244	FALSE	5.64723	FALSE	4.57286	FALSE	2.76496	FALSE	2.00508	FALSE	0	FALSE	4.63967	FALSE	3.74327	FALSE	260	285	301	324	3.76282	3.96262	0.199805	0.058603
FFUJ_00644	379	459	503	399	324	299	4.31729	3.81163	4.02232	0.294965	-0.210688	-0.505653	0.157586	0.302496	0.0488173	related+to+amidase+(acetamidase)	0.748461	6.16224	TRUE	7.22518	TRUE	12.9136	FALSE	11.8635	FALSE	3.76482	FALSE	4.57286	FALSE	4.46647	FALSE	2.11647	FALSE	0	FALSE	2.31984	FALSE	3.27536	FALSE	846	662	864	702	4.95402	4.71361	-0.240414	0.0111893
FFUJ_00645	1500	1483	1858	2002	2192	2059	6.51246	6.66431	6.20482	0.307637	0.459488	0.151851	0.00149353	0.000362793	0.0157602	uncharacterized+protein	0.570463	11.1833	TRUE	7.78096	TRUE	6.45681	FALSE	6.91176	FALSE	28.2361	TRUE	44.2043	TRUE	13.2931	FALSE	36.7598	TRUE	4.87826	FALSE	6.95951	FALSE	3.39234	FALSE	2204	1882	2400	2008	6.58404	6.37417	-0.209875	0.0157225
FFUJ_00646	192	192	180	245	288	258	4.4241	4.7803	3.84876	0.575342	0.93154	0.356198	0.0239382	0.00468833	0.072686	probable+protein+of+the+3`+processing+complex	-0.39973	9.12924	TRUE	5.97467	TRUE	11.8375	FALSE	8.45917	FALSE	47.0602	TRUE	53.35	TRUE	25.9481	TRUE	36.2028	TRUE	4.87826	FALSE	4.63967	FALSE	3.15839	FALSE	240	214	254	219	4.29814	4.21039	-0.0877506	0.169219
FFUJ_00647	257	221	2013	3105	3798	3531	7.36342	7.92321	3.75046	3.61296	4.17275	0.559787	0.000548429	0.000332762	0.0963938	related+to+methyltransferase	0.104337	10.4986	TRUE	8.05886	TRUE	7.53294	FALSE	5.15803	FALSE	7.52964	FALSE	19.8157	FALSE	4.57282	FALSE	16.2634	FALSE	0	FALSE	6.95951	FALSE	3.62629	FALSE	261	164	253	186	3.85907	3.38933	-0.469737	0.00939971
FFUJ_00648	60	66	169	218	270	243	4.02528	4.41973	1.72733	2.29796	2.6924	0.394444	0.000273016	0.00014535	0.032339	uncharacterized+protein	-0.125006	9.35747	TRUE	8.33675	TRUE	6.45681	FALSE	5.05487	FALSE	1.88241	FALSE	1.52429	FALSE	5.10454	FALSE	3.89877	FALSE	0	FALSE	0	FALSE	3.97723	FALSE	142	176	150	208	3.27086	3.7532	0.48234	0.00588673
FFUJ_00649	164	157	283	355	402	384	4.50067	4.77296	3.04241	1.45825	1.73054	0.27229	0.000494426	0.000255389	0.0628791	related+to+chitinase	0.0976108	7.30339	TRUE	5.00205	TRUE	5.38067	FALSE	4.22958	FALSE	3.76482	FALSE	1.52429	FALSE	3.50937	FALSE	2.11647	FALSE	0	FALSE	4.63967	FALSE	3.74327	FALSE	178	269	200	285	3.41781	4.05244	0.634636	0.00111902
FFUJ_00650	300	285	235	264	280	256	4.74953	4.84187	4.69602	0.0535068	0.14585	0.0923434	0.525586	0.135134	0.301256	uncharacterized+protein	-0.488026	11.1833	TRUE	10.0041	TRUE	12.9136	FALSE	13.514	FALSE	58.3547	TRUE	53.35	TRUE	25.8417	TRUE	44.1118	TRUE	0	FALSE	2.31984	FALSE	4.32816	FALSE	365	336	360	348	4.94118	4.95239	0.0112073	0.858829
FFUJ_00651	524	488	1265	1402	1340	1088	6.3934	6.24559	4.9103	1.4831	1.33529	-0.147811	0.000416848	0.000613204	0.261245	related+to+putative+snare+protein+syn	0.178874	13.2374	TRUE	8.33675	TRUE	5.38067	FALSE	3.61062	FALSE	32.001	TRUE	33.5343	TRUE	14.5692	FALSE	41.3269	TRUE	4.87826	FALSE	4.63967	FALSE	5.03002	FALSE	916	637	956	814	5.65014	5.36373	-0.286408	0.073262
FFUJ_00652	693	986	1464	1434	1353	1282	6.72785	6.59312	5.92846	0.799387	0.664661	-0.134727	0.0196407	0.0343094	0.535746	related+to+protein+tag-253	-0.0394883	13.0092	TRUE	9.44831	TRUE	8.60907	FALSE	8.56233	FALSE	1.88241	FALSE	3.04857	FALSE	3.61571	FALSE	2.89623	FALSE	0	FALSE	0	FALSE	3.74327	FALSE	1135	1084	1279	1078	6.23071	6.15627	-0.0744391	0.42491
FFUJ_00653	26	17	191	165	162	179	2.77871	2.72504	-1.0543	3.83301	3.77934	-0.0536745	0.000316095	0.000336737	0.751498	uncharacterized+protein	1.02574	9.35747	TRUE	7.78096	TRUE	10.7613	FALSE	4.53907	FALSE	5.64723	FALSE	3.04857	FALSE	5.21088	FALSE	3.23041	FALSE	0	FALSE	4.63967	FALSE	4.79607	FALSE	29	22	31	35	-0.104281	-0.183348	-0.079067	0.767145
FFUJ_00654	1291	1650	1186	1291	1272	1202	5.67385	5.66289	5.95028	-0.276437	-0.28739	-0.0109536	0.135437	0.125165	0.94392	related+to+cobalt+accumulation+protein+COT1	0.794104	10.9551	TRUE	7.08624	TRUE	6.45681	FALSE	3.61062	FALSE	58.3547	TRUE	83.8357	TRUE	28.5003	TRUE	47.3422	TRUE	0	FALSE	4.63967	FALSE	4.32816	FALSE	3059	2232	3161	2413	6.81729	6.39856	-0.418723	0.00244356
FFUJ_00655	202	218	177	158	220	167	2.43497	2.63017	2.34117	0.0938028	0.288999	0.195196	0.551949	0.117684	0.248016	uncharacterized+protein	1.2857	11.1833	TRUE	12.2272	TRUE	12.9136	FALSE	8.14969	FALSE	7.52964	FALSE	3.04857	FALSE	4.57282	FALSE	1.78229	FALSE	0	FALSE	6.95951	FALSE	4.21118	FALSE	519	376	490	437	3.63437	3.43472	-0.199652	0.108383
FFUJ_00656	56	66	55	102	115	116	3.93798	4.5697	2.85653	1.08145	1.71317	0.631722	0.0479594	0.0105223	0.114572	uncharacterized+protein	-1.30757	8.44455	TRUE	8.33675	TRUE	4.30454	FALSE	4.84855	FALSE	3.76482	FALSE	3.04857	FALSE	2.65861	FALSE	2.78483	FALSE	4.87826	FALSE	4.63967	FALSE	4.0942	FALSE	62	45	41	37	2.94001	2.69086	-0.24915	0.535583
FFUJ_00657	1	1	0	3	9	5	-1.32334	1.39459	-2.33714	1.01379	3.73173	2.71794	0.48477	0.0361171	0.0703402	uncharacterized+protein	-1.93236	6.39047	TRUE	6.39151	TRUE	15.0659	TRUE	20.6321	TRUE	3.76482	FALSE	3.04857	FALSE	3.8284	FALSE	1.55951	FALSE	0	FALSE	2.31984	FALSE	2.69048	FALSE	0	0	0	2	-3.06971	-1.8927	1.17701	0.375496
FFUJ_00658	664	726	1002	881	1202	994	5.81613	6.02233	5.36245	0.453676	0.659882	0.206206	0.0206077	0.00611564	0.149391	related+to+G1/S-specific+cyclin	0.253384	6.6187	TRUE	5.55783	TRUE	6.45681	FALSE	4.84855	FALSE	43.2954	TRUE	79.2629	TRUE	32.8605	TRUE	71.9601	TRUE	0	FALSE	2.31984	FALSE	3.62629	FALSE	2673	2885	2605	3388	7.10824	7.35194	0.243692	0.0412862
FFUJ_00659	790	854	1174	1070	1246	1220	5.33848	5.46771	4.89793	0.440542	0.56978	0.129238	0.00696188	0.00291119	0.18342	related+to+heat+shock+transcription+factor	0.984772	5.93401	TRUE	6.25256	TRUE	3.2284	FALSE	3.4043	FALSE	26.3537	TRUE	25.9129	TRUE	15.42	FALSE	37.2054	TRUE	0	FALSE	6.95951	FALSE	4.32816	FALSE	1628	1332	1626	1661	5.65114	5.58416	-0.0669801	0.457007
FFUJ_00660	277	320	300	290	322	267	3.77012	3.75502	3.51022	0.259901	0.244805	-0.0150955	0.0873001	0.102394	0.899131	related+to+peptidylprolyl+isomerase+(cyclophilin)-like+protein	0.724214	5.93401	TRUE	6.25256	TRUE	9.68521	FALSE	8.04653	FALSE	32.001	TRUE	15.2429	FALSE	11.5916	FALSE	13.4786	FALSE	0	FALSE	4.63967	FALSE	5.03002	FALSE	424	291	501	410	4.07228	3.75485	-0.317427	0.187863
FFUJ_00661	47	47	18	33	39	35	1.35751	2.0546	1.43523	-0.0777247	0.619367	0.697092	0.830438	0.126866	0.103824	uncharacterized+protein	-0.284546	5.24931	TRUE	5.14099	TRUE	7.53294	FALSE	3.81694	FALSE	3.76482	FALSE	6.09714	FALSE	3.93475	FALSE	1.6709	FALSE	0	FALSE	0	FALSE	3.27536	FALSE	128	98	126	100	3.23803	2.95063	-0.287394	0.0377994
FFUJ_00662	52	42	29	34	45	46	2.42349	3.0256	2.12913	0.294363	0.896465	0.602102	0.214738	0.0106775	0.0336316	probable+peptidylprolyl+isomerase+(cyclophilin)-like+protein	-0.994241	8.90101	TRUE	7.22518	TRUE	17.2181	TRUE	11.1413	FALSE	30.1186	TRUE	28.9614	TRUE	18.3976	FALSE	24.5065	TRUE	0	FALSE	4.63967	FALSE	3.50932	FALSE	54	53	74	57	2.96939	2.7981	-0.171282	0.366735
FFUJ_00663	126	103	38	46	22	28	1.70899	1.11064	2.45729	-0.748309	-1.34665	-0.598344	0.0333638	0.00738745	0.0962799	uncharacterized+protein	0.125651	9.5857	TRUE	5.97467	TRUE	16.142	TRUE	18.9815	TRUE	0	FALSE	4.57286	FALSE	5.21088	FALSE	3.23041	FALSE	0	FALSE	0	FALSE	5.61491	FALSE	132	121	152	126	2.98189	2.86899	-0.112891	0.15822
FFUJ_00664	2484	2112	3426	2772	2441	2106	7.58905	7.16179	7.23966	0.349398	-0.0778675	-0.427265	0.085589	0.630055	0.0509476	uncharacterized+protein	0.171207	11.6398	TRUE	9.03148	TRUE	9.68521	FALSE	10.1097	FALSE	47.0602	TRUE	92.9814	TRUE	27.6496	TRUE	58.5929	TRUE	0	FALSE	2.31984	FALSE	4.0942	FALSE	2905	2731	3136	2839	7.38923	7.2716	-0.117631	0.108707
FFUJ_00665	292	247	312	378	491	515	4.17895	4.67422	3.51969	0.659255	1.15453	0.495276	0.0191596	0.00272784	0.0338329	related+to+transcription+factor+jumonji	0.537048	10.9551	TRUE	8.1978	TRUE	10.7613	FALSE	6.70544	FALSE	3.76482	FALSE	12.1943	FALSE	4.7855	FALSE	8.02032	FALSE	0	FALSE	4.63967	FALSE	3.86025	FALSE	554	460	602	560	4.58271	4.50391	-0.0788006	0.301624
FFUJ_00666	509	704	785	1261	1647	1529	3.99205	4.63573	3.18681	0.805242	1.44892	0.643676	0.0637638	0.0110131	0.0980603	related+to+sensory+transduction+histidine+kinase	2.18078	7.07516	TRUE	6.80834	TRUE	6.45681	FALSE	4.53907	FALSE	1.88241	FALSE	18.2914	FALSE	4.46647	FALSE	24.1724	TRUE	4.87826	FALSE	4.63967	FALSE	4.44513	FALSE	2198	1777	2257	2390	4.91768	4.85067	-0.0670155	0.612606
FFUJ_00667	3782	3483	11059	16543	22335	19636	10.2209	11.0508	8.28276	1.93809	2.768	0.829904	0.00271104	0.000844977	0.0472242	uncharacterized+protein	-0.215915	4.79285	FALSE	5.97467	TRUE	7.53294	FALSE	4.12642	FALSE	37.6482	TRUE	77.7386	TRUE	23.3958	TRUE	89.4489	TRUE	0	FALSE	2.31984	FALSE	4.79607	FALSE	5131	3625	4835	3524	8.5426	7.99938	-0.543216	0.0263281
FFUJ_00668	1268	1447	732	419	324	282	4.70094	3.85743	5.97448	-1.27354	-2.11705	-0.84351	0.0159341	0.00419404	0.0771387	probable+UGA2+-+succinate+semialdehyde+dehydrogenase	0.659925	6.16224	TRUE	9.44831	TRUE	8.60907	FALSE	13.6172	FALSE	9.41205	FALSE	6.09714	FALSE	4.99819	FALSE	5.0127	FALSE	0	FALSE	4.63967	FALSE	5.03002	FALSE	1975	1787	2086	1909	6.30524	6.21471	-0.0905299	0.0850138
FFUJ_00669	15567	10071	14517	18086	20737	20458	9.54693	10.0147	8.9478	0.599129	1.06687	0.467745	0.124246	0.0289329	0.20973	uncharacterized+protein	0.766383	6.84693	TRUE	6.6694	TRUE	8.60907	FALSE	3.81694	FALSE	58.3547	TRUE	57.9229	TRUE	29.3511	TRUE	60.041	TRUE	0	FALSE	2.31984	FALSE	5.03002	FALSE	17020	12786	15745	13635	9.42227	8.79461	-0.627661	0.017823
FFUJ_00670	30	26	23	16	26	16	1.92187	2.14883	1.54225	0.379619	0.606578	0.226959	0.350903	0.164446	0.541899	uncharacterized+protein	-1.16488	10.0422	TRUE	7.91991	TRUE	10.7613	FALSE	5.05487	FALSE	5.64723	FALSE	1.52429	FALSE	3.40303	FALSE	0.779753	FALSE	4.87826	FALSE	2.31984	FALSE	4.32816	FALSE	12	20	12	10	0.840888	1.02261	0.181719	0.752833
FFUJ_00671	15	20	12	23	20	21	-0.761054	-0.335371	-1.62009	0.859038	1.28472	0.425683	0.115104	0.0380065	0.311846	uncharacterized+protein	1.301	4.56462	FALSE	5.14099	TRUE	7.53294	FALSE	4.22958	FALSE	5.64723	FALSE	3.04857	FALSE	5.63626	FALSE	2.22787	FALSE	0	FALSE	0	FALSE	4.56211	FALSE	14	11	21	25	-1.11337	-1.20853	-0.0951545	0.864275
FFUJ_00672	718	756	363	382	381	415	6.56983	6.63387	7.45401	-0.884186	-0.820144	0.064042	0.000411575	0.000537004	0.450874	related+to+ribosomal+protein+L36	-1.74662	12.5527	TRUE	6.94729	TRUE	22.5988	TRUE	28.6786	TRUE	54.5899	TRUE	28.9614	TRUE	26.5861	TRUE	30.6332	TRUE	4.87826	FALSE	4.63967	FALSE	3.27536	FALSE	377	386	466	445	6.4109	6.49941	0.0885047	0.458356
FFUJ_00673	235	224	100	85	103	112	4.64485	4.86349	5.50251	-0.857661	-0.639022	0.21864	0.00295551	0.00741068	0.175383	uncharacterized+protein	-1.7084	8.21632	TRUE	8.33675	TRUE	8.60907	FALSE	12.9982	FALSE	11.2945	FALSE	19.8157	FALSE	10.8471	FALSE	14.5925	FALSE	4.87826	FALSE	4.63967	FALSE	3.27536	FALSE	118	113	118	120	4.54801	4.61671	0.0686966	0.21666
FFUJ_00674	35	28	20	11	13	12	0.874922	0.791839	1.01253	-0.137613	-0.220696	-0.0830828	0.694177	0.542906	0.819928	uncharacterized+protein	-0.467932	8.67278	TRUE	9.30937	TRUE	10.7613	FALSE	11.8635	FALSE	7.52964	FALSE	1.52429	FALSE	4.57282	FALSE	1.22533	FALSE	0	FALSE	2.31984	FALSE	4.0942	FALSE	53	24	42	39	2.01547	1.43882	-0.576645	0.177467
FFUJ_00675	2308	2236	1997	827	500	595	7.24318	6.04795	8.12172	-0.878535	-2.07377	-1.19523	0.148329	0.0189363	0.0877527	uncharacterized+protein	-0.72977	7.98808	TRUE	8.05886	TRUE	7.53294	FALSE	8.04653	FALSE	5.64723	FALSE	4.57286	FALSE	4.7855	FALSE	3.00762	FALSE	0	FALSE	2.31984	FALSE	4.0942	FALSE	1591	2275	1841	2401	7.44557	7.93437	0.488799	0.0082112
FFUJ_00676	1317	1807	1017	1385	1740	1730	5.73446	6.27738	6.17657	-0.442111	0.100805	0.542915	0.154274	0.703303	0.0992143	probable+IMP+dehydrogenase	0.674461	4.33639	FALSE	6.11362	TRUE	7.53294	FALSE	4.84855	FALSE	16.9417	FALSE	19.8157	FALSE	6.9124	FALSE	15.0381	FALSE	0	FALSE	4.63967	FALSE	4.56211	FALSE	2456	2369	2682	2588	6.6438	6.60551	-0.0382848	0.215467
FFUJ_00677	608	718	413	449	537	431	3.60693	3.73483	4.11329	-0.506356	-0.37846	0.127896	0.0234684	0.0529645	0.417908	related+to+seed+imbibition+protein+Sip1	1.41846	11.868	TRUE	7.64202	TRUE	18.2943	TRUE	16.1962	TRUE	7.52964	FALSE	1.52429	FALSE	4.67916	FALSE	2.45065	FALSE	0	FALSE	6.95951	FALSE	3.86025	FALSE	1296	1153	1481	1333	4.98091	4.89125	-0.089663	0.187414
FFUJ_00678	10493	9264	6779	5996	5960	5499	8.34461	8.19416	8.8846	-0.539992	-0.69044	-0.150448	0.00805242	0.00348874	0.214531	probable+mitochondrial+processing+peptidase+beta+chain+precursor	0.505891	10.7269	TRUE	9.72621	TRUE	24.7511	TRUE	31.0513	TRUE	65.8843	TRUE	62.4957	TRUE	31.6907	TRUE	59.8182	TRUE	0	FALSE	2.31984	FALSE	3.39234	FALSE	9981	10170	10515	10333	8.93823	8.71549	-0.222741	0.00744795
FFUJ_00679	823	738	291	348	398	371	4.99379	5.23542	6.18724	-1.19345	-0.951816	0.241632	0.000473975	0.000980087	0.0939431	related+to+TFIID+and+SAGA+subunit	-0.394032	8.44455	TRUE	5.27994	TRUE	21.5227	TRUE	22.489	TRUE	43.2954	TRUE	22.8643	TRUE	23.6085	TRUE	30.1876	TRUE	4.87826	FALSE	2.31984	FALSE	3.50932	FALSE	700	717	714	721	5.80358	5.92503	0.121449	0.133871
FFUJ_00680	767	1010	576	672	714	807	4.15972	4.40756	4.62609	-0.466372	-0.218532	0.24784	0.0838207	0.330053	0.291126	probable+histidine+biosynthesis+trifunctional+protein+(his-3)	1.35783	6.84693	TRUE	6.80834	TRUE	12.9136	FALSE	12.1729	FALSE	15.0593	FALSE	18.2914	FALSE	8.72025	FALSE	16.152	FALSE	0	FALSE	4.63967	FALSE	3.62629	FALSE	2090	1873	2187	2262	5.68594	5.66843	-0.0175144	0.751582
FFUJ_00681	1033	473	900	497	410	462	4.37583	3.77438	4.37587	-3.48384e-05	-0.601486	-0.601452	0.999955	0.387072	0.390103	related+to+SMP2+protein	1.2345	9.81393	TRUE	7.50307	TRUE	9.68521	FALSE	5.88015	FALSE	24.4713	TRUE	35.0586	TRUE	18.3976	FALSE	34.4205	TRUE	0	FALSE	2.31984	FALSE	3.62629	FALSE	786	507	763	808	4.31831	4.14472	-0.173589	0.530942
FFUJ_00682	1102	1165	1026	1004	1310	1193	4.41222	4.70291	4.60625	-0.19403	0.0966672	0.290697	0.0158409	0.105475	0.00425759	uncharacterized+protein	1.774	10.0422	TRUE	7.78096	TRUE	7.53294	FALSE	5.05487	FALSE	33.8834	TRUE	45.7286	TRUE	22.226	TRUE	48.2333	TRUE	0	FALSE	0	FALSE	3.39234	FALSE	2561	2097	2745	2491	5.59678	5.39687	-0.199907	0.0210195
FFUJ_00683	418	427	157	179	226	243	2.41981	2.8629	3.48109	-1.06127	-0.618185	0.443089	0.000203805	0.001167	0.00546242	related+to+subunit+of+VP52-54+complex	1.30918	11.6398	TRUE	7.50307	TRUE	22.5988	TRUE	22.2827	TRUE	58.3547	TRUE	33.5343	TRUE	27.6496	TRUE	32.9724	TRUE	0	FALSE	4.63967	FALSE	3.62629	FALSE	964	659	1051	799	4.62265	4.24016	-0.382485	0.0143514
FFUJ_00684	1683	1586	986	939	1128	1011	6.11875	6.26247	6.92695	-0.8082	-0.664485	0.143715	0.000256531	0.000509831	0.0726599	probable+thioredoxin-disulfide+reductase+CYS-9	-0.0159576	8.67278	TRUE	6.53045	TRUE	7.53294	FALSE	5.26119	FALSE	41.413	TRUE	65.5443	TRUE	17.9722	FALSE	41.5497	TRUE	0	FALSE	4.63967	FALSE	4.0942	FALSE	1883	1763	2023	1816	6.92173	6.84166	-0.0800666	0.250918
FFUJ_00685	2078	2147	998	936	807	793	5.51662	5.25247	6.69557	-1.17894	-1.4431	-0.264153	9.62286e-05	4.9243e-05	0.0183584	probable+UDP-N-acetylglucosamine+pyrophosphorylase	0.591679	9.12924	TRUE	6.11362	TRUE	10.7613	FALSE	5.15803	FALSE	39.5306	TRUE	41.1557	TRUE	23.7148	TRUE	23.6154	TRUE	0	FALSE	2.31984	FALSE	3.62629	FALSE	2898	3044	3361	3266	7.01709	7.01591	-0.00118334	0.985885
FFUJ_00686	95	88	120	101	83	84	3.24179	2.88567	2.28474	0.957054	0.600932	-0.356121	0.00305057	0.0161002	0.0559773	related+to+G/T+mismatch-specific+thymine+DNA+glycosylase	-0.0603973	12.3245	TRUE	8.47569	TRUE	8.60907	FALSE	11.0382	FALSE	0	FALSE	3.04857	FALSE	5.74261	FALSE	2.33926	FALSE	0	FALSE	9.27934	FALSE	3.62629	FALSE	77	99	74	126	2.27424	2.91923	0.644986	0.0200051
FFUJ_00687	537	566	386	523	521	489	4.57052	4.71593	4.73105	-0.160529	-0.0151182	0.14541	0.305487	0.915966	0.35384	related+to+actin-like+protein	0.50284	9.5857	TRUE	5.41889	TRUE	19.3704	TRUE	24.5522	TRUE	43.2954	TRUE	30.4857	TRUE	24.5656	TRUE	39.3219	TRUE	0	FALSE	2.31984	FALSE	3.86025	FALSE	943	743	1010	807	5.38321	5.13326	-0.249957	0.000262129
FFUJ_00688	1292	1712	1293	1518	1565	1447	5.7167	5.82323	5.85765	-0.140958	-0.034428	0.10653	0.487514	0.860499	0.594848	related+to+lysyl-tRNA+synthetase+(lysine--tRNA+ligase)	0.92372	10.0422	TRUE	9.30937	TRUE	9.68521	FALSE	14.0298	FALSE	56.4723	TRUE	56.3986	TRUE	29.9892	TRUE	68.8411	TRUE	0	FALSE	6.95951	FALSE	4.32816	FALSE	1742	1740	1973	1733	5.90668	5.85981	-0.0468713	0.617056
FFUJ_00689	5	3	2	5	17	13	-2.05788	0.0991631	-2.86214	0.804265	2.96131	2.15704	0.25791	0.00627561	0.014353	related+to+TOS1+Target+of+SBF	0.454176	5.47754	TRUE	6.39151	TRUE	9.68521	FALSE	6.2928	FALSE	3.76482	FALSE	1.52429	FALSE	2.55227	FALSE	3.56459	FALSE	0	FALSE	4.63967	FALSE	4.56211	FALSE	4	7	13	10	-1.46682	-1.31656	0.150263	0.831324
FFUJ_00690	154	202	110	100	132	94	2.06144	2.14849	2.25251	-0.191068	-0.104019	0.0870495	0.450386	0.671166	0.730029	related+to+ATP-dependent+RNA+helicase+ROK1	1.05728	8.21632	TRUE	5.41889	TRUE	20.4466	TRUE	20.0132	TRUE	30.1186	TRUE	10.67	FALSE	15.5263	FALSE	8.91147	FALSE	0	FALSE	6.95951	FALSE	3.74327	FALSE	261	230	298	294	3.03254	3.01158	-0.0209554	0.864626
FFUJ_00691	856	480	1507	1075	523	506	7.17142	5.92298	6.14649	1.02493	-0.223505	-1.24844	0.0671042	0.628599	0.0434993	uncharacterized+protein	-0.675765	10.0422	TRUE	6.94729	TRUE	9.68521	FALSE	10.2129	FALSE	5.64723	FALSE	3.04857	FALSE	5.21088	FALSE	1.00254	FALSE	4.87826	FALSE	2.31984	FALSE	3.50932	FALSE	35	220	42	159	1.93957	4.26417	2.32459	0.0200424
FFUJ_00692	8	1	9	4	5	1	-0.734231	-1.83099	-2.69563	1.9614	0.86464	-1.09676	0.217659	0.574907	0.435275	uncharacterized+protein	-0.077041	4.56462	FALSE	5.97467	TRUE	4.30454	FALSE	4.12642	FALSE	3.76482	FALSE	0	FALSE	5.31723	FALSE	1.44811	FALSE	0	FALSE	2.31984	FALSE	3.86025	FALSE	4	10	4	4	-1.71977	-1.16858	0.551189	0.474496
FFUJ_00693	303	397	297	328	303	307	3.8687	3.83031	3.78362	0.0850796	0.0466919	-0.0383877	0.593175	0.768254	0.80903	uncharacterized+protein	0.705757	10.7269	TRUE	8.89253	TRUE	4.30454	FALSE	6.49912	FALSE	1.88241	FALSE	3.04857	FALSE	3.72206	FALSE	2.11647	FALSE	0	FALSE	4.63967	FALSE	3.62629	FALSE	1099	548	1124	719	5.37272	4.64125	-0.73147	0.0110795
FFUJ_00694	302	406	541	680	821	814	4.57391	4.97253	3.59803	0.975877	1.37451	0.398628	0.00855113	0.00254748	0.0857573	uncharacterized+protein	0.901494	11.4115	TRUE	10.0041	TRUE	6.45681	FALSE	3.9201	FALSE	5.64723	FALSE	3.04857	FALSE	4.99819	FALSE	3.3418	FALSE	0	FALSE	4.63967	FALSE	3.74327	FALSE	764	653	837	736	4.69939	4.58431	-0.115072	0.0322986
FFUJ_00695	33	44	36	47	37	43	1.14068	1.18494	0.166872	0.973809	1.01807	0.0442579	0.0141231	0.0123372	0.833577	uncharacterized+protein	0.667211	14.3786	TRUE	9.44831	TRUE	9.68521	FALSE	6.2928	FALSE	1.88241	FALSE	1.52429	FALSE	3.72206	FALSE	1.44811	FALSE	4.87826	FALSE	4.63967	FALSE	3.50932	FALSE	129	134	146	147	2.39314	2.511	0.117858	0.0616711
FFUJ_00696	32	50	25	52	64	67	2.09139	2.96202	1.361	0.730391	1.60102	0.870627	0.197274	0.0243917	0.0976301	related+to+pigp_human	-0.463947	12.0962	TRUE	8.33675	TRUE	13.9897	FALSE	12.3793	FALSE	3.76482	FALSE	3.04857	FALSE	5.10454	FALSE	4.12155	FALSE	0	FALSE	0	FALSE	3.04141	FALSE	97	56	100	63	3.04984	2.39197	-0.657869	0.000665306
FFUJ_00697	1358	1476	1529	1581	1525	1610	4.52031	4.53298	4.43529	0.0850208	0.0976883	0.0126675	0.348839	0.29121	0.881428	related+to+VPS8+-+vacuolar+sorting+protein,+134+kD	2.27083	11.1833	TRUE	7.91991	TRUE	9.68521	FALSE	8.45917	FALSE	41.413	TRUE	45.7286	TRUE	19.142	FALSE	44.0004	TRUE	0	FALSE	2.31984	FALSE	3.86025	FALSE	3240	2699	3392	3441	5.43467	5.2971	-0.137569	0.185478
FFUJ_00698	416	299	276	326	270	223	4.62596	4.34238	4.59976	0.0262042	-0.257383	-0.283588	0.917269	0.35773	0.320794	uncharacterized+protein	-0.106249	10.2704	TRUE	5.69678	TRUE	11.8375	FALSE	14.9583	FALSE	41.413	TRUE	44.2043	TRUE	21.907	TRUE	38.2079	TRUE	4.87826	FALSE	4.63967	FALSE	3.50932	FALSE	260	196	255	221	4.07019	3.85994	-0.210249	0.0490421
FFUJ_00699	1384	1447	1714	1919	1993	1855	6.56597	6.65411	6.26907	0.2969	0.385035	0.0881341	0.00795515	0.00332937	0.197112	uncharacterized+protein	0.437228	8.67278	TRUE	6.39151	TRUE	5.38067	FALSE	2.68218	FALSE	65.8843	TRUE	67.0686	TRUE	35.0937	TRUE	72.9626	TRUE	4.87826	FALSE	2.31984	FALSE	3.62629	FALSE	2686	2107	2932	2438	7.00933	6.72386	-0.285469	0.00309369
FFUJ_00700	466	443	290	310	339	318	5.39749	5.51401	5.79156	-0.394074	-0.277552	0.116522	0.00284607	0.00903404	0.117862	probable+U-snRNP-associated+cyclophilin	-0.878321	9.81393	TRUE	6.80834	TRUE	15.0659	TRUE	13.9267	FALSE	3.76482	FALSE	4.57286	FALSE	4.04109	FALSE	1.11393	FALSE	0	FALSE	6.95951	FALSE	4.21118	FALSE	519	591	552	596	5.88607	6.13818	0.252106	0.0269412
FFUJ_00701	67	45	426	329	391	306	4.18428	4.06155	0.766059	3.41822	3.29549	-0.122723	0.00114504	0.00133393	0.622111	uncharacterized+protein	0.640621	5.93401	TRUE	5.55783	TRUE	9.68521	FALSE	4.53907	FALSE	5.64723	FALSE	4.57286	FALSE	4.67916	FALSE	3.78737	FALSE	0	FALSE	6.95951	FALSE	3.86025	FALSE	99	58	86	52	1.85168	1.16605	-0.68563	0.0389705
FFUJ_00702	4	2	10	8	23	19	-1.65858	-0.362459	-3.94334	2.28476	3.58088	1.29612	0.00322515	0.000502501	0.00754696	uncharacterized+protein	1.36569	3.42346	FALSE	4.8631	FALSE	5.38067	FALSE	4.12642	FALSE	3.76482	FALSE	7.62143	FALSE	4.04109	FALSE	2.00508	FALSE	4.87826	FALSE	4.63967	FALSE	3.39234	FALSE	90	27	58	35	0.780588	-0.394919	-1.17551	0.063522
FFUJ_00703	321	459	225	337	441	486	3.03517	3.72991	3.28764	-0.252473	0.44227	0.694743	0.42726	0.178779	0.0726521	related+to+MRD1	1.36233	8.67278	TRUE	5.83572	TRUE	5.38067	FALSE	10.5224	FALSE	7.52964	FALSE	41.1557	TRUE	10.2091	FALSE	41.9953	TRUE	0	FALSE	2.31984	FALSE	3.15839	FALSE	997	498	1039	696	4.58281	3.89605	-0.686755	0.0258023
FFUJ_00704	1307	1192	1200	1526	1642	1577	8.30808	8.54786	8.23204	0.0760363	0.315822	0.239786	0.59799	0.0809866	0.150046	probable+dynein+light+chain+type+1	-1.71312	6.84693	TRUE	6.39151	TRUE	20.4466	TRUE	20.4258	TRUE	41.413	TRUE	22.8643	TRUE	21.0562	TRUE	23.2812	TRUE	0	FALSE	4.63967	FALSE	3.04141	FALSE	1075	1007	1105	1022	7.76458	7.73907	-0.0255144	0.690517
FFUJ_00705	1386	1442	1517	1228	1432	1092	5.69878	5.56761	5.79846	-0.0996837	-0.230854	-0.13117	0.576825	0.23781	0.472767	uncharacterized+protein	0.906121	8.67278	TRUE	5.69678	TRUE	6.45681	FALSE	3.19798	FALSE	64.0019	TRUE	73.1657	TRUE	46.2599	TRUE	87.4438	TRUE	4.87826	FALSE	9.27934	FALSE	3.15839	FALSE	1856	2415	1967	2801	5.96783	6.43855	0.470725	0.000713413
FFUJ_00706	133	112	85	67	84	68	3.03822	3.07739	3.07183	-0.0336063	0.00555879	0.0391651	0.884913	0.980928	0.868917	uncharacterized+protein	-0.37707	7.75985	TRUE	5.83572	TRUE	9.68521	FALSE	9.80026	FALSE	3.76482	FALSE	4.57286	FALSE	4.7855	FALSE	3.00762	FALSE	0	FALSE	2.31984	FALSE	4.67909	FALSE	108	137	106	111	3.08483	3.35728	0.272447	0.302639
FFUJ_00707	432	369	327	356	459	432	4.5736	4.91673	4.57563	-0.00202605	0.341102	0.343128	0.986814	0.0429867	0.043843	uncharacterized+protein	0.124328	10.0422	TRUE	5.83572	TRUE	7.53294	FALSE	5.15803	FALSE	5.64723	FALSE	4.57286	FALSE	4.57282	FALSE	2.89623	FALSE	0	FALSE	2.31984	FALSE	4.21118	FALSE	604	644	668	662	5.1305	5.28294	0.152443	0.0440726
FFUJ_00708	22	24	8	7	9	19	-0.670473	0.198749	-0.0586537	-0.61182	0.257402	0.869222	0.216835	0.528736	0.106437	uncharacterized+protein	0.141433	6.16224	TRUE	5.55783	TRUE	4.30454	FALSE	3.19798	FALSE	5.64723	FALSE	1.52429	FALSE	5.52992	FALSE	2.33926	FALSE	0	FALSE	4.63967	FALSE	3.15839	FALSE	44	32	26	22	0.933851	0.605738	-0.328114	0.544942
FFUJ_00709	385	466	632	813	1022	966	4.62021	5.0634	3.71109	0.909117	1.35231	0.443195	0.00566394	0.0013761	0.0407918	uncharacterized+protein	1.08406	7.75985	TRUE	7.78096	TRUE	6.45681	FALSE	3.71378	FALSE	37.6482	TRUE	76.2143	TRUE	21.3753	TRUE	57.8131	TRUE	0	FALSE	4.63967	FALSE	4.79607	FALSE	1306	984	1290	1128	5.21824	4.99607	-0.222168	0.0384211
FFUJ_00710	0	0	0	1	0	0	-2.4022	-3.31181	-3.31181	0.909616	-1.77636e-15	-0.909616	0.279301	1	0.279807	uncharacterized+protein	-1.486	6.6187	TRUE	5.83572	TRUE	6.45681	FALSE	4.64223	FALSE	5.64723	FALSE	3.04857	FALSE	3.93475	FALSE	0.779753	FALSE	4.87826	FALSE	6.95951	FALSE	3.74327	FALSE	0	0	0	0	-3.51607	-3.51607	0	1
FFUJ_00711	470	378	255	397	501	446	6.66577	7.1901	6.85526	-0.189496	0.334843	0.524339	0.505304	0.251425	0.114822	probable+DNA-directed+RNA+polymerase+II+chain+RPB10	-2.06492	9.12924	TRUE	7.64202	TRUE	11.8375	FALSE	23.0048	TRUE	43.2954	TRUE	44.2043	TRUE	26.5861	TRUE	34.3092	TRUE	4.87826	FALSE	4.63967	FALSE	3.97723	FALSE	280	264	332	313	6.27991	6.27715	-0.00275878	0.977772
FFUJ_00712	195	287	118	202	255	285	2.09016	2.83171	2.29708	-0.206917	0.534636	0.741553	0.59027	0.184575	0.101725	related+to+small+nucleolar+ribonucleoprotein	1.52907	7.53162	TRUE	6.11362	TRUE	12.9136	FALSE	15.4741	TRUE	22.5889	TRUE	19.8157	FALSE	17.3342	FALSE	21.7217	TRUE	0	FALSE	0	FALSE	3.39234	FALSE	582	512	597	541	3.62115	3.56137	-0.0597743	0.231892
FFUJ_00713	832	736	431	328	268	252	4.60533	4.0872	5.57639	-0.971065	-1.48919	-0.518126	0.00638042	0.00189692	0.0637896	related+to+flavonol+synthase-like+protein	0.22404	15.7479	TRUE	7.91991	TRUE	15.0659	TRUE	14.0298	FALSE	3.76482	FALSE	3.04857	FALSE	4.36013	FALSE	3.67598	FALSE	0	FALSE	2.31984	FALSE	4.21118	FALSE	929	831	914	882	5.58281	5.55748	-0.0253249	0.680139
FFUJ_00714	1143	1102	1230	1504	1740	1456	8.78364	9.00882	8.53948	0.244153	0.469341	0.225187	0.109454	0.0185935	0.129527	uncharacterized+protein	-2.17788	9.81393	TRUE	7.50307	TRUE	6.45681	FALSE	8.76865	FALSE	45.1778	TRUE	35.0586	TRUE	29.8828	TRUE	59.7068	TRUE	0	FALSE	6.95951	FALSE	3.74327	FALSE	658	655	718	687	7.54882	7.61832	0.0694972	0.129428
FFUJ_00715	35	35	14	15	16	40	-0.163671	0.71252	0.182986	-0.346656	0.529535	0.876191	0.538642	0.321019	0.157583	related+to+6-hydroxy-D-nicotine+oxidase	0.530071	7.07516	TRUE	5.27994	TRUE	6.45681	FALSE	4.33274	FALSE	7.52964	FALSE	1.52429	FALSE	3.93475	FALSE	1.89369	FALSE	0	FALSE	4.63967	FALSE	4.91304	FALSE	104	65	93	77	2.05117	1.65496	-0.396206	0.0562885
FFUJ_00716	258	270	101	132	184	152	2.7036	3.21454	3.51244	-0.808841	-0.297907	0.510935	0.00437322	0.0754313	0.0222018	related+to+DUF1479+domain+protein	0.522056	10.4986	TRUE	10.8378	TRUE	29.0556	TRUE	26.7186	TRUE	5.64723	FALSE	0	FALSE	4.04109	FALSE	1.33672	FALSE	4.87826	FALSE	6.95951	FALSE	3.86025	FALSE	551	301	590	404	4.57873	3.97352	-0.605214	0.0257094
FFUJ_00717	143	143	123	127	111	111	3.65891	3.5318	3.27197	0.386934	0.259823	-0.127111	0.00129795	0.00544535	0.0456206	uncharacterized+protein	-0.325539	15.0632	TRUE	10.5599	TRUE	10.7613	FALSE	7.94336	FALSE	3.76482	FALSE	3.04857	FALSE	3.8284	FALSE	2.33926	FALSE	4.87826	FALSE	2.31984	FALSE	4.0942	FALSE	135	109	137	157	3.36742	3.39886	0.0314416	0.877278
FFUJ_00718	2846	2304	3034	3196	2495	2166	8.43908	8.01861	8.20595	0.233132	-0.187343	-0.420475	0.0924203	0.148072	0.0180039	related+to+endoplasmic+reticulum+25+kDa+transmembrane+protein	-0.648372	9.35747	TRUE	8.05886	TRUE	8.60907	FALSE	5.67383	FALSE	41.413	TRUE	53.35	TRUE	25.4163	TRUE	46.7852	TRUE	4.87826	FALSE	4.63967	FALSE	4.32816	FALSE	1141	1591	1240	1531	6.82121	7.28177	0.460556	0.0214125
FFUJ_00719	636	749	1099	980	1069	865	4.43948	4.32986	3.83175	0.607732	0.498109	-0.109623	0.0143359	0.0268712	0.467863	related+to+polycomb+group+protein+MEDEA	1.77821	11.6398	TRUE	7.50307	TRUE	7.53294	FALSE	5.26119	FALSE	3.76482	FALSE	10.67	FALSE	4.99819	FALSE	3.23041	FALSE	4.87826	FALSE	6.95951	FALSE	6.08282	FALSE	1861	1351	1883	1693	5.06977	4.81527	-0.2545	0.0486673
FFUJ_00720	7483	6115	7389	7086	5011	4141	8.96923	8.27808	8.79782	0.171416	-0.519735	-0.69115	0.163422	0.00767245	0.00295248	probable+meiotic+expression+up-regulated+protein+14	0.0717627	10.0422	TRUE	7.91991	TRUE	9.68521	FALSE	6.49912	FALSE	30.1186	TRUE	39.6314	TRUE	17.2278	FALSE	37.094	TRUE	0	FALSE	6.95951	FALSE	4.0942	FALSE	2507	4412	2647	3823	7.2528	7.89702	0.644222	0.0279661
FFUJ_00721	634	587	559	657	631	684	7.1295	7.21298	7.05143	0.0780691	0.16155	0.0834809	0.541801	0.242921	0.516636	uncharacterized+protein	-1.64837	15.0632	TRUE	8.33675	TRUE	15.0659	TRUE	15.2678	TRUE	5.64723	FALSE	10.67	FALSE	4.57282	FALSE	12.5874	FALSE	0	FALSE	4.63967	FALSE	3.27536	FALSE	339	357	408	389	6.13867	6.24229	0.10362	0.258883
FFUJ_00722	619	696	1740	1916	2038	1923	5.12707	5.24814	3.63705	1.49002	1.61109	0.121065	7.53329e-05	5.68527e-05	0.17127	related+to+RAD13	1.88675	11.1833	TRUE	6.6694	TRUE	7.53294	FALSE	7.3244	FALSE	22.5889	TRUE	51.8257	TRUE	16.6961	FALSE	46.2282	TRUE	0	FALSE	2.31984	FALSE	3.97723	FALSE	1749	1041	1850	1296	4.9022	4.33567	-0.566535	0.00628544
FFUJ_00723	431	413	622	896	953	940	4.11077	4.42478	3.14132	0.969451	1.28347	0.314016	0.00836532	0.00315452	0.147529	related+to+morphogenesis-related+protein+MSB1	1.64985	10.2704	TRUE	8.61464	TRUE	7.53294	FALSE	4.22958	FALSE	11.2945	FALSE	15.2429	FALSE	7.44412	FALSE	13.9242	FALSE	0	FALSE	4.63967	FALSE	3.04141	FALSE	685	460	780	665	3.81463	3.52605	-0.288578	0.22318
FFUJ_00724	254	266	315	220	234	199	4.20092	3.91725	3.86448	0.336445	0.0527751	-0.283669	0.210312	0.830453	0.282267	probable+uracil-DNA+glycosylase	0.144046	5.02108	TRUE	6.11362	TRUE	19.3704	TRUE	20.2195	TRUE	16.9417	FALSE	19.8157	FALSE	9.14563	FALSE	15.1495	FALSE	4.87826	FALSE	2.31984	FALSE	4.79607	FALSE	373	299	378	356	4.36119	4.25219	-0.108997	0.216798
FFUJ_00725	745	697	482	375	384	398	3.69648	3.5581	4.36396	-0.667484	-0.805862	-0.138378	0.0123168	0.00715201	0.42775	related+to+HRD3+-+involved+in+degradation+of+Hmg2p	1.30334	9.81393	TRUE	8.89253	TRUE	18.2943	TRUE	24.2427	TRUE	30.1186	TRUE	15.2429	FALSE	14.6755	FALSE	19.3824	FALSE	0	FALSE	6.95951	FALSE	4.56211	FALSE	1291	952	1356	1146	5.02755	4.76644	-0.261108	0.0213471
FFUJ_00726	418	432	657	818	934	776	6.74394	6.93005	5.80515	0.938797	1.1249	0.186103	0.00225922	0.00118078	0.182821	uncharacterized+protein	-1.00578	13.9221	TRUE	10.8378	TRUE	7.53294	FALSE	3.71378	FALSE	45.1778	TRUE	51.8257	TRUE	21.4816	TRUE	52.8004	TRUE	0	FALSE	2.31984	FALSE	2.92443	FALSE	511	465	552	453	6.00113	5.9086	-0.0925324	0.327038
FFUJ_00727	197	177	147	190	282	254	4.32002	4.9517	4.00456	0.315463	0.947142	0.631679	0.127542	0.00464839	0.0161434	uncharacterized+protein	-0.597278	9.81393	TRUE	8.33675	TRUE	6.45681	FALSE	3.71378	FALSE	37.6482	TRUE	45.7286	TRUE	18.2913	FALSE	38.6535	TRUE	0	FALSE	4.63967	FALSE	3.15839	FALSE	314	302	361	279	4.94762	4.81588	-0.131741	0.363852
FFUJ_00728	2105	2226	2044	2025	2341	2228	5.64536	5.82305	5.79739	-0.152026	0.0256648	0.177691	0.057173	0.668738	0.0371807	probable+alanine--tRNA+ligase,+cytosolic	1.52457	9.35747	TRUE	8.89253	TRUE	5.38067	FALSE	3.9201	FALSE	52.7075	TRUE	36.5829	TRUE	28.5003	TRUE	46.5624	TRUE	0	FALSE	0	FALSE	3.86025	FALSE	4867	4151	5200	5167	6.82266	6.61572	-0.206934	0.0831735
FFUJ_00729	387	309	73	57	89	78	1.84183	2.2188	3.8574	-2.01557	-1.6386	0.376969	0.001498	0.00257192	0.239928	uncharacterized+protein	0.607863	12.3245	TRUE	8.75359	TRUE	8.60907	FALSE	23.4175	TRUE	62.1195	TRUE	35.0586	TRUE	24.991	TRUE	26.1774	TRUE	0	FALSE	6.95951	FALSE	3.39234	FALSE	400	337	458	358	4.08361	3.88083	-0.202784	0.0377277
FFUJ_00730	715	768	157	147	161	162	3.18114	3.26946	5.30005	-2.1189	-2.03059	0.0883116	1.86116e-05	2.13961e-05	0.357857	related+to+cysteine+synthase	0.418999	11.4115	TRUE	11.2546	TRUE	20.4466	TRUE	15.7836	TRUE	5.64723	FALSE	1.52429	FALSE	4.89185	FALSE	2.89623	FALSE	0	FALSE	2.31984	FALSE	2.80745	FALSE	693	625	715	621	4.98427	4.92127	-0.0630009	0.391367
FFUJ_00731	615	754	1085	967	829	835	4.90659	4.60629	4.2916	0.614996	0.314691	-0.300305	0.0143289	0.0967448	0.102445	uncharacterized+protein	1.29219	11.6398	TRUE	6.94729	TRUE	5.38067	FALSE	7.22124	FALSE	5.64723	FALSE	1.52429	FALSE	2.97765	FALSE	3.00762	FALSE	0	FALSE	6.95951	FALSE	3.39234	FALSE	1100	1005	1131	1133	4.79302	4.80304	0.0100124	0.743379
FFUJ_00732	1873	1704	1804	2091	2206	2067	7.21104	7.35439	7.15261	0.058433	0.201783	0.14335	0.529732	0.0814288	0.171415	related+to+transcription+elongation+factor+TFIIS	-0.109359	11.4115	TRUE	6.94729	TRUE	10.7613	FALSE	20.2195	TRUE	60.2371	TRUE	64.02	TRUE	33.8176	TRUE	63.16	TRUE	4.87826	FALSE	4.63967	FALSE	3.27536	FALSE	1744	1666	1779	1662	6.8671	6.83385	-0.0332538	0.691093
FFUJ_00733	66	95	11	32	39	43	1.29173	2.48095	2.56444	-1.27271	-0.0834874	1.18922	0.0848459	0.865293	0.105192	uncharacterized+protein	-0.58208	4.10816	FALSE	5.14099	TRUE	17.2181	TRUE	15.4741	TRUE	26.3537	TRUE	13.7186	FALSE	14.4629	FALSE	17.266	FALSE	0	FALSE	4.63967	FALSE	4.79607	FALSE	64	39	65	56	2.57809	2.16775	-0.410349	0.0932243
FFUJ_00734	119	117	10	12	16	34	0.18707	1.36657	2.85798	-2.67091	-1.49141	1.1795	0.00370202	0.012886	0.0642335	probable+THG1+Protein+required+for+tRNAHis+guanylylation+at+5+prime	-0.21927	8.90101	TRUE	8.89253	TRUE	15.0659	TRUE	20.7353	TRUE	3.76482	FALSE	3.04857	FALSE	5.63626	FALSE	1.78229	FALSE	0	FALSE	2.31984	FALSE	3.97723	FALSE	162	163	173	156	3.57135	3.57952	0.00816993	0.935877
FFUJ_00735	138	153	127	200	191	203	3.19177	3.45774	2.50479	0.686984	0.95295	0.265966	0.0448762	0.0161805	0.28001	related+to+COMPASS+component+SWD1	0.475085	9.5857	TRUE	6.53045	TRUE	9.68521	FALSE	9.18129	FALSE	32.001	TRUE	33.5343	TRUE	22.545	TRUE	29.1851	TRUE	0	FALSE	2.31984	FALSE	4.67909	FALSE	243	124	254	144	3.43275	2.63905	-0.793704	0.000746248
FFUJ_00736	2599	2699	3958	4446	5225	5098	5.82737	6.15661	5.21241	0.614956	0.9442	0.329244	0.00327056	0.000748404	0.0255472	probable+DNA-directed+RNA+polymerase+II+largest+chain	2.39232	5.02108	TRUE	6.11362	TRUE	5.38067	FALSE	3.4043	FALSE	64.0019	TRUE	60.9714	TRUE	26.6925	TRUE	84.102	TRUE	0	FALSE	6.95951	FALSE	4.44513	FALSE	7263	5715	7203	7430	6.5185	6.22231	-0.296189	0.119062
FFUJ_00737	10811	17281	8079	11144	11906	9317	10.0649	10.2538	10.4108	-0.345937	-0.157005	0.188932	0.333154	0.642867	0.575418	uncharacterized+protein	-0.612637	7.75985	TRUE	4.44627	FALSE	7.53294	FALSE	5.15803	FALSE	5.64723	FALSE	3.04857	FALSE	3.8284	FALSE	2.00508	FALSE	0	FALSE	6.95951	FALSE	4.67909	FALSE	9261	13561	10071	14142	9.96154	10.2299	0.268364	0.00406807
FFUJ_00738	166	157	71	139	156	114	3.40155	3.82344	3.53415	-0.132596	0.28929	0.421886	0.731229	0.452055	0.305576	uncharacterized+protein	-0.382702	10.9551	TRUE	7.08624	TRUE	13.9897	FALSE	15.0614	TRUE	5.64723	FALSE	3.04857	FALSE	3.8284	FALSE	3.11901	FALSE	0	FALSE	9.27934	FALSE	4.21118	FALSE	185	164	178	151	3.84132	3.72597	-0.115343	0.449237
FFUJ_00739	19	17	13	7	4	1	-0.144104	-2.03099	-0.212398	0.0682941	-1.8186	-1.88689	0.908432	0.0577713	0.0531101	uncharacterized+protein	-0.0484122	3.42346	FALSE	4.58521	FALSE	5.38067	FALSE	5.15803	FALSE	9.41205	FALSE	3.04857	FALSE	3.08399	FALSE	3.23041	FALSE	4.87826	FALSE	9.27934	FALSE	3.50932	FALSE	16	15	24	19	0.411965	0.130615	-0.28135	0.288481
FFUJ_00740	10	6	0	0	2	0	-2.84884	-1.47823	0.602142	-3.45098	-2.08037	1.37061	0.032526	0.0983539	0.300702	uncharacterized+protein	-1.94898	6.16224	TRUE	4.72416	FALSE	24.7511	TRUE	33.9398	TRUE	0	FALSE	4.57286	FALSE	3.40303	FALSE	1.33672	FALSE	4.87826	FALSE	0	FALSE	3.97723	FALSE	1	2	4	2	-0.658338	-0.731167	-0.0728283	0.923616
FFUJ_00741	8	10	0	3	2	3	-3.10049	-1.72595	-1.06694	-2.03355	-0.65901	1.37454	0.130704	0.52911	0.282434	uncharacterized+protein	-0.155213	5.02108	TRUE	5.41889	TRUE	10.7613	FALSE	5.57067	FALSE	9.41205	FALSE	6.09714	FALSE	4.46647	FALSE	2.89623	FALSE	0	FALSE	4.63967	FALSE	4.32816	FALSE	4	15	3	13	-1.82706	-0.0280588	1.799	0.00837623
FFUJ_00742	3530	4290	3925	5004	5644	5548	7.42224	7.79639	7.2728	0.149449	0.523598	0.374149	0.494788	0.063766	0.139754	probable+heat+shock+protein+70	0.877352	8.21632	TRUE	6.25256	TRUE	9.68521	FALSE	4.53907	FALSE	16.9417	FALSE	22.8643	TRUE	9.14563	FALSE	28.8509	TRUE	0	FALSE	2.31984	FALSE	3.86025	FALSE	7786	7169	8733	8223	8.22515	7.92595	-0.299198	0.0151011
FFUJ_00743	3	1	0	0	0	0	-4.8627	-4.8627	-3.53602	-1.32669	-1.32669	-1.77636e-15	0.115648	0.115648	1	related+to+nucleoside-diphosphate-sugar+epimerase	0.0648829	6.16224	TRUE	5.41889	TRUE	8.60907	FALSE	6.8086	FALSE	5.64723	FALSE	3.04857	FALSE	5.10454	FALSE	2.00508	FALSE	4.87826	FALSE	9.27934	FALSE	5.03002	FALSE	8	6	3	5	-1.59582	-1.50053	0.0952879	0.886422
FFUJ_00744	31	16	0	1	3	1	-1.79278	-0.158502	2.1616	-3.95438	-2.3201	1.63428	0.0170734	0.0539958	0.211767	uncharacterized+protein	-2.09542	8.67278	TRUE	6.94729	TRUE	17.2181	TRUE	8.04653	FALSE	5.64723	FALSE	4.57286	FALSE	6.80605	FALSE	1.78229	FALSE	4.87826	FALSE	0	FALSE	3.04141	FALSE	30	16	28	23	2.96845	2.37742	-0.59103	0.0625239
FFUJ_00745	32	19	24	16	8	7	-0.285368	-1.47616	-0.865167	0.579799	-0.610995	-1.19079	0.200321	0.237754	0.0511074	uncharacterized+protein	1.07519	9.12924	TRUE	6.53045	TRUE	11.8375	FALSE	9.49077	FALSE	7.52964	FALSE	1.52429	FALSE	3.50937	FALSE	0.66836	FALSE	4.87826	FALSE	2.31984	FALSE	4.0942	FALSE	24	34	16	52	-0.772306	0.358515	1.13082	0.0667592
FFUJ_00746	115	145	96	99	120	99	2.14593	2.31691	1.92121	0.224716	0.395698	0.170983	0.193114	0.0525694	0.288942	uncharacterized+protein	0.865523	10.4986	TRUE	7.50307	TRUE	5.38067	FALSE	6.2928	FALSE	3.76482	FALSE	4.57286	FALSE	4.89185	FALSE	2.56205	FALSE	4.87826	FALSE	6.95951	FALSE	3.86025	FALSE	271	223	308	278	3.27434	3.13966	-0.134679	0.239049
FFUJ_00747	69	76	76	66	59	59	1.9906	1.78518	1.25489	0.735706	0.530293	-0.205413	0.00177484	0.00595993	0.0799905	uncharacterized+protein	0.58111	12.7809	TRUE	8.47569	TRUE	7.53294	FALSE	5.88015	FALSE	3.76482	FALSE	3.04857	FALSE	2.65861	FALSE	1.22533	FALSE	0	FALSE	6.95951	FALSE	4.0942	FALSE	95	66	99	90	1.98327	1.72816	-0.255108	0.168956
FFUJ_00748	1	4	1	2	1	0	-2.49674	-3.70119	-3.15172	0.654982	-0.549472	-1.20445	0.567003	0.653411	0.338678	uncharacterized+protein	-0.086201	6.39047	TRUE	4.8631	FALSE	6.45681	FALSE	4.33274	FALSE	5.64723	FALSE	3.04857	FALSE	4.57282	FALSE	1.89369	FALSE	4.87826	FALSE	4.63967	FALSE	4.44513	FALSE	1	1	1	1	-3.33091	-3.33091	-8.88178e-16	1
FFUJ_00749	693	716	748	901	909	817	4.65268	4.70571	4.39619	0.256487	0.309523	0.0530361	0.0447083	0.0261082	0.567785	related+to+glutamate+carboxypeptidase+II	1.23879	10.2704	TRUE	5.83572	TRUE	15.0659	TRUE	22.5922	TRUE	3.76482	FALSE	7.62143	FALSE	3.08399	FALSE	2.11647	FALSE	0	FALSE	4.63967	FALSE	4.21118	FALSE	1537	759	1556	1005	5.31928	4.56518	-0.754106	0.0143711
FFUJ_00750	194	195	295	410	515	462	3.985	4.43251	2.73788	1.24712	1.69463	0.447509	0.00301692	0.000950204	0.0455921	related+to+E.coli+tetracycline+resistance+protein+TCR1	0.741575	9.5857	TRUE	8.89253	TRUE	9.68521	FALSE	5.88015	FALSE	5.64723	FALSE	6.09714	FALSE	7.12508	FALSE	1.78229	FALSE	4.87826	FALSE	4.63967	FALSE	4.0942	FALSE	451	294	445	339	4.00835	3.60525	-0.403107	0.0123195
FFUJ_00751	4326	3955	2446	2066	1690	1395	7.31202	6.77719	8.24004	-0.928025	-1.46285	-0.534822	0.00235406	0.000481268	0.0141809	probable+cytochrome-b5+reductase,+mitochondrial+outer+membrane+form	-0.00578235	12.5527	TRUE	10.6988	TRUE	10.7613	FALSE	13.4109	FALSE	18.8241	FALSE	19.8157	FALSE	8.29487	FALSE	28.1825	TRUE	0	FALSE	2.31984	FALSE	5.03002	FALSE	3245	3489	3246	3389	7.67937	7.73309	0.0537249	0.62244
FFUJ_00752	1074	944	1018	1016	1223	1056	5.59419	5.7401	5.60302	-0.00883592	0.137073	0.145909	0.927621	0.211964	0.191205	related+to+Nap1p-binding+protein	0.595504	8.21632	TRUE	5.97467	TRUE	3.2284	FALSE	3.09482	FALSE	37.6482	TRUE	53.35	TRUE	17.5469	FALSE	56.1422	TRUE	0	FALSE	2.31984	FALSE	3.04141	FALSE	1227	1138	1287	1236	5.65943	5.65173	-0.00769493	0.742054
FFUJ_00753	517	498	411	444	444	399	5.39499	5.34618	5.47976	-0.084771	-0.133577	-0.0488063	0.175262	0.0649555	0.40524	related+to+suppressor+of+cs+mutant+of+sua7	-0.384584	9.12924	TRUE	6.6694	TRUE	8.60907	FALSE	9.59393	FALSE	26.3537	TRUE	36.5829	TRUE	11.4852	FALSE	26.5116	TRUE	4.87826	FALSE	6.95951	FALSE	4.67909	FALSE	597	634	663	657	5.62504	5.77535	0.150307	0.0336195
FFUJ_00754	4	0	10	12	15	14	-0.629612	-0.0741529	-4.0849	3.45529	4.01075	0.555459	0.0171256	0.00972074	0.394589	uncharacterized+protein	0.597412	3.42346	FALSE	4.72416	FALSE	11.8375	FALSE	10.3161	FALSE	1.88241	FALSE	3.04857	FALSE	4.67916	FALSE	2.22787	FALSE	4.87826	FALSE	9.27934	FALSE	4.0942	FALSE	4	3	5	4	-2.24603	-2.65396	-0.407928	0.100806
FFUJ_00755	444	503	476	514	652	532	3.73223	3.95782	3.51516	0.217067	0.442655	0.225589	0.113957	0.0158437	0.0997768	related+to+GRIP1+associated+protein+1	1.4678	10.4986	TRUE	8.61464	TRUE	8.60907	FALSE	7.73704	FALSE	32.001	TRUE	36.5829	TRUE	16.8024	FALSE	27.8483	TRUE	0	FALSE	4.63967	FALSE	2.33954	FALSE	1030	903	1235	1010	4.62432	4.47408	-0.150244	0.16598
FFUJ_00756	62	53	2	3	4	7	-2.67077	-1.59866	0.742329	-3.41309	-2.34099	1.07211	0.00107734	0.00278357	0.0727248	related+to+UDP-glucuronosyltransferase+2C1+microsomal	0.725959	6.6187	TRUE	6.11362	TRUE	9.68521	FALSE	14.2362	FALSE	3.76482	FALSE	1.52429	FALSE	4.46647	FALSE	2.45065	FALSE	0	FALSE	2.31984	FALSE	3.74327	FALSE	67	82	71	75	1.36118	1.60898	0.247795	0.184971
FFUJ_00757	472	543	230	223	201	208	4.34092	4.19042	5.29999	-0.959069	-1.10957	-0.150502	0.000905919	0.000596877	0.241669	uncharacterized+protein	-0.207561	8.21632	TRUE	7.08624	TRUE	15.0659	TRUE	17.331	TRUE	37.6482	TRUE	28.9614	TRUE	19.4611	FALSE	24.061	TRUE	0	FALSE	2.31984	FALSE	4.32816	FALSE	340	467	405	462	4.69642	5.12936	0.432932	0.0271943
FFUJ_00758	1069	880	249	266	297	254	4.23931	4.32642	6.07894	-1.83963	-1.75252	0.0871088	0.000405347	0.000476876	0.629446	uncharacterized+protein	0.0648829	10.0422	TRUE	6.53045	TRUE	34.4363	TRUE	31.1545	TRUE	60.2371	TRUE	24.3886	TRUE	36.4762	TRUE	23.3926	TRUE	0	FALSE	2.31984	FALSE	4.56211	FALSE	842	819	898	804	5.66444	5.64067	-0.0237708	0.751812
FFUJ_00759	1003	1167	1110	1495	1367	1333	5.84684	5.91283	5.639	0.207842	0.273834	0.0659921	0.30308	0.196656	0.724322	probable+serine/threonine+protein+phosphatase-z-like	0.674461	9.5857	TRUE	7.64202	TRUE	8.60907	FALSE	5.26119	FALSE	48.9427	TRUE	48.7771	TRUE	22.4387	TRUE	54.36	TRUE	0	FALSE	4.63967	FALSE	3.04141	FALSE	2969	1859	3117	2084	6.90027	6.2867	-0.613563	0.000208417
FFUJ_00760	7	9	2	0	7	11	-3.76085	-0.455911	-1.68898	-2.07187	1.23307	3.30494	0.0947163	0.170895	0.0226671	uncharacterized+protein	0.273814	4.10816	FALSE	4.16837	FALSE	6.45681	FALSE	10.6255	FALSE	5.64723	FALSE	3.04857	FALSE	4.46647	FALSE	1.33672	FALSE	0	FALSE	4.63967	FALSE	4.0942	FALSE	15	11	17	13	-0.201244	-0.66447	-0.463226	0.00871201
FFUJ_00761	0	2	2	3	1	2	-1.56961	-2.08158	-3.51272	1.94311	1.43114	-0.511969	0.05852	0.130196	0.481896	related+to+hsp70+protein	-0.375197	5.70577	TRUE	4.58521	FALSE	8.60907	FALSE	5.57067	FALSE	3.76482	FALSE	3.04857	FALSE	4.04109	FALSE	3.11901	FALSE	0	FALSE	4.63967	FALSE	4.32816	FALSE	1	2	0	0	-3.84938	-3.48196	0.36742	0.792565
FFUJ_00762	1605	2651	1567	2411	2867	2936	7.07908	7.68119	7.23008	-0.151002	0.451109	0.602111	0.700683	0.289171	0.180355	uncharacterized+protein	0.0271541	9.35747	TRUE	7.36413	TRUE	6.45681	FALSE	3.9201	FALSE	52.7075	TRUE	42.68	TRUE	23.0768	TRUE	41.5497	TRUE	0	FALSE	2.31984	FALSE	4.21118	FALSE	3647	3560	4513	4023	7.99772	7.83211	-0.165618	0.211878
FFUJ_00763	63	81	9	14	20	25	-1.70001	-0.597475	0.125649	-1.82566	-0.723124	1.10253	0.00426592	0.0452811	0.027039	related+to+WD+repeat+protein+WDR6	1.69243	7.07516	TRUE	7.78096	TRUE	18.2943	TRUE	18.0531	TRUE	5.64723	FALSE	1.52429	FALSE	4.04109	FALSE	2.33926	FALSE	0	FALSE	4.63967	FALSE	2.92443	FALSE	208	135	221	156	2.00356	1.53079	-0.472765	0.00176706
FFUJ_00764	21	24	3	4	2	9	0.814861	1.2027	2.4018	-1.58694	-1.1991	0.387842	0.0858946	0.150162	0.638451	uncharacterized+protein	-2.35107	10.0422	TRUE	7.78096	TRUE	10.7613	FALSE	5.88015	FALSE	3.76482	FALSE	1.52429	FALSE	5.74261	FALSE	3.89877	FALSE	0	FALSE	2.31984	FALSE	4.0942	FALSE	18	29	32	24	2.98447	3.09159	0.107116	0.775171
FFUJ_00765	426	553	726	727	906	899	4.305	4.58905	3.59679	0.70821	0.992265	0.284054	0.0118596	0.00375543	0.124759	related+to+suppressor+protein+PSP1	1.42277	7.30339	TRUE	4.72416	FALSE	6.45681	FALSE	3.09482	FALSE	5.64723	FALSE	9.14571	FALSE	3.8284	FALSE	4.34434	FALSE	0	FALSE	4.63967	FALSE	3.62629	FALSE	1113	1115	1228	1382	4.72491	4.89049	0.165578	0.119084
FFUJ_00766	79	118	36	41	66	55	2.13889	2.81756	2.71594	-0.577048	0.101625	0.678673	0.0992231	0.697513	0.0684995	uncharacterized+protein	-0.42082	12.0962	TRUE	7.36413	TRUE	8.60907	FALSE	7.94336	FALSE	3.76482	FALSE	1.52429	FALSE	2.97765	FALSE	4.23295	FALSE	4.87826	FALSE	2.31984	FALSE	3.27536	FALSE	115	91	123	105	3.28178	3.07569	-0.206092	0.00989776
FFUJ_00767	3882	3686	3001	4302	5391	5113	8.71808	9.29166	8.83529	-0.117206	0.456372	0.573579	0.590109	0.0919918	0.0510187	probable+ribosomal+protein+L15.e.B,+cytosolic	-0.715486	7.98808	TRUE	5.41889	TRUE	9.68521	FALSE	11.1413	FALSE	50.8251	TRUE	38.1071	TRUE	28.6067	TRUE	45.4485	TRUE	0	FALSE	4.63967	FALSE	4.32816	FALSE	2881	2980	3351	2962	8.31779	8.24747	-0.0703192	0.500288
FFUJ_00768	90	131	17	26	31	36	0.462973	1.23312	2.09424	-1.63127	-0.861117	0.770149	0.0101279	0.0489289	0.107728	related+to+RAD57+protein	0.399445	6.6187	TRUE	8.33675	TRUE	30.1318	TRUE	29.1944	TRUE	5.64723	FALSE	6.09714	FALSE	4.36013	FALSE	2.89623	FALSE	0	FALSE	4.63967	FALSE	4.32816	FALSE	202	192	215	172	3.25804	3.14695	-0.111083	0.474779
FFUJ_00769	241	311	78	105	127	151	1.10889	1.7025	2.29984	-1.19095	-0.597344	0.593607	0.00751047	0.0493429	0.0719551	probable+DNA-directed+RNA+polymerase+III+second-largest+chain	1.79494	9.5857	TRUE	5.97467	TRUE	27.9795	TRUE	28.5755	TRUE	41.413	TRUE	16.7671	FALSE	22.4387	TRUE	14.3697	FALSE	4.87826	FALSE	2.31984	FALSE	4.44513	FALSE	815	623	804	798	3.82735	3.71648	-0.110867	0.393469
FFUJ_00770	6	6	11	12	19	15	1.42616	2.0933	-0.319441	1.7456	2.41275	0.667142	0.00193112	0.000525074	0.0212661	uncharacterized+protein	-1.37333	14.835	TRUE	9.58726	TRUE	18.2943	TRUE	6.18963	FALSE	5.64723	FALSE	4.57286	FALSE	2.97765	FALSE	2.56205	FALSE	0	FALSE	4.63967	FALSE	3.74327	FALSE	12	4	5	10	0.472912	0.126396	-0.346515	0.688283
FFUJ_00771	94	123	119	117	147	112	3.56139	3.6836	2.77596	0.785429	0.907642	0.122213	0.0150656	0.00933715	0.506163	uncharacterized+protein	-0.295128	10.9551	TRUE	7.91991	TRUE	4.30454	FALSE	4.95171	FALSE	28.2361	TRUE	41.1557	TRUE	23.6085	TRUE	44.6687	TRUE	0	FALSE	4.63967	FALSE	3.86025	FALSE	323	271	385	411	4.71214	4.72432	0.0121721	0.96178
FFUJ_00772	613	720	487	505	597	646	3.82378	4.10621	4.16186	-0.338077	-0.0556464	0.28243	0.0491583	0.653473	0.0816033	related+to+Drosophila+pumilio+protein+and+Mpt5p+protein	1.37907	7.98808	TRUE	6.53045	TRUE	4.30454	FALSE	4.12642	FALSE	5.64723	FALSE	18.2914	FALSE	6.69971	FALSE	14.3697	FALSE	4.87826	FALSE	4.63967	FALSE	4.56211	FALSE	1564	1564	1697	1820	5.261	5.36309	0.102088	0.0357637
FFUJ_00773	396	477	234	252	291	229	2.86109	2.9451	3.46819	-0.607101	-0.523094	0.0840076	0.0189359	0.0294552	0.630828	probable+carnitine+acetyl+transferase+FacC	1.36569	6.6187	TRUE	5.27994	TRUE	8.60907	FALSE	10.7287	FALSE	3.76482	FALSE	3.04857	FALSE	2.97765	FALSE	2.45065	FALSE	4.87826	FALSE	2.31984	FALSE	3.97723	FALSE	917	803	818	957	4.35164	4.44134	0.0896976	0.521635
FFUJ_00774	61	53	8	1	3	11	-2.66561	-1.68489	0.50621	-3.17182	-2.1911	0.980724	0.0325871	0.0680914	0.434773	related+to+putative+multidrug+transporter	0.942608	7.07516	TRUE	5.83572	TRUE	13.9897	FALSE	18.7752	TRUE	3.76482	FALSE	3.04857	FALSE	4.7855	FALSE	1.78229	FALSE	0	FALSE	4.63967	FALSE	4.79607	FALSE	127	114	106	103	1.87937	1.84939	-0.029979	0.888039
FFUJ_00775	514	500	807	903	1176	1030	6.24164	6.5845	5.38935	0.852289	1.19515	0.342861	0.000393408	0.000113559	0.00743611	uncharacterized+protein	-0.295128	14.3786	TRUE	9.03148	TRUE	4.30454	FALSE	4.95171	FALSE	7.52964	FALSE	7.62143	FALSE	4.25378	FALSE	4.90131	FALSE	0	FALSE	6.95951	FALSE	3.50932	FALSE	523	504	532	469	5.28408	5.27932	-0.00475906	0.967216
FFUJ_00776	16427	15850	18541	25853	29489	28806	9.78701	10.3372	9.05596	0.731042	1.28121	0.550172	0.0559471	0.0110503	0.119512	probable+heat+shock+protein+70+(hsp70)	0.968644	7.07516	TRUE	6.11362	TRUE	5.38067	FALSE	4.84855	FALSE	48.9427	TRUE	74.69	TRUE	19.4611	FALSE	68.6183	TRUE	4.87826	FALSE	4.63967	FALSE	3.62629	FALSE	30342	30433	31311	34596	10.093	9.85866	-0.234378	0.0613116
FFUJ_00777	315	266	140	150	177	186	4.14896	4.43756	4.79727	-0.648313	-0.359713	0.2886	0.0150012	0.074369	0.14665	uncharacterized+protein	-0.608232	9.5857	TRUE	7.36413	TRUE	15.0659	TRUE	11.554	FALSE	30.1186	TRUE	21.34	TRUE	14.2502	FALSE	20.385	TRUE	0	FALSE	6.95951	FALSE	2.69048	FALSE	321	334	332	318	4.91329	5.00193	0.0886462	0.400962
FFUJ_00778	461	549	249	227	192	255	2.81621	2.70578	3.69914	-0.882927	-0.993355	-0.110428	0.0111865	0.00817383	0.622188	related+to+mitochondrial+rRNA+processing+protein+PRP12	1.38405	9.5857	TRUE	7.64202	TRUE	16.142	TRUE	12.9982	FALSE	1.88241	FALSE	3.04857	FALSE	3.50937	FALSE	2.45065	FALSE	0	FALSE	4.63967	FALSE	3.97723	FALSE	1113	879	1137	977	4.7129	4.51469	-0.198209	0.00966584
FFUJ_00779	229	280	366	481	590	448	3.99137	4.245	2.97863	1.01275	1.26638	0.253633	0.0104824	0.00479995	0.25065	related+to+centromere+associated+protein	0.991318	13.0092	TRUE	8.1978	TRUE	8.60907	FALSE	5.36435	FALSE	24.4713	TRUE	44.2043	TRUE	13.7184	FALSE	33.6408	TRUE	0	FALSE	4.63967	FALSE	4.44513	FALSE	438	397	451	455	3.75117	3.79512	0.0439519	0.375981
FFUJ_00780	44	50	99	99	155	117	3.00369	3.42494	1.10803	1.89566	2.31691	0.421244	0.000647219	0.000293507	0.0355681	probable+35+kDa+ribonuclease+H	0.0271541	5.70577	TRUE	6.11362	TRUE	20.4466	TRUE	21.2511	TRUE	22.5889	TRUE	25.9129	TRUE	14.0375	FALSE	20.8306	TRUE	0	FALSE	2.31984	FALSE	4.44513	FALSE	95	75	99	80	2.53723	2.28772	-0.249513	0.00796414
FFUJ_00781	3002	1753	2560	1631	1505	1520	5.81475	5.38509	6.02214	-0.207385	-0.637047	-0.429662	0.596301	0.1579	0.302904	related+to+E.histolytica+surface+lectin	1.36681	10.2704	TRUE	8.61464	TRUE	6.45681	FALSE	7.3244	FALSE	47.0602	TRUE	67.0686	TRUE	23.7148	TRUE	59.3727	TRUE	0	FALSE	4.63967	FALSE	4.0942	FALSE	2177	1791	2282	2207	5.73338	5.60866	-0.124716	0.13225
FFUJ_00782	894	822	404	327	386	319	4.97517	4.91264	6.1458	-1.17062	-1.23316	-0.0625345	0.00209308	0.00183938	0.723782	probable+dienelactone+hydrolase+family+protein	-0.189351	10.4986	TRUE	7.91991	TRUE	15.0659	TRUE	14.0298	FALSE	3.76482	FALSE	6.09714	FALSE	4.36013	FALSE	2.00508	FALSE	0	FALSE	4.63967	FALSE	4.44513	FALSE	940	863	955	888	6.0338	6.00681	-0.0269932	0.673026
FFUJ_00783	2713	3096	2822	2966	3599	3031	6.24562	6.4529	6.29023	-0.0446143	0.162663	0.207277	0.697643	0.207587	0.129495	uncharacterized+protein	1.4351	8.21632	TRUE	6.39151	TRUE	5.38067	FALSE	3.50746	FALSE	18.8241	FALSE	33.5343	TRUE	10.4218	FALSE	21.7217	TRUE	0	FALSE	4.63967	FALSE	3.50932	FALSE	5168	5196	5848	6082	7.04475	6.95434	-0.0904041	0.196074
FFUJ_00784	1	2	12	12	11	13	1.56773	1.70233	-2.15637	3.7241	3.85871	0.134601	0.00134679	0.00117126	0.672704	uncharacterized+protein	-1.46594	13.0092	TRUE	10.4209	TRUE	4.30454	FALSE	3.19798	FALSE	5.64723	FALSE	0	FALSE	4.89185	FALSE	0.33418	FALSE	0	FALSE	2.31984	FALSE	4.32816	FALSE	2	4	8	3	-0.333852	-0.550438	-0.216586	0.800562
FFUJ_00785	335	525	469	831	1137	1063	4.54406	5.3206	3.82487	0.719192	1.49573	0.776539	0.138929	0.0187205	0.0971605	related+to+sorbitol+transporter	0.969381	10.2704	TRUE	7.64202	TRUE	2.15227	FALSE	4.43591	FALSE	5.64723	FALSE	33.5343	TRUE	6.27433	FALSE	21.0533	TRUE	4.87826	FALSE	6.95951	FALSE	4.79607	FALSE	2005	1028	1998	1152	5.97481	5.15842	-0.816392	0.000963664
FFUJ_00786	104	133	116	122	186	132	2.29575	2.67462	1.65365	0.642101	1.02096	0.378864	0.0380832	0.00838955	0.115052	related+to+ars+binding+protein+2	0.977463	11.4115	TRUE	5.83572	TRUE	15.0659	TRUE	11.554	FALSE	5.64723	FALSE	1.52429	FALSE	4.46647	FALSE	1.00254	FALSE	0	FALSE	4.63967	FALSE	3.15839	FALSE	200	226	246	249	2.77515	2.96357	0.188416	0.124297
FFUJ_00787	33	51	33	46	58	65	1.96669	2.65611	1.18005	0.786637	1.47606	0.689421	0.0577437	0.00728068	0.054118	related+to+7alpha-cephem-methoxylase+P8+chain	-0.237864	12.5527	TRUE	7.64202	TRUE	18.2943	TRUE	10.5224	FALSE	7.52964	FALSE	1.52429	FALSE	4.46647	FALSE	1.89369	FALSE	0	FALSE	2.31984	FALSE	3.15839	FALSE	62	88	60	110	2.15941	2.90427	0.744863	0.00769899
FFUJ_00788	320	287	288	346	374	343	3.88795	4.04931	3.56407	0.323877	0.485244	0.161367	0.0582656	0.0177114	0.240304	related+to+nif-specific+regulatory+protein	0.702214	13.2374	TRUE	7.08624	TRUE	13.9897	FALSE	7.01492	FALSE	41.413	TRUE	41.1557	TRUE	25.0973	TRUE	47.8991	TRUE	4.87826	FALSE	2.31984	FALSE	3.62629	FALSE	636	498	606	561	4.517	4.39482	-0.122176	0.193341
FFUJ_00789	145	175	26	46	41	61	1.40656	1.98479	2.96207	-1.55551	-0.977278	0.578234	0.0125778	0.03974	0.203343	uncharacterized+protein	0.168642	11.868	TRUE	9.17042	TRUE	13.9897	FALSE	27.0281	TRUE	5.64723	FALSE	3.04857	FALSE	3.08399	FALSE	1.33672	FALSE	0	FALSE	0	FALSE	3.62629	FALSE	267	150	265	178	3.847	3.2233	-0.623705	0.0055143
FFUJ_00790	340	349	58	63	83	76	2.68847	3.10501	4.80819	-2.11972	-1.70318	0.416542	1.00049e-05	1.7871e-05	0.00538031	related+to+Putative+unspecific+racemase	-0.341903	11.6398	TRUE	7.91991	TRUE	24.7511	TRUE	42.0895	TRUE	5.64723	FALSE	4.57286	FALSE	5.42357	FALSE	2.11647	FALSE	0	FALSE	4.63967	FALSE	4.21118	FALSE	411	242	438	261	5.01343	4.35538	-0.658049	3.63994e-05
FFUJ_00791	931	1028	1049	1108	1361	1296	4.70494	5.00032	4.58976	0.115186	0.410566	0.29538	0.106109	0.00229541	0.00700328	related+to+alpha-adaptin+C	1.56267	13.4656	TRUE	8.61464	TRUE	6.45681	FALSE	4.84855	FALSE	50.8251	TRUE	48.7771	TRUE	24.3529	TRUE	47.3422	TRUE	0	FALSE	2.31984	FALSE	3.97723	FALSE	2406	1943	2526	2397	5.69005	5.53385	-0.1562	0.0951073
FFUJ_00792	283	299	54	52	54	76	2.06365	2.36908	4.08794	-2.02429	-1.71885	0.305433	0.000325842	0.000501914	0.166318	probable+methyltransferase	0.104337	7.30339	TRUE	6.94729	TRUE	11.8375	FALSE	14.752	FALSE	5.64723	FALSE	1.52429	FALSE	2.8713	FALSE	3.23041	FALSE	0	FALSE	4.63967	FALSE	4.67909	FALSE	427	382	422	439	4.5674	4.63105	0.0636495	0.358881
FFUJ_00793	1150	1184	258	281	301	336	5.09142	5.32375	7.14856	-2.05714	-1.8248	0.232336	2.56206e-05	3.6435e-05	0.0573994	related+to+subunit+of+the+Arp2/3+complex+ARC15	-0.72977	13.6939	TRUE	7.91991	TRUE	16.142	TRUE	20.7353	TRUE	22.5889	TRUE	9.14571	FALSE	9.67735	FALSE	5.45827	FALSE	0	FALSE	2.31984	FALSE	3.50932	FALSE	1016	822	1055	890	6.69989	6.50789	-0.192009	0.00446727
FFUJ_00794	164	168	9	14	9	16	0.466352	0.702911	3.66753	-3.20118	-2.96462	0.236559	0.000719559	0.000832746	0.56833	probable+nitrilase	-0.473931	4.33639	FALSE	4.02943	FALSE	6.45681	FALSE	4.43591	FALSE	3.76482	FALSE	3.04857	FALSE	4.67916	FALSE	1.44811	FALSE	4.87826	FALSE	4.63967	FALSE	3.86025	FALSE	210	248	254	247	4.28023	4.46638	0.186151	0.159741
FFUJ_00795	452	552	443	625	694	650	4.33704	4.64511	4.12534	0.211697	0.519762	0.308064	0.34457	0.059449	0.188113	related+to+tpa+inducible+protein	0.948601	11.1833	TRUE	6.6694	TRUE	32.284	TRUE	27.2344	TRUE	62.1195	TRUE	68.5929	TRUE	30.8399	TRUE	62.2689	TRUE	0	FALSE	2.31984	FALSE	4.79607	FALSE	1151	679	1188	958	5.19806	4.74232	-0.455745	0.0731937
FFUJ_00796	646	549	790	838	833	844	4.56545	4.5923	4.04595	0.5195	0.54635	0.0268501	0.0142049	0.0121775	0.827301	related+to+BRR5+-+component+of+pre-mRNA+polyadenylation+factor+PF+I	1.31904	13.2374	TRUE	8.75359	TRUE	17.2181	TRUE	20.3226	TRUE	39.5306	TRUE	36.5829	TRUE	22.7577	TRUE	36.4256	TRUE	0	FALSE	6.95951	FALSE	3.15839	FALSE	772	622	722	770	4.17774	4.16441	-0.0133259	0.915732
FFUJ_00797	2315	2389	2286	2404	2669	2579	6.00638	6.18355	6.08516	-0.0787866	0.0983852	0.177172	0.192496	0.124152	0.0269618	probable+vacuolar+ATP+synthase+98+kDa+subunit	1.36121	8.21632	TRUE	6.53045	TRUE	25.8272	TRUE	20.6321	TRUE	64.0019	TRUE	86.8843	TRUE	35.4127	TRUE	71.069	TRUE	0	FALSE	4.63967	FALSE	4.67909	FALSE	4351	4132	4515	4599	6.79699	6.68787	-0.10912	0.00971928
FFUJ_00798	188	163	192	177	165	170	3.03158	2.90925	2.46946	0.562118	0.439785	-0.122333	0.0170862	0.0374551	0.40744	related+to+Leucine+Rich+Repeat+domain+protein	0.824564	8.90101	TRUE	6.25256	TRUE	7.53294	FALSE	7.53072	FALSE	5.64723	FALSE	4.57286	FALSE	4.89185	FALSE	7.68614	FALSE	0	FALSE	2.31984	FALSE	4.21118	FALSE	273	193	230	214	3.09723	2.89185	-0.205373	0.287624
FFUJ_00799	386	427	373	379	479	397	3.7309	3.90429	3.61861	0.11229	0.285678	0.173388	0.294727	0.0398025	0.136948	related+to+p33ING1b+(ING1)+protein	1.10903	8.44455	TRUE	6.11362	TRUE	9.68521	FALSE	4.74539	FALSE	54.5899	TRUE	57.9229	TRUE	34.9874	TRUE	74.9677	TRUE	0	FALSE	2.31984	FALSE	3.27536	FALSE	892	596	962	796	4.70768	4.36612	-0.341557	0.0783128
FFUJ_00800	757	876	542	450	390	374	5.07384	4.70997	5.74566	-0.671817	-1.03569	-0.363871	0.00955591	0.00259785	0.0744362	probable+cis-prenyltransferase	0.123004	11.6398	TRUE	9.17042	TRUE	5.38067	FALSE	5.15803	FALSE	26.3537	TRUE	18.2914	FALSE	13.6121	FALSE	17.7115	FALSE	0	FALSE	6.95951	FALSE	4.0942	FALSE	750	1115	872	1153	5.49295	6.06226	0.569303	0.00726375
FFUJ_00801	2745	3622	1540	1540	1700	1656	5.17359	5.29781	6.25606	-1.08248	-0.958252	0.124224	0.00480616	0.00720261	0.519046	probable+glucosidase+I	1.60265	7.07516	TRUE	5.27994	TRUE	6.45681	FALSE	4.43591	FALSE	45.1778	TRUE	27.4371	TRUE	22.8641	TRUE	42.1067	TRUE	0	FALSE	2.31984	FALSE	3.97723	FALSE	6904	7429	7901	8798	7.32945	7.29263	-0.0368248	0.622615
FFUJ_00802	6906	5508	5766	6056	6365	5721	9.31876	9.34777	9.28307	0.0356938	0.0647036	0.0290098	0.675323	0.460439	0.731702	probable+oligomycin+sensitivity+conferring+protein+(ATP5)	-0.562772	10.9551	TRUE	9.17042	TRUE	26.9034	TRUE	26.0996	TRUE	67.7667	TRUE	67.0686	TRUE	30.7336	TRUE	54.2486	TRUE	4.87826	FALSE	6.95951	FALSE	3.86025	FALSE	4327	4474	4770	4433	8.75414	8.63529	-0.118849	0.213545
FFUJ_00803	282	295	342	391	548	441	5.10699	5.49164	4.48805	0.618941	1.00359	0.384651	0.00774108	0.00136992	0.0268477	probable+MOB1+protein	-0.311148	8.90101	TRUE	5.83572	TRUE	11.8375	FALSE	9.59393	FALSE	22.5889	TRUE	30.4857	TRUE	17.3342	FALSE	29.742	TRUE	0	FALSE	4.63967	FALSE	4.67909	FALSE	458	461	499	482	5.15594	5.25344	0.0975058	0.0793518
FFUJ_00804	220	296	495	647	735	790	4.65212	5.04574	3.24235	1.40977	1.80339	0.393623	0.00418723	0.00169736	0.110379	related+to+lariat-debranching+enzyme	0.730314	13.6939	TRUE	8.75359	TRUE	6.45681	FALSE	12.2761	FALSE	5.64723	FALSE	1.52429	FALSE	4.57282	FALSE	1.22533	FALSE	0	FALSE	2.31984	FALSE	4.44513	FALSE	380	356	391	398	3.80797	3.87877	0.0707954	0.097053
FFUJ_00805	96	114	81	200	285	243	4.94922	5.93599	4.04058	0.908636	1.89541	0.986772	0.148469	0.0181311	0.0821703	related+to+Elongin+C+transcription+elongation+factor	-1.59946	11.6398	TRUE	7.22518	TRUE	9.68521	FALSE	11.8635	FALSE	3.76482	FALSE	7.62143	FALSE	4.25378	FALSE	6.90639	FALSE	0	FALSE	4.63967	FALSE	5.03002	FALSE	103	126	72	105	3.98834	4.47989	0.491546	0.222574
FFUJ_00806	56	60	292	319	319	254	4.86932	4.76319	1.8012	3.06812	2.96199	-0.106128	8.06086e-05	9.40438e-05	0.366562	probable+RHO1+protein	-0.325539	7.07516	TRUE	5.97467	TRUE	10.7613	FALSE	8.87181	FALSE	9.41205	FALSE	25.9129	TRUE	6.9124	FALSE	20.7192	TRUE	0	FALSE	6.95951	FALSE	3.74327	FALSE	120	114	109	122	3.13183	3.25112	0.119283	0.281013
FFUJ_00807	446	430	295	326	407	393	5.01344	5.34222	5.3047	-0.291267	0.037519	0.328786	0.00570026	0.48465	0.00396831	probable+heat+shock+protein+MGE1+precursor	-0.448115	11.6398	TRUE	7.50307	TRUE	22.5988	TRUE	11.7603	FALSE	30.1186	TRUE	47.2529	TRUE	24.4592	TRUE	52.1321	TRUE	4.87826	FALSE	2.31984	FALSE	2.80745	FALSE	342	309	367	313	4.87157	4.77563	-0.0959423	0.140169
FFUJ_00808	1775	1614	2111	2189	2198	2117	6.90432	6.91419	6.61038	0.293931	0.303805	0.00987342	0.00705297	0.00632019	0.863143	probable+26s+proteasome+p44.5+protein	0.343692	10.9551	TRUE	8.1978	TRUE	11.8375	FALSE	19.1879	TRUE	33.8834	TRUE	51.8257	TRUE	20.8435	TRUE	46.3396	TRUE	4.87826	FALSE	6.95951	FALSE	3.50932	FALSE	2081	1803	2233	1927	6.70925	6.54558	-0.163666	0.0220928
FFUJ_00809	215	195	334	389	510	473	2.5775	2.98086	1.38605	1.19146	1.59481	0.403355	0.000827488	0.000270543	0.0188524	uncharacterized+protein	2.19818	6.84693	TRUE	5.69678	TRUE	8.60907	FALSE	6.39596	FALSE	24.4713	TRUE	32.01	TRUE	13.6121	FALSE	21.7217	TRUE	0	FALSE	4.63967	FALSE	3.39234	FALSE	402	427	414	507	2.42015	2.71441	0.294251	0.0204535
FFUJ_00810	971	1379	544	606	695	588	5.34652	5.47912	6.34587	-0.999349	-0.866746	0.132603	0.011179	0.0172361	0.579888	related+to+peroxisomal+membrane+protein+PMP47B	0.0538064	7.75985	TRUE	7.08624	TRUE	7.53294	FALSE	4.53907	FALSE	3.76482	FALSE	1.52429	FALSE	4.04109	FALSE	2.78483	FALSE	4.87826	FALSE	2.31984	FALSE	4.32816	FALSE	2009	1773	2233	1852	6.97116	6.79265	-0.178515	0.0486191
FFUJ_00811	451	488	505	383	348	400	3.8619	3.62473	3.78571	0.0761843	-0.160985	-0.23717	0.681636	0.417564	0.258188	related+to+MAK10+Glucose-repressible+protein	1.18142	10.4986	TRUE	7.22518	TRUE	18.2943	TRUE	13.4109	FALSE	3.76482	FALSE	1.52429	FALSE	4.46647	FALSE	2.11647	FALSE	4.87826	FALSE	2.31984	FALSE	3.74327	FALSE	815	685	886	761	4.51425	4.35719	-0.157065	0.00712665
FFUJ_00812	3016	3123	2611	3178	3173	3153	9.89512	10.046	10.0132	-0.118122	0.0327642	0.150886	0.372692	0.793679	0.270079	related+to+atp+synthase+epsilon+chain+(mitochondrial)	-2.2109	15.5197	TRUE	10.9767	TRUE	25.8272	TRUE	30.845	TRUE	52.7075	TRUE	50.3014	TRUE	25.4163	TRUE	56.2536	TRUE	0	FALSE	6.95951	FALSE	3.97723	FALSE	1274	1248	1515	1470	8.61282	8.65437	0.041555	0.626115
FFUJ_00813	76	150	25	17	18	13	-0.103965	-0.371968	1.49911	-1.60308	-1.87108	-0.268004	0.0471368	0.0360808	0.71121	uncharacterized+protein	0.967169	7.75985	TRUE	7.08624	TRUE	16.142	TRUE	12.7919	FALSE	9.41205	FALSE	3.04857	FALSE	5.31723	FALSE	0.891147	FALSE	4.87826	FALSE	4.63967	FALSE	4.32816	FALSE	249	243	273	274	3.01386	3.07885	0.0649919	0.205915
FFUJ_00814	30	50	102	49	34	41	2.66947	1.83635	0.918789	1.75068	0.917565	-0.833117	0.0327262	0.184995	0.154319	uncharacterized+protein	-0.0740006	4.56462	FALSE	4.8631	FALSE	18.2943	TRUE	22.2827	TRUE	7.52964	FALSE	1.52429	FALSE	5.31723	FALSE	1.22533	FALSE	4.87826	FALSE	6.95951	FALSE	4.44513	FALSE	74	58	74	51	2.26058	1.86978	-0.390791	0.0749744
FFUJ_00815	58	129	148	85	68	108	2.771	2.41569	1.68754	1.08347	0.728158	-0.355311	0.13986	0.295726	0.546259	related+to+UPC2+-+regulatory+protein+involved+in+control+of+sterol+uptake	0.434028	8.67278	TRUE	6.94729	TRUE	13.9897	FALSE	16.712	TRUE	0	FALSE	3.04857	FALSE	3.61571	FALSE	1.11393	FALSE	4.87826	FALSE	4.63967	FALSE	5.26398	FALSE	213	152	214	161	3.25463	2.89626	-0.358372	0.00577051
FFUJ_00816	5643	4362	7626	7644	7829	6613	8.89115	8.81494	8.25038	0.640768	0.564556	-0.0762123	0.00554627	0.00834553	0.526928	uncharacterized+protein	0.228973	4.10816	FALSE	4.16837	FALSE	8.60907	FALSE	5.46751	FALSE	24.4713	TRUE	38.1071	TRUE	14.0375	FALSE	29.0737	TRUE	0	FALSE	2.31984	FALSE	3.74327	FALSE	2872	3393	3567	3826	7.41816	7.55998	0.141823	0.277759
FFUJ_00817	5	5	3	11	8	4	-1.22041	-1.12918	-2.39969	1.17928	1.27051	0.0912295	0.235566	0.207589	0.911973	uncharacterized+protein	0.343692	4.33639	FALSE	4.72416	FALSE	9.68521	FALSE	5.57067	FALSE	3.76482	FALSE	4.57286	FALSE	3.93475	FALSE	1.11393	FALSE	4.87826	FALSE	4.63967	FALSE	4.91304	FALSE	7	5	6	6	-1.52267	-1.82505	-0.302378	0.123872
FFUJ_00818	1114	774	773	814	814	707	5.24562	5.16801	5.46699	-0.221363	-0.298981	-0.0776174	0.375571	0.254838	0.748606	uncharacterized+protein	0.602172	12.0962	TRUE	6.39151	TRUE	6.45681	FALSE	4.02326	FALSE	43.2954	TRUE	47.2529	TRUE	19.5674	FALSE	55.6967	TRUE	0	FALSE	4.63967	FALSE	4.79607	FALSE	967	819	1017	956	5.30673	5.22176	-0.084961	0.127524
FFUJ_00819	1824	1638	1642	1964	1804	1695	7.45269	7.42647	7.44676	0.00593137	-0.0202955	-0.0262269	0.953548	0.842523	0.79784	probable+Alp11+homologue+of+tubulin-folding+cofactor+B	-0.459973	10.9551	TRUE	7.91991	TRUE	3.2284	FALSE	6.39596	FALSE	5.64723	FALSE	3.04857	FALSE	3.19034	FALSE	1.11393	FALSE	0	FALSE	6.95951	FALSE	4.0942	FALSE	1439	1340	1413	1265	6.89345	6.84696	-0.0464824	0.721961
FFUJ_00820	38	37	26	25	27	14	2.19632	1.97837	1.87176	0.324565	0.106616	-0.217949	0.391263	0.77485	0.557816	uncharacterized+protein	-1.04394	7.75985	TRUE	6.25256	TRUE	6.45681	FALSE	4.43591	FALSE	5.64723	FALSE	1.52429	FALSE	3.40303	FALSE	1.78229	FALSE	0	FALSE	4.63967	FALSE	3.74327	FALSE	16	28	22	23	1.34988	1.72704	0.377158	0.23374
FFUJ_00821	261	283	359	345	391	401	4.01846	4.15921	3.36525	0.653205	0.793952	0.140747	0.000905005	0.000443234	0.089839	related+to+DRPLA+protein	0.721591	6.16224	TRUE	7.22518	TRUE	5.38067	FALSE	4.12642	FALSE	3.76482	FALSE	0	FALSE	3.72206	FALSE	1.6709	FALSE	0	FALSE	6.95951	FALSE	3.39234	FALSE	258	251	249	303	3.21907	3.42647	0.207399	0.13464
FFUJ_00822	249	201	467	463	468	430	5.36854	5.29882	3.98584	1.3827	1.31298	-0.069715	0.00155258	0.00191811	0.650757	related+to+TRM9+tRNA-methyltransferase+modifies+uridine+residues+at+the+wobble+position	-0.248108	11.4115	TRUE	7.64202	TRUE	15.0659	TRUE	7.8402	FALSE	5.64723	FALSE	1.52429	FALSE	3.93475	FALSE	2.33926	FALSE	0	FALSE	4.63967	FALSE	4.67909	FALSE	208	212	237	238	3.99674	4.11388	0.117144	0.0957708
FFUJ_00823	324	364	359	308	287	281	4.4321	4.2036	4.23645	0.195653	-0.0328491	-0.228502	0.160354	0.789723	0.122261	related+to+dimeric+dihydrodiol+dehydrogenase	0.230203	8.90101	TRUE	7.22518	TRUE	9.68521	FALSE	10.3161	FALSE	3.76482	FALSE	1.52429	FALSE	5.42357	FALSE	3.67598	FALSE	0	FALSE	2.31984	FALSE	3.50932	FALSE	379	427	448	416	4.40267	4.54165	0.138983	0.260875
FFUJ_00824	236	243	49	42	41	48	2.10886	2.149	4.0162	-1.90734	-1.8672	0.0401413	6.35214e-05	6.93697e-05	0.731459	related+to+D-xylose+reductase+II,III+protein	-0.150401	6.39047	TRUE	9.03148	TRUE	30.1318	TRUE	36.003	TRUE	3.76482	FALSE	4.57286	FALSE	5.52992	FALSE	0.66836	FALSE	0	FALSE	6.95951	FALSE	4.21118	FALSE	279	174	278	196	4.23291	3.72133	-0.511582	0.00321575
FFUJ_00825	1	1	1	0	1	1	-3.61667	-2.62488	-4.00935	0.392681	1.38447	0.991787	0.607192	0.113028	0.211573	uncharacterized+protein	-0.260152	3.19523	FALSE	3.89048	FALSE	8.60907	FALSE	3.9201	FALSE	5.64723	FALSE	3.04857	FALSE	5.63626	FALSE	1.11393	FALSE	0	FALSE	2.31984	FALSE	4.79607	FALSE	5	3	1	1	-2.21106	-2.55503	-0.343973	0.75998
FFUJ_00826	429	489	166	137	135	160	3.49155	3.47019	4.82309	-1.33155	-1.3529	-0.0213568	0.00144784	0.00142307	0.908793	probable+deoxyhypusine+synthase	0.0989585	12.7809	TRUE	7.78096	TRUE	25.8272	TRUE	31.5671	TRUE	3.76482	FALSE	4.57286	FALSE	4.57282	FALSE	1.44811	FALSE	0	FALSE	2.31984	FALSE	4.32816	FALSE	614	593	610	630	5.10375	5.21425	0.1105	0.111693
FFUJ_00827	1377	1151	1676	1597	2011	1921	4.10848	4.36474	3.77555	0.332925	0.589194	0.256268	0.0356522	0.00597404	0.0715917	uncharacterized+protein	2.75681	6.84693	TRUE	5.27994	TRUE	4.30454	FALSE	5.36435	FALSE	35.7658	TRUE	64.02	TRUE	42.1124	TRUE	63.0486	TRUE	0	FALSE	2.31984	FALSE	2.80745	FALSE	2728	2607	2603	3355	4.61846	4.77437	0.155905	0.258544
FFUJ_00828	684	501	433	504	523	484	6.90661	6.996	7.11341	-0.206794	-0.117408	0.0893857	0.397069	0.617099	0.708402	uncharacterized+protein	-1.78091	10.2704	TRUE	6.94729	TRUE	17.2181	TRUE	9.28445	FALSE	15.0593	FALSE	21.34	TRUE	14.5692	FALSE	13.033	FALSE	0	FALSE	4.63967	FALSE	4.0942	FALSE	297	253	299	278	5.96029	5.86514	-0.095155	0.0768469
FFUJ_00829	137	96	57	43	76	48	0.467543	0.79599	0.978341	-0.510798	-0.182351	0.328447	0.251312	0.643392	0.451506	uncharacterized+protein	1.61117	5.02108	TRUE	6.6694	TRUE	6.45681	FALSE	6.70544	FALSE	7.52964	FALSE	0	FALSE	3.8284	FALSE	3.56459	FALSE	0	FALSE	2.31984	FALSE	4.32816	FALSE	124	78	117	90	1.26056	0.822063	-0.438494	0.0198235
FFUJ_00830	387	566	760	863	909	844	4.22897	4.32365	3.31192	0.917049	1.01173	0.0946825	0.0164322	0.0120001	0.669031	related+to+replication+factor+C+protein	1.64754	7.53162	TRUE	6.53045	TRUE	15.0659	TRUE	16.1962	TRUE	35.7658	TRUE	33.5343	TRUE	14.3565	FALSE	25.1749	TRUE	0	FALSE	2.31984	FALSE	3.86025	FALSE	1142	980	1210	1303	4.50676	4.53223	0.0254631	0.84021
FFUJ_00831	1528	1596	753	840	834	856	6.25529	6.32861	7.24425	-0.988958	-0.915638	0.0733201	0.000219522	0.000288678	0.347292	related+to+ribosomal+protein+L16+precursor,+mitochondrial	-0.403542	10.0422	TRUE	7.08624	TRUE	30.1318	TRUE	26.0996	TRUE	35.7658	TRUE	21.34	TRUE	24.6719	TRUE	26.8458	TRUE	9.75653	FALSE	9.27934	FALSE	4.0942	FALSE	1371	1200	1431	1244	6.81783	6.69716	-0.120672	0.102252
FFUJ_00832	227	300	282	276	309	291	4.33748	4.43394	3.93511	0.402367	0.498826	0.0964595	0.0606801	0.0332939	0.54533	probable+replication+factor+C+38K+chain	0.0786098	8.90101	TRUE	6.53045	TRUE	19.3704	TRUE	23.6238	TRUE	13.1769	FALSE	19.8157	FALSE	10.8471	FALSE	16.5976	FALSE	0	FALSE	2.31984	FALSE	3.86025	FALSE	300	375	352	372	4.22618	4.52411	0.297925	0.0553452
FFUJ_00833	400	868	192	124	114	103	2.513	2.06392	4.23158	-1.71858	-2.16766	-0.449085	0.0543236	0.0352946	0.585852	probable+acetyl-CoA+synthetase	1.10702	7.98808	TRUE	5.41889	TRUE	8.60907	FALSE	15.0614	TRUE	5.64723	FALSE	7.62143	FALSE	3.40303	FALSE	3.89877	FALSE	0	FALSE	4.63967	FALSE	3.39234	FALSE	1587	1468	1393	1635	5.39078	5.5198	0.129013	0.404755
FFUJ_00834	348	466	685	722	671	638	4.50505	4.3789	3.53656	0.96849	0.842342	-0.126147	0.00437305	0.00723526	0.434561	related+to+putative+venom+metalloproteinase+jararhagin+precursor	1.18142	8.44455	TRUE	8.33675	TRUE	6.45681	FALSE	6.8086	FALSE	39.5306	TRUE	48.7771	TRUE	31.0526	TRUE	47.3422	TRUE	4.87826	FALSE	4.63967	FALSE	3.86025	FALSE	829	721	934	918	4.56356	4.51701	-0.0465502	0.673667
FFUJ_00835	738	819	364	466	582	524	6.21756	6.59214	7.0527	-0.835137	-0.460557	0.37458	0.00391961	0.0242342	0.0530753	uncharacterized+protein	-1.25843	7.07516	TRUE	6.25256	TRUE	4.30454	FALSE	4.64223	FALSE	7.52964	FALSE	13.7186	FALSE	10.9535	FALSE	10.8052	FALSE	0	FALSE	4.63967	FALSE	3.15839	FALSE	1588	1169	1942	1172	8.01042	7.4869	-0.523524	0.024176
FFUJ_00836	616	834	451	578	655	786	4.31003	4.75402	4.73265	-0.422618	0.0213765	0.443994	0.17128	0.934022	0.158672	related+to+nuclear+receptor+co-repressor/HDAC3+complex+subunit+TBLR1	0.936591	7.53162	TRUE	7.64202	TRUE	7.53294	FALSE	3.81694	FALSE	7.52964	FALSE	3.04857	FALSE	4.99819	FALSE	2.45065	FALSE	0	FALSE	2.31984	FALSE	3.04141	FALSE	1886	1186	1949	1578	5.94699	5.51218	-0.434813	0.036839
FFUJ_00837	302	332	71	67	88	85	2.42624	2.76035	4.23013	-1.80388	-1.46978	0.334102	1.47796e-05	2.65369e-05	0.00901687	related+to+human+PL6+protein	0.108357	10.4986	TRUE	7.50307	TRUE	13.9897	FALSE	18.2594	TRUE	26.3537	TRUE	18.2914	FALSE	13.0804	FALSE	12.3647	FALSE	0	FALSE	4.63967	FALSE	3.15839	FALSE	599	524	585	563	5.05054	5.0285	-0.0220428	0.726092
FFUJ_00838	252	295	32	54	31	52	1.03875	1.08986	3.31296	-2.27422	-2.22311	0.051111	0.00317104	0.0034424	0.904635	related+to+ferric+reductase	0.77484	9.12924	TRUE	10.8378	TRUE	18.2943	TRUE	20.3226	TRUE	3.76482	FALSE	6.09714	FALSE	5.10454	FALSE	3.00762	FALSE	4.87826	FALSE	2.31984	FALSE	4.67909	FALSE	571	414	647	468	4.41796	4.06027	-0.357697	0.00733609
FFUJ_00839	506	446	400	405	566	548	3.56776	3.98737	3.61942	-0.0516528	0.367952	0.419604	0.61366	0.0188344	0.0131726	related+to+RNA-binding+protein	1.36457	8.67278	TRUE	5.83572	TRUE	5.38067	FALSE	4.12642	FALSE	1.88241	FALSE	13.7186	FALSE	4.14744	FALSE	11.8077	FALSE	0	FALSE	6.95951	FALSE	4.21118	FALSE	887	687	942	835	4.43499	4.24122	-0.193779	0.0769037
FFUJ_00840	29	26	2	10	11	8	-0.345773	0.708302	1.14248	-1.48825	-0.434176	1.05407	0.114677	0.539067	0.245329	uncharacterized+protein	-0.795859	7.07516	TRUE	6.11362	TRUE	10.7613	FALSE	11.554	FALSE	3.76482	FALSE	4.57286	FALSE	5.95529	FALSE	1.6709	FALSE	0	FALSE	2.31984	FALSE	6.43375	FALSE	19	26	27	32	1.34806	1.66848	0.320419	0.190741
FFUJ_00841	696	852	776	979	1212	1223	5.6841	6.13348	5.48434	0.199753	0.649138	0.449385	0.294725	0.0191926	0.054836	probable+calmodulin-dependent+protein+kinase	0.299831	10.4986	TRUE	6.94729	TRUE	7.53294	FALSE	7.11808	FALSE	45.1778	TRUE	45.7286	TRUE	22.6514	TRUE	48.7903	TRUE	0	FALSE	2.31984	FALSE	4.21118	FALSE	1800	1493	2019	1628	6.56945	6.33551	-0.233938	0.0111511
FFUJ_00842	2928	2382	1994	1984	2441	1906	6.68371	6.81086	7.15049	-0.466779	-0.339637	0.127142	0.026963	0.0652252	0.386493	probable+aureobasidin-resistance+protein	0.446786	6.6187	TRUE	5.97467	TRUE	6.45681	FALSE	3.61062	FALSE	62.1195	TRUE	77.7386	TRUE	34.6683	TRUE	66.1676	TRUE	4.87826	FALSE	6.95951	FALSE	3.62629	FALSE	2909	4013	3156	4282	7.12055	7.5373	0.416746	0.00142482
FFUJ_00843	123	191	86	118	124	139	2.11115	2.49454	2.1442	-0.0330449	0.350339	0.383384	0.916882	0.293379	0.26465	related+to+SRP40+-+suppressor+of+mutant+AC40+of+RNA+polymerase+I+and+III	0.932061	8.44455	TRUE	5.14099	TRUE	15.0659	TRUE	12.8951	FALSE	15.0593	FALSE	15.2429	FALSE	7.97584	FALSE	17.7115	FALSE	4.87826	FALSE	4.63967	FALSE	3.50932	FALSE	421	262	386	302	3.67049	3.24514	-0.425354	0.033443
FFUJ_00844	93	130	22	13	29	31	-0.567894	0.34058	1.35549	-1.92339	-1.01491	0.908473	0.00499873	0.0244409	0.0651015	probable+Polynucleotide+5prime-hydroxyl-kinase+GRC3	1.15898	8.67278	TRUE	6.11362	TRUE	17.2181	TRUE	21.0448	TRUE	3.76482	FALSE	3.04857	FALSE	4.04109	FALSE	1.6709	FALSE	4.87826	FALSE	4.63967	FALSE	4.44513	FALSE	237	232	267	255	2.76778	2.81631	0.0485302	0.361332
FFUJ_00845	298	338	631	394	413	334	4.19478	3.77372	3.31504	0.879746	0.45868	-0.421066	0.0425838	0.206252	0.212293	uncharacterized+protein	1.02432	7.53162	TRUE	6.6694	TRUE	7.53294	FALSE	3.50746	FALSE	3.76482	FALSE	3.04857	FALSE	4.7855	FALSE	3.3418	FALSE	0	FALSE	2.31984	FALSE	4.21118	FALSE	388	443	419	537	3.57954	3.95868	0.379138	0.0126698
FFUJ_00846	79	68	65	185	181	180	4.71493	5.40754	3.43339	1.28154	1.97416	0.692613	0.112098	0.0327311	0.241009	uncharacterized+protein	-1.58208	5.47754	TRUE	5.00205	TRUE	5.38067	FALSE	2.8885	FALSE	50.8251	TRUE	57.9229	TRUE	23.2895	TRUE	48.7903	TRUE	0	FALSE	2.31984	FALSE	2.80745	FALSE	149	123	120	156	4.60187	4.73996	0.138091	0.534096
FFUJ_00847	9	8	9	34	52	63	2.3137	4.03727	0.429019	1.88468	3.60826	1.72358	0.114724	0.0149239	0.0559604	uncharacterized+protein	-1.7084	6.6187	TRUE	5.14099	TRUE	11.8375	FALSE	7.63388	FALSE	5.64723	FALSE	1.52429	FALSE	3.61571	FALSE	1.78229	FALSE	0	FALSE	2.31984	FALSE	3.50932	FALSE	9	15	4	17	0.437123	1.71559	1.27847	0.0723271
FFUJ_00848	60	61	41	76	116	115	2.82858	3.87325	2.14744	0.681141	1.7258	1.04466	0.128352	0.00744555	0.0274477	uncharacterized+protein	-0.610433	8.44455	TRUE	6.94729	TRUE	8.60907	FALSE	9.18129	FALSE	3.76482	FALSE	6.09714	FALSE	5.63626	FALSE	1.55951	FALSE	29.2696	TRUE	13.919	FALSE	5.84886	FALSE	62	84	55	78	2.45802	2.98942	0.5314	0.0614795
FFUJ_00849	1867	1972	2228	2124	2071	1956	5.69153	5.58311	5.58367	0.107861	-0.000562215	-0.108423	0.163073	0.993214	0.161364	related+to+SRO77+-+polarized+exocytosis+by+regulating+SNARE+function	1.57337	10.2704	TRUE	7.78096	TRUE	7.53294	FALSE	4.12642	FALSE	43.2954	TRUE	47.2529	TRUE	26.3734	TRUE	40.1016	TRUE	4.87826	FALSE	4.63967	FALSE	3.50932	FALSE	3000	2772	3366	3461	6.06991	6.01897	-0.0509467	0.49864
FFUJ_00850	159	93	88	100	67	80	3.51645	3.20275	3.2382	0.278248	-0.03545	-0.313698	0.500969	0.932242	0.463143	uncharacterized+protein	-0.556393	4.10816	FALSE	4.8631	FALSE	5.38067	FALSE	3.71378	FALSE	13.1769	FALSE	6.09714	FALSE	4.36013	FALSE	2.67344	FALSE	24.3913	TRUE	23.1984	TRUE	9.2412	TRUE	150	159	134	163	3.65973	3.93648	0.276747	0.114614
FFUJ_00851	208	302	70	55	60	39	1.72641	1.43581	3.26651	-1.5401	-1.8307	-0.290598	0.0118073	0.00819209	0.510348	related+to+allantoate+permease	0.67084	9.35747	TRUE	8.61464	TRUE	13.9897	FALSE	13.8235	FALSE	0	FALSE	1.52429	FALSE	6.59336	FALSE	1.44811	FALSE	19.5131	TRUE	11.5992	FALSE	7.83747	TRUE	462	440	520	456	4.21095	4.19458	-0.0163662	0.760412
FFUJ_00852	25	27	48	115	82	102	3.95002	4.28116	1.60498	2.34504	2.67619	0.331145	0.0262367	0.0167837	0.503794	uncharacterized+protein	-1.34373	4.33639	FALSE	3.75154	FALSE	6.45681	FALSE	4.12642	FALSE	5.64723	FALSE	10.67	FALSE	5.63626	FALSE	6.01524	FALSE	19.5131	TRUE	13.919	FALSE	7.48654	TRUE	30	220	34	230	2.34705	5.20983	2.86278	6.80905e-05
FFUJ_00853	1073	1269	741	644	529	655	5.23459	4.99355	5.99244	-0.757849	-0.998884	-0.241034	0.0141464	0.00622608	0.258978	probable+saccharopine+reductase	0.425459	7.75985	TRUE	6.11362	TRUE	21.5227	TRUE	10.5224	FALSE	15.0593	FALSE	19.8157	FALSE	8.72025	FALSE	12.8102	FALSE	4.87826	FALSE	9.27934	FALSE	3.62629	FALSE	1626	1808	1760	2009	6.27047	6.49394	0.223469	0.0024281
FFUJ_00854	1	1	0	0	0	0	-4.88732	-4.88732	-4.359	-0.528321	-0.528321	-8.88178e-16	0.00666745	0.00666745	1	uncharacterized+protein	0.0894982	3.42346	FALSE	4.02943	FALSE	7.53294	FALSE	3.81694	FALSE	7.52964	FALSE	3.04857	FALSE	3.61571	FALSE	2.56205	FALSE	4.87826	FALSE	2.31984	FALSE	4.67909	FALSE	0	3	1	2	-4.2841	-2.53073	1.75337	0.0887774
FFUJ_00855	0	0	2	2	5	0	-3.76126	-4.37783	-6.36585	2.60459	1.98802	-0.616571	0.179365	0.293967	0.683755	related+to+argonaute+like+post-transcriptional+gene+silencing+protein+QDE-2	1.56803	3.87993	FALSE	5.41889	TRUE	8.60907	FALSE	4.95171	FALSE	3.76482	FALSE	1.52429	FALSE	5.52992	FALSE	0.779753	FALSE	0	FALSE	4.63967	FALSE	3.62629	FALSE	2	0	2	2	-4.24817	-5.39309	-1.14492	0.321577
FFUJ_00856	510	502	525	477	588	561	3.65866	3.831	3.53423	0.124429	0.296771	0.172342	0.128521	0.0116278	0.0578373	related+to+RNA14+-+component+of+pre-mRNA+3`-end+processing+factor+CF+I	1.55631	8.44455	TRUE	5.27994	TRUE	9.68521	FALSE	9.69709	FALSE	35.7658	TRUE	39.6314	TRUE	23.6085	TRUE	39.8788	TRUE	9.75653	FALSE	6.95951	FALSE	3.62629	FALSE	1335	1078	1421	1343	4.83104	4.71589	-0.115157	0.221655
FFUJ_00857	1268	1166	2087	2264	2304	2095	7.51724	7.5369	6.73146	0.785783	0.805439	0.0196563	0.000293301	0.000268445	0.748664	probable+ASF1+-+anti-silencing+protein	-0.253257	7.30339	TRUE	6.25256	TRUE	10.7613	FALSE	10.1097	FALSE	37.6482	TRUE	51.8257	TRUE	17.2278	FALSE	40.4358	TRUE	4.87826	FALSE	6.95951	FALSE	5.38095	FALSE	1308	1187	1431	1188	6.63221	6.50422	-0.127992	0.170193
FFUJ_00858	224	339	1008	1650	2231	2167	5.31094	6.07599	2.89239	2.41855	3.1836	0.765053	0.00384507	0.00147397	0.0712705	uncharacterized+protein	1.20727	12.3245	TRUE	8.33675	TRUE	11.8375	FALSE	7.63388	FALSE	1.88241	FALSE	3.04857	FALSE	4.7855	FALSE	2.67344	FALSE	0	FALSE	4.63967	FALSE	3.86025	FALSE	457	441	434	499	3.53034	3.72046	0.190115	0.100021
FFUJ_00859	575	613	675	917	949	823	5.97743	6.11638	5.49905	0.47838	0.617331	0.138951	0.0399647	0.0186342	0.40742	related+to+CCAAT-binding+factor+HAPB+protein	-0.139236	5.24931	TRUE	5.27994	TRUE	5.38067	FALSE	4.84855	FALSE	13.1769	FALSE	24.3886	TRUE	7.44412	FALSE	16.0406	FALSE	4.87826	FALSE	4.63967	FALSE	3.62629	FALSE	1099	973	1106	1094	6.20756	6.18812	-0.0194409	0.641528
FFUJ_00860	81	44	46	36	52	62	3.41438	3.92657	3.13159	0.282792	0.794978	0.512186	0.541809	0.125249	0.267705	uncharacterized+protein	-1.60823	10.7269	TRUE	7.91991	TRUE	8.60907	FALSE	7.63388	FALSE	3.76482	FALSE	3.04857	FALSE	2.76496	FALSE	1.22533	FALSE	0	FALSE	4.63967	FALSE	2.80745	FALSE	22	37	19	45	2.00344	3.00558	1.00214	0.00741457
FFUJ_00861	804	766	345	381	387	340	5.64578	5.62829	6.66457	-1.01879	-1.03628	-0.0174876	0.000140337	0.000136585	0.804539	related+to+peroxiredoxin+5,+mitochondrial+precursor	-0.859876	11.4115	TRUE	11.2546	TRUE	16.142	TRUE	11.2445	FALSE	5.64723	FALSE	1.52429	FALSE	4.04109	FALSE	2.45065	FALSE	0	FALSE	2.31984	FALSE	3.15839	FALSE	719	679	717	609	6.29339	6.23322	-0.0601693	0.674276
FFUJ_00862	2	2	10	4	2	3	0.122394	-1.01341	-2.09945	2.22184	1.08604	-1.1358	0.0144897	0.121125	0.0800444	uncharacterized+protein	-0.867752	5.02108	TRUE	6.11362	TRUE	10.7613	FALSE	6.60228	FALSE	3.76482	FALSE	3.04857	FALSE	4.99819	FALSE	2.11647	FALSE	4.87826	FALSE	9.27934	FALSE	4.21118	FALSE	0	2	0	2	-4.13432	-1.81239	2.32193	0.000300895
FFUJ_00863	1087	1235	1573	1912	2303	2252	5.79794	6.19777	5.26685	0.531096	0.930927	0.399831	0.0133052	0.00204242	0.0311655	probable+RAS+GTPase-activating+protein+sar1	1.14274	6.16224	TRUE	6.53045	TRUE	7.53294	FALSE	3.09482	FALSE	24.4713	TRUE	53.35	TRUE	19.3547	FALSE	43.889	TRUE	0	FALSE	2.31984	FALSE	4.91304	FALSE	2934	2097	3271	2658	6.45578	6.06991	-0.385876	0.022775
FFUJ_00864	230	319	97	93	110	134	2.83252	3.18215	3.93683	-1.10431	-0.754671	0.349635	0.0104903	0.0301041	0.235857	probable+Phosphotransferase+enzyme+family+domain+protein	0.138814	8.67278	TRUE	7.78096	TRUE	6.45681	FALSE	9.69709	FALSE	1.88241	FALSE	1.52429	FALSE	4.7855	FALSE	4.23295	FALSE	0	FALSE	2.31984	FALSE	3.39234	FALSE	405	463	367	452	4.39999	4.75868	0.358691	0.0721891
FFUJ_00865	342	314	110	105	121	136	2.00638	2.25547	3.24087	-1.23449	-0.985406	0.249084	0.000604451	0.00122099	0.117737	related+to+YVC1+Vacuolar+cation+channel	1.14339	9.81393	TRUE	8.33675	TRUE	18.2943	TRUE	24.5522	TRUE	7.52964	FALSE	0	FALSE	3.93475	FALSE	1.55951	FALSE	4.87826	FALSE	6.95951	FALSE	2.80745	FALSE	862	592	891	746	4.59534	4.28138	-0.31396	0.0489576
FFUJ_00866	64	72	28	33	54	32	1.77513	2.31311	2.11658	-0.341451	0.196525	0.537976	0.309247	0.514342	0.143935	related+to+methyltransferase+S.+pombe	-0.388355	14.1503	TRUE	10.9767	TRUE	13.9897	FALSE	10.935	FALSE	3.76482	FALSE	1.52429	FALSE	3.72206	FALSE	2.56205	FALSE	0	FALSE	4.63967	FALSE	3.50932	FALSE	76	69	91	84	2.74483	2.67925	-0.0655784	0.538247
FFUJ_00867	422	409	251	342	344	372	5.92307	6.18768	6.20084	-0.277764	-0.0131612	0.264603	0.143961	0.933057	0.164523	probable+small+nuclear+ribonucleoprotein	-1.43831	10.0422	TRUE	9.17042	TRUE	18.2943	TRUE	25.5838	TRUE	52.7075	TRUE	47.2529	TRUE	27.2242	TRUE	40.213	TRUE	0	FALSE	4.63967	FALSE	3.39234	FALSE	402	372	434	414	6.08728	6.11267	0.0253879	0.16336
FFUJ_00868	375	466	391	333	272	316	3.44474	3.14726	3.44258	0.00216655	-0.295316	-0.297483	0.991084	0.198673	0.200122	related+to+cullulin+3	1.33171	5.70577	TRUE	5.00205	TRUE	15.0659	TRUE	15.5772	TRUE	37.6482	TRUE	33.5343	TRUE	18.7166	FALSE	35.2003	TRUE	0	FALSE	4.63967	FALSE	4.32816	FALSE	1297	946	1441	1255	5.04671	4.80013	-0.246576	0.128393
FFUJ_00869	416	528	65	76	88	93	4.02273	4.39783	6.43413	-2.41139	-2.03629	0.375099	0.000527944	0.000798071	0.205503	probable+LSM2+-+Sm-like+(Lsm)+protein	-1.47393	11.868	TRUE	8.75359	TRUE	25.8272	TRUE	28.1628	TRUE	3.76482	FALSE	3.04857	FALSE	4.04109	FALSE	2.78483	FALSE	0	FALSE	2.31984	FALSE	3.62629	FALSE	376	298	394	367	6.01125	5.8924	-0.118848	0.257544
FFUJ_00870	124	180	66	47	101	77	0.89804	1.5503	1.68269	-0.784651	-0.132389	0.652263	0.0662804	0.6623	0.111274	related+to+PSO2+-+DNA+repair+protein	1.34993	6.39047	TRUE	6.25256	TRUE	29.0556	TRUE	25.2743	TRUE	22.5889	TRUE	19.8157	FALSE	18.0786	FALSE	13.4786	FALSE	0	FALSE	6.95951	FALSE	3.97723	FALSE	432	279	396	307	3.28646	2.88724	-0.399212	0.0343795
FFUJ_00871	46	57	13	2	12	23	-0.0206059	1.6539	2.26342	-2.28403	-0.609529	1.6745	0.0537687	0.397806	0.129836	uncharacterized+protein	-0.982791	7.07516	TRUE	7.78096	TRUE	21.5227	TRUE	17.0215	TRUE	3.76482	FALSE	1.52429	FALSE	3.93475	FALSE	2.45065	FALSE	0	FALSE	2.31984	FALSE	4.56211	FALSE	76	74	72	56	3.16627	3.02192	-0.144352	0.620474
FFUJ_00872	259	242	35	59	70	69	0.607789	1.24848	2.60519	-1.9974	-1.3567	0.640694	0.00226531	0.00610296	0.100509	related+to+severin+kinase	1.33285	10.4986	TRUE	6.80834	TRUE	15.0659	TRUE	22.1795	TRUE	7.52964	FALSE	3.04857	FALSE	5.74261	FALSE	2.22787	FALSE	0	FALSE	2.31984	FALSE	3.86025	FALSE	534	353	525	481	3.66102	3.4123	-0.248724	0.209909
FFUJ_00873	569	509	145	84	115	135	1.61452	1.79016	3.62747	-2.01295	-1.83731	0.175642	0.00253598	0.00325963	0.610971	related+to+TEL2+Protein+involved+in+controlling+telomere+length+and+position+effect	1.56755	9.81393	TRUE	6.11362	TRUE	13.9897	FALSE	16.5057	TRUE	3.76482	FALSE	4.57286	FALSE	6.80605	FALSE	1.55951	FALSE	0	FALSE	2.31984	FALSE	3.86025	FALSE	1123	847	1085	1016	4.49678	4.33491	-0.161871	0.153412
FFUJ_00874	534	489	224	225	233	248	3.7383	3.82397	4.72674	-0.988445	-0.902772	0.0856735	0.000636342	0.000866998	0.436428	probable+ubiquitin-activating+enzyme	0.381837	8.90101	TRUE	7.78096	TRUE	21.5227	TRUE	18.9815	TRUE	9.41205	FALSE	3.04857	FALSE	4.36013	FALSE	1.00254	FALSE	0	FALSE	6.95951	FALSE	3.86025	FALSE	724	664	747	668	5.08978	5.04965	-0.0401307	0.498882
FFUJ_00875	247	248	80	85	126	127	2.58664	3.18209	3.72966	-1.14302	-0.54757	0.595448	3.59642e-05	0.00038984	0.000467251	probable+DNA-directed+RNA+polymerase	0.194087	7.30339	TRUE	5.83572	TRUE	12.9136	FALSE	14.8551	FALSE	32.001	TRUE	27.4371	TRUE	21.2689	TRUE	20.4964	TRUE	4.87826	FALSE	4.63967	FALSE	4.21118	FALSE	210	253	208	257	3.46121	3.84147	0.380264	0.0109926
FFUJ_00876	5158	2330	1935	1197	470	515	9.26697	7.69195	10.4916	-1.22461	-2.79963	-1.57502	0.0636534	0.00683792	0.0397581	uncharacterized+protein	-2.51457	8.44455	TRUE	6.80834	TRUE	5.38067	FALSE	4.84855	FALSE	5.64723	FALSE	3.04857	FALSE	3.8284	FALSE	3.45319	FALSE	0	FALSE	4.63967	FALSE	4.0942	FALSE	49	370	52	431	4.16249	7.21215	3.04966	7.44147e-05
FFUJ_00877	1029	1116	1313	1478	1525	1548	4.46137	4.59906	4.12704	0.334333	0.472014	0.137681	0.0192379	0.00634632	0.178797	related+to+nucleoporin	2.17377	9.81393	TRUE	9.17042	TRUE	9.68521	FALSE	13.8235	FALSE	28.2361	TRUE	27.4371	TRUE	16.2707	FALSE	24.3951	TRUE	0	FALSE	4.63967	FALSE	4.44513	FALSE	2692	2440	2727	2972	5.22746	5.22162	-0.00583731	0.935835
FFUJ_00878	1669	1437	2551	2743	2765	2713	7.84666	7.92123	7.13562	0.711042	0.785611	0.0745687	0.0020882	0.00147768	0.459818	probable+proteasome+endopeptidase+complex+chain+PUP1	-0.302226	10.7269	TRUE	6.94729	TRUE	8.60907	FALSE	10.935	FALSE	37.6482	TRUE	41.1557	TRUE	18.1849	FALSE	44.0004	TRUE	0	FALSE	2.31984	FALSE	3.15839	FALSE	1685	1686	1927	1638	7.0915	7.02527	-0.0662275	0.557565
FFUJ_00879	665	618	616	687	760	764	4.43689	4.6395	4.34186	0.095029	0.297641	0.202612	0.299658	0.0225269	0.0667326	related+to+DSF2+Deletion+Suppressor+of+mptFive/pufFive+mutation	1.14078	16.6609	TRUE	8.75359	TRUE	3.2284	FALSE	3.50746	FALSE	24.4713	TRUE	28.9614	TRUE	15.1009	FALSE	24.061	TRUE	4.87826	FALSE	0	FALSE	4.44513	FALSE	1176	1061	1240	1318	5.05805	5.10807	0.0500209	0.52979
FFUJ_00880	1044	938	596	435	454	475	4.84842	4.69976	5.78114	-0.932726	-1.08138	-0.148657	0.00950297	0.00625377	0.502199	related+to+ERV46+-+component+of+copii+vesicles	0.397255	11.868	TRUE	7.91991	TRUE	15.0659	TRUE	11.0382	FALSE	26.3537	TRUE	12.1943	FALSE	11.0598	FALSE	19.1597	FALSE	0	FALSE	4.63967	FALSE	4.67909	FALSE	1279	1336	1269	1515	5.87853	6.11337	0.23484	0.0248302
FFUJ_00881	253	246	198	239	298	281	4.26524	4.64594	4.11947	0.145773	0.52647	0.380697	0.203449	0.0060212	0.0170326	related+to+cleavage+stimulation+factor+64K+chain	-0.186065	10.0422	TRUE	5.97467	TRUE	21.5227	TRUE	16.0931	TRUE	32.001	TRUE	22.8643	TRUE	13.3994	FALSE	16.152	FALSE	4.87826	FALSE	2.31984	FALSE	3.97723	FALSE	306	310	313	352	4.41656	4.60223	0.185665	0.0196873
FFUJ_00882	1257	1129	1229	988	686	673	4.98316	4.28757	5.12499	-0.141831	-0.837426	-0.695594	0.36445	0.00564665	0.010573	probable+MNR2+-+Manganese+resistance+protein	1.32308	11.6398	TRUE	8.1978	TRUE	9.68521	FALSE	11.1413	FALSE	45.1778	TRUE	21.34	TRUE	14.6755	FALSE	21.6103	TRUE	0	FALSE	2.31984	FALSE	3.27536	FALSE	1142	1269	1202	1453	4.82738	5.12087	0.29349	0.00165095
FFUJ_00883	188	285	17	47	50	55	0.553776	1.4953	3.06909	-2.51532	-1.5738	0.941519	0.0151456	0.0387592	0.230343	probable+NOC4+nucleolar+protein,+forms+a+complex+with+Nop14p+that+mediates+maturation+and+nuclear+export+of+40S+ribosomal+subunits	0.719841	7.53162	TRUE	7.08624	TRUE	36.5886	TRUE	37.1378	TRUE	9.41205	FALSE	1.52429	FALSE	6.69971	FALSE	5.0127	FALSE	0	FALSE	2.31984	FALSE	3.86025	FALSE	412	451	482	522	4.0279	4.25742	0.229525	0.0470681
FFUJ_00884	6770	6146	5872	6103	6220	5516	9.24586	9.20389	9.26302	-0.0171623	-0.0591323	-0.0419699	0.618816	0.141505	0.25966	probable+H+-transporting+two-sector+ATPase+chain+b+precursor	-0.463947	11.4115	TRUE	10.282	TRUE	11.8375	FALSE	12.7919	FALSE	73.414	TRUE	71.6414	TRUE	47.536	TRUE	73.2968	TRUE	0	FALSE	4.63967	FALSE	4.44513	FALSE	5642	5740	5872	5655	9.02382	8.8831	-0.140723	0.137168
FFUJ_00885	731	700	1221	1153	1050	982	5.40198	5.16881	4.64671	0.755267	0.522104	-0.233164	0.000251477	0.000959526	0.0134859	related+to+SRC1+-+regulation+of+cohesion+(Splice+variant+I)	1.01006	11.868	TRUE	8.1978	TRUE	8.60907	FALSE	10.4192	FALSE	32.001	TRUE	45.7286	TRUE	26.9052	TRUE	47.7877	TRUE	0	FALSE	6.95951	FALSE	3.97723	FALSE	1155	838	1201	902	5.14858	4.79319	-0.355393	0.00178098
FFUJ_00886	1048	1073	225	120	139	140	3.16274	2.95844	5.73461	-2.57187	-2.77618	-0.204302	0.00120985	0.00106386	0.583393	related+to+monooxigenase	0.547943	9.12924	TRUE	9.03148	TRUE	19.3704	TRUE	25.3775	TRUE	20.7065	TRUE	16.7671	FALSE	17.1215	FALSE	5.68106	FALSE	4.87826	FALSE	2.31984	FALSE	3.74327	FALSE	1129	1047	1131	1078	5.55375	5.54669	-0.00705844	0.920547
FFUJ_00887	2640	2596	1722	1600	1666	1598	6.39414	6.37151	7.10135	-0.707203	-0.729838	-0.0226351	0.000209695	0.000187836	0.655479	probable+NADH+dehydrogenase+(ubiquinone)+49K+chain	0.489543	9.5857	TRUE	8.33675	TRUE	29.0556	TRUE	33.9398	TRUE	48.9427	TRUE	51.8257	TRUE	32.1161	TRUE	46.2282	TRUE	4.87826	FALSE	4.63967	FALSE	3.27536	FALSE	3932	3518	3914	3712	7.47321	7.3101	-0.163104	0.0711668
FFUJ_00888	269	248	307	274	318	375	5.16819	5.39612	4.69097	0.47722	0.705152	0.227932	0.0471039	0.0141491	0.21735	uncharacterized+protein	-0.696658	10.9551	TRUE	9.86515	TRUE	9.68521	FALSE	8.14969	FALSE	7.52964	FALSE	6.09714	FALSE	5.84895	FALSE	2.67344	FALSE	0	FALSE	6.95951	FALSE	4.91304	FALSE	246	258	230	279	4.53885	4.79869	0.25984	0.0548398
FFUJ_00889	305	313	305	335	433	364	4.81776	5.09748	4.50517	0.31259	0.592311	0.279721	0.0169404	0.00190357	0.0211361	uncharacterized+protein	-0.207561	8.21632	TRUE	7.64202	TRUE	6.45681	FALSE	2.8885	FALSE	16.9417	FALSE	18.2914	FALSE	11.5916	FALSE	27.0686	TRUE	0	FALSE	4.63967	FALSE	3.74327	FALSE	510	576	554	617	5.20332	5.48389	0.280574	0.00181484
FFUJ_00890	161	182	182	221	253	214	3.56582	3.76438	2.85838	0.707446	0.906008	0.198563	0.00670284	0.00279341	0.172131	uncharacterized+protein	0.39835	11.1833	TRUE	7.50307	TRUE	12.9136	FALSE	7.73704	FALSE	30.1186	TRUE	42.68	TRUE	20.4182	TRUE	33.8636	TRUE	0	FALSE	0	FALSE	3.27536	FALSE	318	330	387	410	4.01081	4.17347	0.162654	0.28335
FFUJ_00891	341	302	87	72	84	97	2.27741	2.47836	3.90495	-1.62754	-1.42659	0.200949	0.000889325	0.00130787	0.345438	uncharacterized+protein	0.446786	10.4986	TRUE	7.08624	TRUE	9.68521	FALSE	11.6571	FALSE	7.52964	FALSE	3.04857	FALSE	4.7855	FALSE	1.55951	FALSE	0	FALSE	4.63967	FALSE	3.74327	FALSE	427	374	466	415	4.30284	4.23201	-0.0708286	0.0651933
FFUJ_00892	316	345	391	555	550	531	4.22527	4.41212	3.50453	0.720734	0.907593	0.186858	0.0168481	0.00782519	0.314366	related+to+Ubp11p	0.899176	12.5527	TRUE	8.47569	TRUE	4.30454	FALSE	4.64223	FALSE	30.1186	TRUE	50.3014	TRUE	16.5897	FALSE	57.0334	TRUE	0	FALSE	2.31984	FALSE	4.0942	FALSE	692	584	738	606	4.52866	4.36901	-0.159653	0.0296268
FFUJ_00893	146	154	170	185	249	241	3.80496	4.23925	3.04484	0.760122	1.19441	0.434289	7.97546e-05	1.39169e-05	0.000399653	uncharacterized+protein	-0.00723157	12.0962	TRUE	8.61464	TRUE	18.2943	TRUE	14.0298	FALSE	1.88241	FALSE	4.57286	FALSE	6.27433	FALSE	4.90131	FALSE	4.87826	FALSE	4.63967	FALSE	4.67909	FALSE	254	189	223	205	3.85075	3.67662	-0.174134	0.263582
FFUJ_00894	0	2	0	0	0	0	-3.46866	-3.46866	-2.55876	-0.909899	-0.909899	0	0.282796	0.282796	1	uncharacterized+protein	-1.32916	4.79285	FALSE	4.44627	FALSE	7.53294	FALSE	6.91176	FALSE	3.76482	FALSE	6.09714	FALSE	4.99819	FALSE	1.6709	FALSE	0	FALSE	2.31984	FALSE	3.86025	FALSE	0	0	2	0	-2.48921	-3.67291	-1.1837	0.366469
FFUJ_00895	929	986	1122	1211	1405	1374	4.29273	4.54196	4.03327	0.259456	0.508688	0.249232	0.00839168	0.000828365	0.00935255	related+to+myosin+heavy+chain	2.09018	14.6068	TRUE	7.50307	TRUE	23.675	TRUE	16.8152	TRUE	56.4723	TRUE	65.5443	TRUE	27.7559	TRUE	57.2562	TRUE	4.87826	FALSE	4.63967	FALSE	3.62629	FALSE	2568	1944	2576	2526	5.2342	5.04131	-0.192892	0.157647
FFUJ_00896	134	133	55	74	72	103	2.93319	3.37422	3.3618	-0.42861	0.0124183	0.441029	0.15776	0.959785	0.154349	uncharacterized+protein	-0.522841	13.6939	TRUE	8.1978	TRUE	16.142	TRUE	16.9183	TRUE	3.76482	FALSE	7.62143	FALSE	5.10454	FALSE	2.67344	FALSE	0	FALSE	9.27934	FALSE	3.04141	FALSE	105	107	110	110	3.23771	3.31509	0.0773788	0.194404
FFUJ_00897	2077	1961	1948	2083	1693	1645	8.86191	8.60062	8.93286	-0.0709585	-0.332246	-0.261288	0.128587	0.00123286	0.00283018	probable+NHP6B+-+nonhistone+chromosomal+protein	-1.7084	4.56462	FALSE	5.97467	TRUE	5.38067	FALSE	3.4043	FALSE	5.64723	FALSE	22.8643	TRUE	5.10454	FALSE	19.7166	FALSE	4.87826	FALSE	6.95951	FALSE	4.32816	FALSE	1763	1468	1867	1700	8.5098	8.36097	-0.148828	0.00708238
FFUJ_00898	1329	716	1002	525	265	316	5.20574	3.94357	5.61918	-0.413443	-1.67561	-1.26217	0.458947	0.0479189	0.102391	uncharacterized+protein	0.516015	4.79285	FALSE	6.11362	TRUE	7.53294	FALSE	4.02326	FALSE	3.76482	FALSE	9.14571	FALSE	6.16798	FALSE	5.23549	FALSE	0	FALSE	2.31984	FALSE	4.32816	FALSE	830	819	661	1039	4.96433	5.3692	0.404869	0.167437
FFUJ_00899	2553	2659	2065	1831	1749	1849	6.36747	6.27147	6.86007	-0.492604	-0.5886	-0.0959963	0.0125987	0.00708139	0.42389	probable+PGM2+-+phosphoglucomutase,+major+isoform	0.728574	6.6187	TRUE	6.39151	TRUE	9.68521	FALSE	9.49077	FALSE	28.2361	TRUE	39.6314	TRUE	12.336	FALSE	20.0508	TRUE	0	FALSE	2.31984	FALSE	5.26398	FALSE	4741	4272	5169	4903	7.5932	7.39357	-0.199636	0.00673879
FFUJ_00900	200	187	132	165	179	150	4.19346	4.34416	4.11112	0.0823433	0.233041	0.150697	0.583325	0.168631	0.337259	probable+REX2+-+putative+3`-5`+exonuclease	-0.637109	12.3245	TRUE	10.6988	TRUE	20.4466	TRUE	14.752	FALSE	5.64723	FALSE	0	FALSE	4.46647	FALSE	5.45827	FALSE	0	FALSE	4.63967	FALSE	4.0942	FALSE	203	197	233	227	4.35824	4.41507	0.0568365	0.4112
FFUJ_00901	157	186	372	405	330	322	4.18036	3.92533	2.55529	1.62507	1.37005	-0.255021	6.98684e-05	0.000139892	0.0241905	related+to+dehydrogenases+and+related+proteins	0.699552	11.6398	TRUE	6.80834	TRUE	11.8375	FALSE	15.9899	TRUE	3.76482	FALSE	4.57286	FALSE	5.42357	FALSE	1.11393	FALSE	4.87826	FALSE	9.27934	FALSE	4.21118	FALSE	309	270	292	297	3.49002	3.48564	-0.00437811	0.953302
FFUJ_00902	496	447	509	480	561	566	4.92183	5.09065	4.69411	0.227716	0.396541	0.168825	0.0780528	0.0158741	0.147335	uncharacterized+protein	0.276199	10.2704	TRUE	8.05886	TRUE	9.68521	FALSE	8.87181	FALSE	16.9417	FALSE	24.3886	TRUE	8.72025	FALSE	16.709	FALSE	4.87826	FALSE	2.31984	FALSE	3.04141	FALSE	783	737	787	784	5.29966	5.32984	0.0301872	0.526583
FFUJ_00903	347	189	803	763	148	320	7.28218	5.53122	5.40402	1.87816	0.127201	-1.75096	0.0241721	0.837165	0.0303103	uncharacterized+protein	-1.45403	5.02108	TRUE	6.39151	TRUE	19.3704	TRUE	12.2761	FALSE	5.64723	FALSE	7.62143	FALSE	6.59336	FALSE	1.00254	FALSE	4.87826	FALSE	4.63967	FALSE	3.74327	FALSE	129	51	73	64	4.01052	3.32778	-0.682747	0.229935
FFUJ_00904	2	3	2	1	5	7	-1.71761	0.157711	-2.02695	0.309337	2.18466	1.87532	0.436694	0.00340778	0.0054508	uncharacterized+protein	-0.859876	5.70577	TRUE	4.44627	FALSE	9.68521	FALSE	10.8319	FALSE	5.64723	FALSE	1.52429	FALSE	4.67916	FALSE	3.23041	FALSE	4.87826	FALSE	2.31984	FALSE	3.39234	FALSE	4	3	1	2	-1.74672	-1.58136	0.165363	0.839757
FFUJ_00905	103	166	245	640	724	715	4.6102	5.40592	2.52563	2.08456	2.88028	0.79572	0.0360842	0.0122388	0.176278	uncharacterized+protein	0.285698	8.44455	TRUE	6.53045	TRUE	10.7613	FALSE	9.59393	FALSE	5.64723	FALSE	3.04857	FALSE	6.48702	FALSE	1.22533	FALSE	0	FALSE	4.63967	FALSE	3.97723	FALSE	194	192	207	212	3.31974	3.42126	0.101529	0.0101405
FFUJ_00906	98	143	189	251	254	259	5.6647	5.88443	4.23409	1.43062	1.65034	0.21972	0.00419946	0.00247934	0.310584	uncharacterized+protein	-1.59074	9.12924	TRUE	7.08624	TRUE	7.53294	FALSE	5.36435	FALSE	1.88241	FALSE	0	FALSE	3.61571	FALSE	2.78483	FALSE	0	FALSE	4.63967	FALSE	3.27536	FALSE	65	111	88	109	3.81184	4.40511	0.593264	0.0423736
FFUJ_00907	3919	3334	1014	1036	1010	1083	7.2126	7.23099	9.07395	-1.86135	-1.84296	0.0183918	5.4905e-05	5.72354e-05	0.84054	uncharacterized+protein	-1.0145	13.0092	TRUE	9.17042	TRUE	31.2079	TRUE	37.1378	TRUE	52.7075	TRUE	32.01	TRUE	31.5843	TRUE	24.9521	TRUE	0	FALSE	2.31984	FALSE	4.21118	FALSE	2246	2411	2386	2321	8.17383	8.22654	0.0527124	0.613897
FFUJ_00908	14	22	6	4	5	20	-0.45738	0.63632	0.352295	-0.809675	0.284025	1.0937	0.373011	0.712816	0.244993	uncharacterized+protein	-0.650635	5.93401	TRUE	6.53045	TRUE	5.38067	FALSE	3.71378	FALSE	7.52964	FALSE	4.57286	FALSE	5.21088	FALSE	5.45827	FALSE	0	FALSE	4.63967	FALSE	4.0942	FALSE	19	28	27	22	1.20284	1.29975	0.0969131	0.756224
FFUJ_00909	4664	4620	4870	6580	7547	7069	9.82468	10.1947	9.51428	0.310403	0.680429	0.370026	0.125747	0.0154365	0.0861569	probable+ribosomal+protein+S12,+cytosolic	-1.13606	6.6187	TRUE	7.50307	TRUE	11.8375	FALSE	13.8235	FALSE	82.826	TRUE	53.35	TRUE	32.8605	TRUE	61.8233	TRUE	0	FALSE	2.31984	FALSE	4.0942	FALSE	4086	3806	4602	3935	9.25933	9.03555	-0.223782	0.054651
FFUJ_00910	39	36	17	30	55	25	3.24836	4.06095	3.08982	0.158537	0.971123	0.812586	0.794942	0.144372	0.200735	uncharacterized+protein	-2.2863	15.0632	TRUE	7.91991	TRUE	7.53294	FALSE	9.90342	FALSE	15.0593	FALSE	6.09714	FALSE	7.55046	FALSE	6.12663	FALSE	0	FALSE	2.31984	FALSE	3.74327	FALSE	54	37	39	65	3.78979	3.95664	0.166846	0.699994
FFUJ_00911	353	404	178	281	375	373	3.94216	4.64258	4.44653	-0.504362	0.196055	0.700417	0.0820377	0.381751	0.0341609	uncharacterized+protein	0.163499	10.4986	TRUE	8.89253	TRUE	4.30454	FALSE	4.43591	FALSE	24.4713	TRUE	19.8157	FALSE	10.1027	FALSE	18.1571	FALSE	4.87826	FALSE	4.63967	FALSE	3.50932	FALSE	883	771	990	788	5.66349	5.47748	-0.186011	0.03839
FFUJ_00912	0	0	0	0	0	0	-5.2446	-5.2446	-5.2446	0	0	0	1	1	1	related+to+glutamate-1-semialdehyde+2,1-aminomutase,+glutamate-1-semialdehyde+aminotransferase	0.446786	3.19523	FALSE	4.58521	FALSE	6.45681	FALSE	5.36435	FALSE	1.88241	FALSE	3.04857	FALSE	5.31723	FALSE	2.56205	FALSE	4.87826	FALSE	4.63967	FALSE	3.86025	FALSE	0	0	0	0	-5.44886	-5.44886	0	1
FFUJ_00913	3	7	0	0	1	1	-5.30066	-3.38787	-2.62967	-2.67099	-0.758199	1.91279	0.00827706	0.176913	0.0271237	uncharacterized+protein	0.50284	7.07516	TRUE	6.39151	TRUE	7.53294	FALSE	9.38761	FALSE	7.52964	FALSE	1.52429	FALSE	3.8284	FALSE	2.00508	FALSE	0	FALSE	2.31984	FALSE	3.86025	FALSE	10	9	5	14	-1.54299	-0.950411	0.592583	0.310878
FFUJ_00914	89	89	5	12	20	20	-1.12626	0.317062	1.5575	-2.68376	-1.24044	1.44332	0.00334154	0.0190609	0.0327841	related+to+UGA4+-+GABA+permease+-+also+involved+in+delta-aminolevulinate+transport	0.618239	7.07516	TRUE	5.69678	TRUE	10.7613	FALSE	18.9815	TRUE	7.52964	FALSE	3.04857	FALSE	4.57282	FALSE	1.6709	FALSE	0	FALSE	4.63967	FALSE	3.97723	FALSE	198	163	179	166	2.89853	2.79178	-0.106742	0.434765
FFUJ_00915	3546	2973	3444	3495	3819	3322	7.50025	7.54286	7.44469	0.0555604	0.0981765	0.0426161	0.55576	0.322077	0.647387	probable+alpha-tubulin+B	0.440421	7.53162	TRUE	6.25256	TRUE	7.53294	FALSE	8.14969	FALSE	62.1195	TRUE	39.6314	TRUE	20.4182	TRUE	50.684	TRUE	4.87826	FALSE	4.63967	FALSE	3.86025	FALSE	4270	3786	4625	3905	7.71948	7.44765	-0.271837	0.0219954
FFUJ_00916	212	289	151	321	332	341	3.37251	3.95204	3.19623	0.176286	0.755814	0.579528	0.686558	0.127467	0.210472	related+to+nuM1,+hnRNP+protein	0.718964	8.67278	TRUE	5.27994	TRUE	21.5227	TRUE	11.3477	FALSE	20.7065	TRUE	13.7186	FALSE	12.336	FALSE	9.91401	FALSE	0	FALSE	2.31984	FALSE	4.0942	FALSE	552	437	540	517	4.31856	4.22373	-0.0948274	0.27364
FFUJ_00917	355	322	394	402	528	497	3.98827	4.31093	3.50656	0.481706	0.804366	0.322659	0.00394614	0.000617361	0.0122322	related+to+DEP1+protein,+regulator+of+phospholipid+metabolism	0.926759	8.21632	TRUE	5.27994	TRUE	8.60907	FALSE	5.67383	FALSE	56.4723	TRUE	82.3114	TRUE	34.562	TRUE	68.9525	TRUE	0	FALSE	4.63967	FALSE	3.50932	FALSE	931	665	900	732	4.87205	4.56715	-0.3049	0.0200626
FFUJ_00918	698	641	101	108	101	103	5.27464	5.25427	7.71717	-2.44253	-2.4629	-0.0203683	2.60854e-05	2.65811e-05	0.863321	uncharacterized+protein	-2.17137	13.0092	TRUE	9.44831	TRUE	19.3704	TRUE	31.2577	TRUE	5.64723	FALSE	3.04857	FALSE	4.36013	FALSE	2.67344	FALSE	4.87826	FALSE	4.63967	FALSE	3.74327	FALSE	235	236	254	260	6.05194	6.16955	0.117605	0.0241029
FFUJ_00919	362	408	398	350	376	417	3.72024	3.78005	3.53874	0.181507	0.241313	0.0598059	0.242523	0.144724	0.670617	related+to+PTA1+-+pre-tRNA+processing+protein+/+PF+I+subunit	1.10165	9.81393	TRUE	6.94729	TRUE	15.0659	TRUE	13.2046	FALSE	30.1186	TRUE	36.5829	TRUE	19.142	FALSE	37.2054	TRUE	0	FALSE	4.63967	FALSE	3.04141	FALSE	797	619	808	740	4.50737	4.35055	-0.156825	0.107698
FFUJ_00920	173	216	331	433	504	408	4.52135	4.75817	3.15496	1.36639	1.60321	0.236816	0.003632	0.00201742	0.25139	uncharacterized+protein	0.313826	10.4986	TRUE	6.94729	TRUE	11.8375	FALSE	6.91176	FALSE	3.76482	FALSE	9.14571	FALSE	7.01874	FALSE	3.45319	FALSE	0	FALSE	4.63967	FALSE	3.15839	FALSE	381	307	406	372	4.253	4.13775	-0.115247	0.230646
FFUJ_00921	385	567	148	193	253	210	2.1479	2.55718	3.36471	-1.21681	-0.807529	0.409282	0.0174681	0.0507035	0.274663	uncharacterized+protein	1.59168	9.5857	TRUE	9.17042	TRUE	11.8375	FALSE	9.90342	FALSE	5.64723	FALSE	3.04857	FALSE	4.46647	FALSE	2.00508	FALSE	4.87826	FALSE	6.95951	FALSE	3.74327	FALSE	1056	1136	1235	1333	4.52342	4.71016	0.186747	0.0803763
FFUJ_00922	886	975	709	499	470	431	4.37786	3.97833	4.99742	-0.619559	-1.01909	-0.399531	0.0392755	0.00980724	0.140072	related+to+acetate+regulatory+DNA+binding+protein+FacB	1.07793	11.1833	TRUE	9.72621	TRUE	5.38067	FALSE	3.71378	FALSE	3.76482	FALSE	4.57286	FALSE	3.50937	FALSE	1.33672	FALSE	4.87826	FALSE	4.63967	FALSE	3.27536	FALSE	1512	1713	1727	1903	5.5485	5.76016	0.211659	0.0328802
FFUJ_00923	3205	2972	1951	1251	1157	1057	6.0189	5.519	7.03222	-1.01332	-1.51322	-0.499905	0.0167232	0.00470087	0.11523	related+to+transporter+protein+HOL1	0.777367	11.4115	TRUE	6.6694	TRUE	7.53294	FALSE	4.74539	FALSE	41.413	TRUE	44.2043	TRUE	24.3529	TRUE	39.5446	TRUE	0	FALSE	4.63967	FALSE	3.15839	FALSE	2449	4339	2631	4216	6.52395	7.24461	0.720666	0.00556162
FFUJ_00924	5163	7255	3773	3475	4191	3725	7.50649	7.63801	8.2733	-0.766811	-0.635297	0.131515	0.0242612	0.0419683	0.555053	uncharacterized+protein	0.496718	7.75985	TRUE	6.80834	TRUE	5.38067	FALSE	5.46751	FALSE	5.64723	FALSE	7.62143	FALSE	4.99819	FALSE	5.23549	FALSE	0	FALSE	4.63967	FALSE	5.03002	FALSE	20508	14189	20119	14592	10.0311	9.16559	-0.865476	0.00672907
FFUJ_00925	59	53	31	12	13	28	0.896185	0.991635	1.53587	-0.639682	-0.544232	0.0954499	0.320054	0.384828	0.882386	probable+2,4-dienoyl-CoA+reductase+SPS19	-0.120294	4.10816	FALSE	4.8631	FALSE	5.38067	FALSE	7.3244	FALSE	5.64723	FALSE	1.52429	FALSE	2.76496	FALSE	2.33926	FALSE	0	FALSE	4.63967	FALSE	4.91304	FALSE	92	84	108	80	2.7309	2.51849	-0.212416	0.198081
FFUJ_00926	670	782	781	768	806	715	3.80945	3.76074	3.68061	0.128848	0.0801362	-0.0487114	0.270022	0.471119	0.653401	related+to+MAP+kinase+kinase+kinase+Wis4	2.00755	7.75985	TRUE	6.6694	TRUE	9.68521	FALSE	15.8867	TRUE	41.413	TRUE	42.68	TRUE	22.1197	TRUE	30.0762	TRUE	0	FALSE	2.31984	FALSE	3.27536	FALSE	1771	1230	1812	1621	4.77202	4.48473	-0.287293	0.0819737
FFUJ_00927	1028	1195	1586	1489	1179	961	7.79001	7.2557	7.36	0.430008	-0.104305	-0.534313	0.0246781	0.429621	0.01293	related+to+cytidine+deaminase	-1.0145	10.9551	TRUE	9.58726	TRUE	16.142	TRUE	9.38761	FALSE	3.76482	FALSE	4.57286	FALSE	3.29668	FALSE	1.6709	FALSE	0	FALSE	4.63967	FALSE	3.74327	FALSE	686	716	641	604	6.32902	6.41558	0.0865629	0.670378
FFUJ_00928	225	179	320	358	351	285	4.62393	4.5175	3.48027	1.14366	1.03723	-0.106435	0.00679864	0.00980374	0.600919	uncharacterized+protein	0.0648829	11.1833	TRUE	6.80834	TRUE	7.53294	FALSE	4.53907	FALSE	18.8241	FALSE	45.7286	TRUE	10.6345	FALSE	32.9724	TRUE	4.87826	FALSE	4.63967	FALSE	2.92443	FALSE	340	244	364	318	4.34847	4.09805	-0.250421	0.143664
FFUJ_00929	83	72	85	100	119	90	2.47366	2.65315	1.47092	1.00275	1.18223	0.179484	0.0115626	0.00654909	0.396885	uncharacterized+protein	0.459432	7.98808	TRUE	4.30732	FALSE	9.68521	FALSE	3.50746	FALSE	5.64723	FALSE	6.09714	FALSE	5.42357	FALSE	9.24565	FALSE	0	FALSE	4.63967	FALSE	3.62629	FALSE	114	123	101	148	2.24894	2.664	0.415058	0.0584522
FFUJ_00930	0	0	2	5	4	1	-2.04093	-2.51663	-5.23505	3.19412	2.71841	-0.475703	0.0307978	0.0518769	0.577865	uncharacterized+protein	0.437228	3.42346	FALSE	5.55783	TRUE	5.38067	FALSE	4.53907	FALSE	7.52964	FALSE	1.52429	FALSE	3.72206	FALSE	2.45065	FALSE	4.87826	FALSE	4.63967	FALSE	4.44513	FALSE	0	0	0	1	-5.4393	-4.63623	0.803066	0.363245
FFUJ_00931	18	6	9	5	16	4	-1.47416	-1.08776	-1.75583	0.281663	0.668063	0.386401	0.792151	0.53003	0.706617	related+to+hsp70+protein	0.80653	5.24931	TRUE	5.55783	TRUE	8.60907	FALSE	5.98331	FALSE	1.88241	FALSE	3.04857	FALSE	4.04109	FALSE	1.55951	FALSE	0	FALSE	4.63967	FALSE	3.50932	FALSE	16	6	20	14	-0.571825	-1.53216	-0.96033	0.118028
FFUJ_00932	175	176	118	185	225	190	3.17078	3.61551	2.90628	0.264495	0.709226	0.44473	0.312898	0.0359764	0.113736	related+to+S.pombe+beta-transducin	0.387363	9.5857	TRUE	6.80834	TRUE	29.0556	TRUE	27.1312	TRUE	20.7065	TRUE	24.3886	TRUE	13.0804	FALSE	26.2888	TRUE	4.87826	FALSE	4.63967	FALSE	3.62629	FALSE	259	192	269	189	3.61632	3.23148	-0.384843	0.0173702
FFUJ_00933	10573	6564	15227	15784	16299	13263	10.5251	10.5776	9.52159	1.00346	1.05604	0.0525816	0.0177672	0.0151394	0.84352	uncharacterized+protein	-0.345564	3.87993	FALSE	4.02943	FALSE	9.68521	FALSE	4.53907	FALSE	9.41205	FALSE	21.34	TRUE	6.80605	FALSE	15.0381	FALSE	4.87826	FALSE	9.27934	FALSE	3.97723	FALSE	3659	3901	4028	4453	8.27731	8.33978	0.0624705	0.0400457
FFUJ_00934	6231	6521	4005	3052	4140	3829	7.32883	7.52629	8.1773	-0.848468	-0.651018	0.197451	0.00817483	0.0191052	0.287613	probable+nitrate+transport+protein+crnA	0.621993	5.02108	TRUE	4.8631	FALSE	5.38067	FALSE	5.46751	FALSE	9.41205	FALSE	12.1943	FALSE	5.52992	FALSE	20.1622	TRUE	19.5131	TRUE	6.95951	FALSE	6.6677	FALSE	15552	13054	16045	14462	9.50547	8.99238	-0.513094	0.000771003
FFUJ_00935	632	721	571	530	650	594	5.32905	5.47535	5.55234	-0.223295	-0.0769937	0.146302	0.0728362	0.438292	0.189477	probable+methylenetetrahydrofolate+dehydrogenase+(NAD+)	0.0200577	6.84693	TRUE	6.39151	TRUE	9.68521	FALSE	8.66549	FALSE	11.2945	FALSE	9.14571	FALSE	4.57282	FALSE	1.6709	FALSE	0	FALSE	6.95951	FALSE	4.44513	FALSE	1080	1158	1148	1128	6.06231	6.17397	0.111658	0.271567
FFUJ_00936	706	572	654	679	852	817	4.17812	4.46574	4.027	0.151121	0.438743	0.287622	0.341671	0.0373709	0.109607	uncharacterized+protein	1.4351	6.16224	TRUE	6.25256	TRUE	5.38067	FALSE	4.33274	FALSE	30.1186	TRUE	47.2529	TRUE	22.4387	TRUE	38.6535	TRUE	0	FALSE	2.31984	FALSE	3.15839	FALSE	1287	1152	1477	1404	4.95694	4.90965	-0.0472919	0.571765
FFUJ_00937	119	132	121	132	161	151	4.2408	4.53664	3.62709	0.613705	0.909553	0.295848	0.000256281	5.78544e-05	0.00251937	uncharacterized+protein	-0.891643	9.81393	TRUE	6.39151	TRUE	4.30454	FALSE	4.43591	FALSE	45.1778	TRUE	39.6314	TRUE	21.4816	TRUE	45.3371	TRUE	0	FALSE	2.31984	FALSE	4.32816	FALSE	171	115	193	146	4.35495	3.95706	-0.397891	0.0397622
FFUJ_00938	329	291	249	164	213	239	4.13342	4.27043	4.44436	-0.310939	-0.173933	0.137006	0.29371	0.530495	0.632265	related+to+Gop-2+protein	-0.150401	8.44455	TRUE	5.41889	TRUE	13.9897	FALSE	11.554	FALSE	16.9417	FALSE	21.34	TRUE	8.61391	FALSE	15.4837	FALSE	0	FALSE	2.31984	FALSE	2.80745	FALSE	393	356	469	369	4.84653	4.70427	-0.142264	0.190681
FFUJ_00939	3896	4019	2013	2955	6943	6364	7.15471	8.65701	7.90963	-0.754912	0.747382	1.50229	0.0277032	0.0304136	0.00312207	probable+methionine+adenosyltransferase+ETH-1	0.273814	8.44455	TRUE	7.08624	TRUE	10.7613	FALSE	3.9201	FALSE	22.5889	TRUE	18.2914	FALSE	12.5487	FALSE	17.3774	FALSE	4.87826	FALSE	4.63967	FALSE	3.74327	FALSE	4889	5613	7021	6951	8.30594	8.26519	-0.0407444	0.862752
FFUJ_00940	540	258	278	132	40	53	4.6078	2.73568	5.2817	-0.673905	-2.54602	-1.87212	0.354189	0.0458225	0.110426	uncharacterized+protein	-0.68966	11.6398	TRUE	6.94729	TRUE	16.142	TRUE	14.133	FALSE	5.64723	FALSE	3.04857	FALSE	4.04109	FALSE	1.33672	FALSE	0	FALSE	2.31984	FALSE	3.50932	FALSE	155	190	151	226	3.90294	4.43708	0.534134	0.0106878
FFUJ_00941	250	212	118	81	107	98	2.5724	2.6473	3.34509	-0.772688	-0.697795	0.074893	0.0396649	0.0522496	0.794797	related+to+phosphatidylinositol+phospholipase	0.446786	7.75985	TRUE	6.11362	TRUE	11.8375	FALSE	14.4425	FALSE	7.52964	FALSE	4.57286	FALSE	5.63626	FALSE	1.89369	FALSE	0	FALSE	6.95951	FALSE	2.69048	FALSE	327	300	336	382	3.87968	4.00663	0.126957	0.342354
FFUJ_00942	4422	4414	5184	6196	6645	6019	8.28807	8.45151	7.9162	0.371869	0.53531	0.163442	0.0209401	0.00658789	0.170149	uncharacterized+protein	0.405992	10.4986	TRUE	8.05886	TRUE	11.8375	FALSE	16.2994	TRUE	67.7667	TRUE	80.7871	TRUE	31.159	TRUE	65.8335	TRUE	0	FALSE	2.31984	FALSE	3.27536	FALSE	5383	6094	6116	5972	8.14808	8.08834	-0.0597404	0.509365
FFUJ_00943	178	202	56	58	52	49	1.48634	1.38319	2.65711	-1.17078	-1.27392	-0.103144	0.000173088	0.000140505	0.297407	related+to+PAC2+-+involved+in+the+stabilization+of+microtubles	0.78157	12.3245	TRUE	8.61464	TRUE	11.8375	FALSE	14.4425	FALSE	5.64723	FALSE	1.52429	FALSE	5.63626	FALSE	2.22787	FALSE	0	FALSE	6.95951	FALSE	4.32816	FALSE	378	458	393	461	3.75585	4.12279	0.366945	0.0127144
FFUJ_00944	30	39	3	6	6	3	-1.21405	-1.0723	0.74906	-1.96311	-1.82136	0.141752	0.0163289	0.0202038	0.809773	uncharacterized+protein	-0.0785637	6.16224	TRUE	6.11362	TRUE	8.60907	FALSE	7.73704	FALSE	3.76482	FALSE	3.04857	FALSE	4.67916	FALSE	2.11647	FALSE	0	FALSE	4.63967	FALSE	4.79607	FALSE	34	35	27	30	1.00876	1.13622	0.127453	0.635261
FFUJ_00945	166	217	57	38	63	73	2.01556	2.56478	3.45799	-1.44243	-0.893205	0.549225	0.00745176	0.0265034	0.140726	probable+pyridoxine+4-dehydrogenase	-0.018878	7.53162	TRUE	8.75359	TRUE	4.30454	FALSE	9.07813	FALSE	7.52964	FALSE	1.52429	FALSE	5.21088	FALSE	2.11647	FALSE	4.87826	FALSE	6.95951	FALSE	5.147	FALSE	305	345	290	306	4.19218	4.40938	0.217201	0.250473
FFUJ_00946	753	668	802	792	841	845	4.79383	4.86471	4.58382	0.210009	0.280881	0.0708722	0.0854626	0.0398797	0.474799	related+to+dynein+intermediate+chain+1,+cytosolic	1.0545	9.12924	TRUE	5.69678	TRUE	10.7613	FALSE	11.1413	FALSE	22.5889	TRUE	50.3014	TRUE	18.7166	FALSE	38.7649	TRUE	0	FALSE	2.31984	FALSE	4.91304	FALSE	1191	1040	1280	1134	5.17779	5.07016	-0.107623	0.00958073
FFUJ_00947	2120	2021	1931	2088	1979	1886	9.032	8.98562	9.15107	-0.119073	-0.165455	-0.0463817	0.0591448	0.0233348	0.35497	related+to+F1F0-ATP+synthase+subunit+E	-1.88897	12.7809	TRUE	7.91991	TRUE	12.9136	FALSE	17.9499	TRUE	43.2954	TRUE	60.9714	TRUE	26.1608	TRUE	54.1372	TRUE	4.87826	FALSE	4.63967	FALSE	4.56211	FALSE	1363	1238	1579	1351	8.37002	8.26313	-0.106894	0.157844
FFUJ_00948	1123	1157	1342	1325	1314	1247	5.40845	5.34284	5.22187	0.186579	0.120976	-0.0656029	0.00267428	0.0114323	0.0678575	probable+oligosaccharyltransferase	1.16672	8.44455	TRUE	6.11362	TRUE	6.45681	FALSE	10.3161	FALSE	15.0593	FALSE	33.5343	TRUE	10.4218	FALSE	20.0508	TRUE	0	FALSE	4.63967	FALSE	4.32816	FALSE	2175	1643	2357	1895	5.96385	5.63809	-0.32576	0.0012241
FFUJ_00949	40	61	24	20	17	20	-0.670639	-0.784287	-0.394517	-0.276122	-0.38977	-0.113648	0.300712	0.179202	0.669791	uncharacterized+protein	1.6173	6.16224	TRUE	5.41889	TRUE	11.8375	FALSE	7.94336	FALSE	15.0593	FALSE	1.52429	FALSE	4.25378	FALSE	2.22787	FALSE	0	FALSE	4.63967	FALSE	3.50932	FALSE	70	141	71	158	0.504764	1.64403	1.13926	0.000170897
FFUJ_00950	818	914	1627	1592	1652	1552	5.00572	4.9913	4.12168	0.884039	0.869613	-0.0144265	0.000407659	0.000433339	0.846366	related+to+protein+kinase+RAD53	1.84077	7.53162	TRUE	7.08624	TRUE	4.30454	FALSE	4.12642	FALSE	32.001	TRUE	64.02	TRUE	19.8864	FALSE	47.3422	TRUE	0	FALSE	4.63967	FALSE	4.56211	FALSE	2185	1862	2322	2405	5.27768	5.22868	-0.0489971	0.629199
FFUJ_00951	3989	3105	4815	3516	2974	2625	6.2378	5.67741	6.0309	0.206905	-0.353481	-0.560386	0.399733	0.183427	0.0664137	related+to+CAF120+CCR4+Associated+Factor+120+kDa	1.96458	8.44455	TRUE	9.17042	TRUE	5.38067	FALSE	3.50746	FALSE	45.1778	TRUE	41.1557	TRUE	19.9928	FALSE	51.2409	TRUE	4.87826	FALSE	4.63967	FALSE	3.86025	FALSE	3968	4260	4177	5220	6.05799	6.20045	0.142468	0.118552
FFUJ_00952	922	753	729	558	595	521	5.35469	5.14796	5.71024	-0.355552	-0.562289	-0.206737	0.151284	0.0542779	0.376622	uncharacterized+protein	0.196607	13.4656	TRUE	6.39151	TRUE	13.9897	FALSE	11.3477	FALSE	50.8251	TRUE	53.35	TRUE	24.1402	TRUE	44.0004	TRUE	0	FALSE	4.63967	FALSE	3.15839	FALSE	565	532	627	612	4.96549	5.01763	0.0521464	0.284135
FFUJ_00953	83	159	77	117	137	136	3.17511	3.69242	2.79955	0.375565	0.892877	0.517312	0.424667	0.0964385	0.259948	related+to+rRNA-processing+protein+UTP23	-0.215915	5.02108	TRUE	4.44627	FALSE	9.68521	FALSE	10.935	FALSE	20.7065	TRUE	21.34	TRUE	11.2725	FALSE	12.5874	FALSE	0	FALSE	6.95951	FALSE	4.0942	FALSE	238	203	224	198	4.012	3.90709	-0.104915	0.407826
FFUJ_00954	675	726	905	915	1017	1041	4.22385	4.39119	3.8231	0.400751	0.568083	0.167332	0.00308553	0.000906092	0.045701	related+to+DUF726+domain+protein	1.80694	10.7269	TRUE	6.94729	TRUE	5.38067	FALSE	5.05487	FALSE	47.0602	TRUE	50.3014	TRUE	20.2055	TRUE	39.8788	TRUE	0	FALSE	2.31984	FALSE	5.03002	FALSE	1695	1307	1776	1732	4.92854	4.77332	-0.155226	0.250131
FFUJ_00955	621	518	921	605	441	407	5.57742	4.78357	5.09465	0.482772	-0.311077	-0.793849	0.146059	0.334554	0.0498783	uncharacterized+protein	0.189034	8.44455	TRUE	9.03148	TRUE	5.38067	FALSE	4.53907	FALSE	18.8241	FALSE	35.0586	TRUE	10.9535	FALSE	23.8382	TRUE	0	FALSE	6.95951	FALSE	3.74327	FALSE	756	848	911	1120	5.46844	5.78079	0.312355	0.117599
FFUJ_00956	465	432	389	428	479	409	5.72764	5.81881	5.67741	0.0502219	0.1414	0.0911778	0.600769	0.188946	0.365192	probable+Golgi+apparatus+membrane+protein+TVP23	-0.78339	8.21632	TRUE	7.08624	TRUE	13.9897	FALSE	16.0931	TRUE	48.9427	TRUE	36.5829	TRUE	38.284	TRUE	53.1346	TRUE	0	FALSE	4.63967	FALSE	3.15839	FALSE	382	498	449	480	5.42535	5.77536	0.350004	0.0516011
FFUJ_00957	578	541	200	136	128	110	3.77236	3.34889	5.31781	-1.54545	-1.96891	-0.423463	0.00231071	0.00127332	0.165639	related+to+citrate+lyase+beta+subunit	-0.0573917	10.0422	TRUE	6.94729	TRUE	11.8375	FALSE	10.7287	FALSE	5.64723	FALSE	3.04857	FALSE	5.42357	FALSE	1.55951	FALSE	4.87826	FALSE	9.27934	FALSE	3.04141	FALSE	570	537	621	577	5.21959	5.23198	0.012391	0.634314
FFUJ_00958	34	60	6	6	7	7	-2.03636	-1.66039	-0.0835689	-1.95279	-1.57682	0.375962	0.00947643	0.0163157	0.45827	uncharacterized+protein	1.17185	10.0422	TRUE	7.78096	TRUE	10.7613	FALSE	8.25285	FALSE	3.76482	FALSE	3.04857	FALSE	4.7855	FALSE	1.78229	FALSE	4.87826	FALSE	4.63967	FALSE	4.21118	FALSE	92	96	110	131	1.45226	1.69021	0.237947	0.276006
FFUJ_00959	988	1090	641	891	898	842	6.75839	6.93635	7.22599	-0.467593	-0.289633	0.17796	0.0452667	0.142133	0.330187	related+to+glycine-rich+RNA-binding+protein	-0.9771	10.9551	TRUE	8.47569	TRUE	6.45681	FALSE	5.77699	FALSE	5.64723	FALSE	7.62143	FALSE	4.99819	FALSE	10.8052	FALSE	0	FALSE	6.95951	FALSE	4.56211	FALSE	905	1014	1117	1120	6.91247	7.07037	0.157909	0.197509
FFUJ_00960	319	253	105	95	80	79	3.42523	3.13694	4.53304	-1.10781	-1.39609	-0.288289	0.00758525	0.00415719	0.302812	related+to+E.coli+cation+transport+protein	-0.37707	7.75985	TRUE	7.22518	TRUE	15.0659	TRUE	14.4425	FALSE	1.88241	FALSE	1.52429	FALSE	4.14744	FALSE	3.3418	FALSE	0	FALSE	2.31984	FALSE	3.50932	FALSE	184	258	195	222	3.89851	4.31812	0.419613	0.0873039
FFUJ_00961	665	730	619	793	780	788	5.91335	6.05888	5.86452	0.0488349	0.194366	0.145531	0.711778	0.192441	0.30569	related+to+programmed+cell+death+protein+(calcium-binding+protein)	-0.242977	7.30339	TRUE	5.97467	TRUE	7.53294	FALSE	7.73704	FALSE	41.413	TRUE	36.5829	TRUE	21.5879	TRUE	29.5192	TRUE	0	FALSE	4.63967	FALSE	3.62629	FALSE	1046	892	1121	977	6.28076	6.15227	-0.128495	0.00254168
FFUJ_00962	17	22	17	27	30	37	1.8488	2.58305	0.796372	1.05243	1.78668	0.734249	0.0390666	0.0063228	0.0603271	uncharacterized+protein	-0.96016	9.5857	TRUE	5.55783	TRUE	5.38067	FALSE	3.61062	FALSE	7.52964	FALSE	1.52429	FALSE	4.46647	FALSE	2.11647	FALSE	0	FALSE	0	FALSE	2.92443	FALSE	5	5	9	5	-0.179807	-0.61928	-0.439473	0.261947
FFUJ_00963	1165	1290	979	1022	975	933	5.68954	5.60842	6.01101	-0.321465	-0.402591	-0.081126	0.00767307	0.00368481	0.260286	related+to+transcription+factor+RfeD	0.473008	7.98808	TRUE	7.64202	TRUE	6.45681	FALSE	4.53907	FALSE	45.1778	TRUE	41.1557	TRUE	29.6701	TRUE	46.451	TRUE	0	FALSE	2.31984	FALSE	4.44513	FALSE	2875	2165	2910	2428	7.01445	6.70182	-0.312632	0.00721227
FFUJ_00964	736	732	752	851	705	660	5.71343	5.46831	5.55063	0.162802	-0.0823167	-0.245119	0.0409733	0.204858	0.0126154	uncharacterized+protein	0.147958	11.4115	TRUE	6.6694	TRUE	13.9897	FALSE	13.2046	FALSE	24.4713	TRUE	22.8643	TRUE	18.3976	FALSE	24.061	TRUE	0	FALSE	2.31984	FALSE	3.86025	FALSE	595	583	562	593	4.97271	5.10071	0.128001	0.265764
FFUJ_00965	213	257	83	87	108	104	4.7045	5.02443	5.70518	-1.00068	-0.680755	0.319924	0.00140976	0.00469848	0.0658953	related+to+Acylphosphatase	-1.88364	11.4115	TRUE	9.03148	TRUE	15.0659	TRUE	12.6888	FALSE	3.76482	FALSE	4.57286	FALSE	3.8284	FALSE	3.3418	FALSE	0	FALSE	4.63967	FALSE	3.39234	FALSE	103	129	108	112	4.57426	4.83199	0.257729	0.217006
FFUJ_00966	323	327	217	285	268	302	2.73098	2.91416	2.8569	-0.125917	0.0572584	0.183175	0.423331	0.701412	0.271995	probable+pre-mRNA+splicing+factor+ATP-dependent+RNA+helicase+PRP16	1.52206	8.90101	TRUE	6.25256	TRUE	16.142	TRUE	15.0614	TRUE	39.5306	TRUE	36.5829	TRUE	19.4611	FALSE	26.4002	TRUE	0	FALSE	6.95951	FALSE	3.27536	FALSE	956	576	980	723	4.35175	3.86275	-0.489	0.0162809
FFUJ_00967	139	195	142	232	262	233	3.13501	3.5514	2.50187	0.633148	1.04953	0.416383	0.110985	0.027115	0.212029	related+to+WD+repeat+protein+IEF+SSP+9502	0.696884	7.75985	TRUE	7.36413	TRUE	17.2181	TRUE	15.4741	TRUE	16.9417	FALSE	15.2429	FALSE	11.4852	FALSE	14.2583	FALSE	0	FALSE	4.63967	FALSE	3.86025	FALSE	312	265	310	300	3.54206	3.48404	-0.0580152	0.319203
FFUJ_00968	7138	6203	6691	5449	5444	5054	8.93055	8.72149	8.9896	-0.0590458	-0.268107	-0.209062	0.674667	0.113323	0.186199	uncharacterized+protein	-0.148801	8.21632	TRUE	5.97467	TRUE	5.38067	FALSE	3.19798	FALSE	35.7658	TRUE	42.68	TRUE	15.6326	FALSE	38.2079	TRUE	4.87826	FALSE	4.63967	FALSE	3.27536	FALSE	8025	9923	8880	10304	9.28775	9.34316	0.0554082	0.0736056
FFUJ_00969	136	104	51	41	46	53	1.85611	2.02809	2.54118	-0.68507	-0.513094	0.171977	0.0581979	0.113096	0.561665	related+to+terpene+synthase	0.108357	10.9551	TRUE	7.78096	TRUE	9.68521	FALSE	12.8951	FALSE	3.76482	FALSE	4.57286	FALSE	2.44592	FALSE	1.6709	FALSE	4.87826	FALSE	4.63967	FALSE	3.97723	FALSE	116	104	102	84	2.62239	2.46564	-0.156751	0.556577
FFUJ_00970	641	486	259	294	315	283	4.68825	4.79238	5.54486	-0.856608	-0.752474	0.104134	0.0193214	0.0281469	0.677342	related+to+nodulation+protein+nodB	-0.289827	4.56462	FALSE	7.08624	TRUE	16.142	TRUE	17.4341	TRUE	26.3537	TRUE	18.2914	FALSE	14.0375	FALSE	15.1495	FALSE	4.87826	FALSE	4.63967	FALSE	3.74327	FALSE	350	369	466	378	4.90439	4.89369	-0.0107012	0.946733
FFUJ_00971	27	15	20	18	24	8	1.33345	1.07003	0.511758	0.821694	0.558273	-0.263421	0.291305	0.469166	0.701823	uncharacterized+protein	-0.603841	5.02108	TRUE	4.16837	FALSE	20.4466	TRUE	20.9416	TRUE	5.64723	FALSE	3.04857	FALSE	4.99819	FALSE	1.44811	FALSE	0	FALSE	4.63967	FALSE	4.32816	FALSE	10	13	11	5	0.0756025	-0.328932	-0.404534	0.551834
FFUJ_00972	483	529	299	201	171	182	3.89697	3.43891	4.73198	-0.835009	-1.29307	-0.45806	0.0205685	0.00629389	0.141662	related+to+cystathionine+gamma-synthases	0.358396	11.868	TRUE	10.143	TRUE	10.7613	FALSE	9.18129	FALSE	7.52964	FALSE	4.57286	FALSE	6.9124	FALSE	4.34434	FALSE	0	FALSE	2.31984	FALSE	2.92443	FALSE	666	855	730	912	5.0327	5.46994	0.437242	0.00248377
FFUJ_00973	3708	3869	1941	1713	1818	1667	7.47133	7.42097	8.58733	-1.11599	-1.16636	-0.0503666	0.000433978	0.000371704	0.60674	uncharacterized+protein	-0.463947	9.81393	TRUE	6.94729	TRUE	4.30454	FALSE	2.78534	FALSE	45.1778	TRUE	53.35	TRUE	28.1813	TRUE	60.041	TRUE	0	FALSE	4.63967	FALSE	4.21118	FALSE	3728	3913	3934	3962	8.39331	8.38384	-0.0094667	0.893124
FFUJ_00974	30	28	3	13	6	13	-0.494265	0.0984845	0.698945	-1.19321	-0.60046	0.59275	0.200092	0.450455	0.514341	uncharacterized+protein	-0.277534	8.90101	TRUE	6.11362	TRUE	8.60907	FALSE	3.81694	FALSE	1.88241	FALSE	3.04857	FALSE	4.25378	FALSE	3.00762	FALSE	0	FALSE	4.63967	FALSE	2.5735	FALSE	11	17	25	21	0.4269	0.540719	0.113819	0.807149
FFUJ_00975	75	65	22	33	29	42	1.46389	1.9306	2.01036	-0.546465	-0.0797571	0.466708	0.154271	0.796801	0.217176	uncharacterized+protein	-0.242977	7.07516	TRUE	5.27994	TRUE	9.68521	FALSE	4.12642	FALSE	7.52964	FALSE	1.52429	FALSE	2.65861	FALSE	1.78229	FALSE	0	FALSE	2.31984	FALSE	4.21118	FALSE	56	74	74	62	2.24279	2.36234	0.119549	0.639844
FFUJ_00976	1050	986	509	532	518	554	7.27517	7.30726	8.22379	-0.948621	-0.916531	0.0320906	0.000358225	0.000409106	0.700938	related+to+LSM6+-+Sm-like+(Lsm)+protein	-2.00578	10.2704	TRUE	9.72621	TRUE	13.9897	FALSE	27.1312	TRUE	5.64723	FALSE	4.57286	FALSE	4.89185	FALSE	3.23041	FALSE	0	FALSE	2.31984	FALSE	3.39234	FALSE	450	421	478	455	6.80954	6.8327	0.0231606	0.109016
FFUJ_00977	275	286	510	680	699	686	4.89286	5.09298	3.58903	1.30384	1.50396	0.200119	0.0017587	0.0010407	0.228133	uncharacterized+protein	0.54498	6.84693	TRUE	7.36413	TRUE	6.45681	FALSE	5.15803	FALSE	28.2361	TRUE	41.1557	TRUE	13.3994	FALSE	42.6637	TRUE	4.87826	FALSE	4.63967	FALSE	2.69048	FALSE	621	413	661	475	4.71889	4.29856	-0.420329	0.00371348
FFUJ_00978	529	554	382	452	421	327	4.06413	3.8882	4.29706	-0.232927	-0.408859	-0.175932	0.128919	0.0330454	0.240164	related+to+NAD-dependent+histone+deacetylases	0.908429	12.0962	TRUE	7.50307	TRUE	6.45681	FALSE	4.02326	FALSE	24.4713	TRUE	28.9614	TRUE	19.9928	FALSE	38.4307	TRUE	4.87826	FALSE	4.63967	FALSE	4.0942	FALSE	671	629	757	771	4.51809	4.58344	0.0653549	0.488128
FFUJ_00979	726	686	221	191	206	200	3.2533	3.22347	4.878	-1.6247	-1.65454	-0.029839	0.000138809	0.000136122	0.801634	related+to+mitochondrial+rhomboid+protease	0.752749	12.7809	TRUE	7.22518	TRUE	9.68521	FALSE	14.133	FALSE	30.1186	TRUE	19.8157	FALSE	13.7184	FALSE	11.1393	FALSE	0	FALSE	9.27934	FALSE	4.0942	FALSE	797	782	884	839	4.92419	4.94457	0.0203777	0.525509
FFUJ_00980	168	138	140	111	122	111	4.06783	3.99605	3.77374	0.294098	0.222317	-0.071781	0.235672	0.35536	0.747319	uncharacterized+protein	-0.724993	9.81393	TRUE	7.36413	TRUE	16.142	TRUE	11.8635	FALSE	22.5889	TRUE	22.8643	TRUE	16.6961	FALSE	21.1647	TRUE	0	FALSE	2.31984	FALSE	4.32816	FALSE	144	131	166	158	3.96657	3.93685	-0.0297225	0.748945
FFUJ_00981	463	522	387	430	524	533	4.64938	4.98988	4.75324	-0.103863	0.236635	0.340498	0.272576	0.0446027	0.0162239	uncharacterized+protein	0.293959	8.21632	TRUE	6.25256	TRUE	5.38067	FALSE	2.78534	FALSE	11.2945	FALSE	32.01	TRUE	5.74261	FALSE	24.7293	TRUE	0	FALSE	6.95951	FALSE	5.84886	FALSE	1072	904	1173	973	5.79729	5.62182	-0.175471	0.00868383
FFUJ_00982	663	636	638	680	721	736	5.33363	5.44428	5.23431	0.0993247	0.209971	0.110647	0.183334	0.029704	0.148544	uncharacterized+protein	0.265437	7.07516	TRUE	7.22518	TRUE	7.53294	FALSE	5.77699	FALSE	41.413	TRUE	41.1557	TRUE	23.0768	TRUE	43.4434	TRUE	4.87826	FALSE	2.31984	FALSE	3.04141	FALSE	1225	977	1274	1137	5.9805	5.81369	-0.166803	0.0241233
FFUJ_00983	1884	1544	2557	2655	2763	2700	7.14779	7.24081	6.59299	0.554801	0.647821	0.0930202	0.00814253	0.00487117	0.43232	related+to+inosine-uridine+preferring+nucleoside+hydrolase	0.372952	6.16224	TRUE	6.53045	TRUE	8.60907	FALSE	8.25285	FALSE	7.52964	FALSE	3.04857	FALSE	4.25378	FALSE	2.22787	FALSE	0	FALSE	2.31984	FALSE	3.97723	FALSE	2328	1922	2280	2132	6.77153	6.62996	-0.141576	0.120201
FFUJ_00984	88	115	51	66	82	67	4.02805	4.42412	4.12385	-0.0958023	0.300261	0.396063	0.680567	0.22638	0.14278	related+to+Sm-like+protein+LSm8	-1.75147	10.9551	TRUE	7.91991	TRUE	11.8375	FALSE	16.5057	TRUE	45.1778	TRUE	19.8157	FALSE	16.3771	FALSE	23.0584	TRUE	0	FALSE	2.31984	FALSE	2.80745	FALSE	117	103	121	106	4.60982	4.49552	-0.114298	0.126631
FFUJ_00985	748	697	659	679	717	771	5.20838	5.32989	5.25933	-0.0509489	0.0705679	0.121517	0.568967	0.43845	0.219936	related+to+C-type+cyclin	0.411426	6.6187	TRUE	5.27994	TRUE	9.68521	FALSE	6.39596	FALSE	50.8251	TRUE	62.4957	TRUE	28.394	TRUE	50.127	TRUE	0	FALSE	2.31984	FALSE	3.97723	FALSE	922	781	1055	866	5.4916	5.30237	-0.189234	0.0343841
FFUJ_00986	400	260	212	149	167	141	3.17545	2.9852	3.70697	-0.531522	-0.721776	-0.190254	0.213269	0.125509	0.650787	related+to+U4/U6+small+nuclear+ribonucleoprotein	0.640621	10.7269	TRUE	4.02943	FALSE	16.142	TRUE	25.7901	TRUE	24.4713	TRUE	15.2429	FALSE	11.3789	FALSE	5.45827	FALSE	4.87826	FALSE	2.31984	FALSE	4.0942	FALSE	375	285	388	333	3.88475	3.66778	-0.216967	0.0294545
FFUJ_00987	1549	1172	1167	774	747	651	5.46165	5.0215	5.99875	-0.537101	-0.977255	-0.440154	0.124272	0.0285781	0.199626	probable+protein+kinase	0.629473	8.90101	TRUE	7.50307	TRUE	6.45681	FALSE	4.22958	FALSE	41.413	TRUE	38.1071	TRUE	19.142	FALSE	48.0105	TRUE	0	FALSE	4.63967	FALSE	4.0942	FALSE	1231	1450	1306	1403	5.64134	5.88136	0.240017	0.0881374
FFUJ_00988	3723	5720	578	763	777	644	5.368	5.43729	8.15116	-2.78316	-2.71387	0.0692889	0.00096274	0.00105191	0.824124	related+to+cellobiose+dehydrogenase	0.233888	7.53162	TRUE	6.39151	TRUE	7.53294	FALSE	6.60228	FALSE	7.52964	FALSE	4.57286	FALSE	7.65681	FALSE	8.91147	FALSE	4.87826	FALSE	4.63967	FALSE	4.67909	FALSE	3164	5094	3951	5707	7.57481	8.11184	0.537035	0.0175698
FFUJ_00989	6080	5217	5652	6224	6273	5655	10.1517	10.1486	9.99949	0.152183	0.149149	-0.00303379	0.0710861	0.0745182	0.962393	related+to+F1F0-ATPase+complex,+subunit+h	-1.38082	9.35747	TRUE	8.1978	TRUE	8.60907	FALSE	8.87181	FALSE	50.8251	TRUE	50.3014	TRUE	33.9239	TRUE	56.1422	TRUE	0	FALSE	2.31984	FALSE	4.67909	FALSE	3980	3770	4404	3996	9.44891	9.27855	-0.170358	0.0438435
FFUJ_00990	3123	2960	2407	2159	1990	2062	5.90256	5.74669	6.36823	-0.465671	-0.62155	-0.155879	0.0068624	0.00258489	0.142296	probable+protein+kinase+sck1,+cAMP-dependent	1.42223	9.35747	TRUE	9.30937	TRUE	8.60907	FALSE	3.09482	FALSE	1.88241	FALSE	1.52429	FALSE	3.50937	FALSE	2.22787	FALSE	0	FALSE	4.63967	FALSE	4.21118	FALSE	5671	4760	6124	5615	7.17634	6.86494	-0.311396	0.00851327
FFUJ_00991	214	266	75	117	101	64	4.59584	4.44248	5.51407	-0.918231	-1.0716	-0.153366	0.0428443	0.0302495	0.677898	uncharacterized+protein	-1.65745	12.0962	TRUE	8.61464	TRUE	7.53294	FALSE	10.8319	FALSE	7.52964	FALSE	1.52429	FALSE	5.74261	FALSE	3.23041	FALSE	0	FALSE	4.63967	FALSE	3.27536	FALSE	172	199	216	225	5.20592	5.43586	0.229943	0.12599
FFUJ_00992	75	112	75	88	100	91	2.98981	3.23093	2.4457	0.544116	0.785233	0.241117	0.0810471	0.0286305	0.323873	uncharacterized+protein	-0.234465	10.9551	TRUE	7.64202	TRUE	4.30454	FALSE	3.81694	FALSE	22.5889	TRUE	27.4371	TRUE	13.7184	FALSE	30.7446	TRUE	0	FALSE	4.63967	FALSE	3.15839	FALSE	281	147	268	202	4.2933	3.70919	-0.584111	0.0453277
FFUJ_00993	752	764	577	560	682	619	4.60876	4.76804	4.96534	-0.356586	-0.197303	0.159283	0.00119957	0.00875911	0.019049	related+to+nuclear+prelamin+A+recognition+factor	0.78576	8.90101	TRUE	6.80834	TRUE	5.38067	FALSE	4.12642	FALSE	45.1778	TRUE	45.7286	TRUE	25.31	TRUE	31.1901	TRUE	0	FALSE	6.95951	FALSE	3.39234	FALSE	1485	1033	1478	1178	5.70643	5.36085	-0.345576	0.00833001
FFUJ_00994	556	459	269	204	134	133	5.14391	4.40096	6.04886	-0.904956	-1.6479	-0.742944	0.0147441	0.00291511	0.0454332	uncharacterized+protein	-0.957356	9.81393	TRUE	7.78096	TRUE	11.8375	FALSE	13.9267	FALSE	3.76482	FALSE	6.09714	FALSE	4.36013	FALSE	4.90131	FALSE	4.87826	FALSE	2.31984	FALSE	3.39234	FALSE	206	309	226	272	4.66561	5.17711	0.511499	0.0534817
FFUJ_00995	552	677	488	561	697	655	5.1385	5.4633	5.26289	-0.12439	0.200414	0.324804	0.394501	0.19532	0.0717911	related+to+C2H2+finger+domain+protein+(Gli3)	0.140124	7.75985	TRUE	4.58521	FALSE	6.45681	FALSE	5.77699	FALSE	71.5316	TRUE	57.9229	TRUE	26.2671	TRUE	51.9093	TRUE	0	FALSE	4.63967	FALSE	3.50932	FALSE	961	1016	1083	1109	5.81058	5.94799	0.137405	0.0432001
FFUJ_00996	518	608	483	692	900	831	5.25685	5.79323	5.10431	0.152542	0.688918	0.536376	0.476082	0.0250108	0.0507791	probable+2-dehydro-3-deoxyphosphoheptonate+aldolase	0.157044	9.12924	TRUE	7.78096	TRUE	8.60907	FALSE	8.04653	FALSE	35.7658	TRUE	51.8257	TRUE	15.739	FALSE	39.3219	TRUE	0	FALSE	6.95951	FALSE	4.0942	FALSE	717	732	752	838	5.31064	5.4934	0.182764	0.0199649
FFUJ_00997	412	325	81	75	105	116	1.80445	2.29561	3.65993	-1.85549	-1.36433	0.491162	0.0013694	0.00315897	0.112489	probable+cyclophilin+E	0.897628	8.90101	TRUE	5.41889	TRUE	25.8272	TRUE	25.7901	TRUE	37.6482	TRUE	21.34	TRUE	21.8006	TRUE	19.0483	FALSE	0	FALSE	2.31984	FALSE	3.39234	FALSE	530	402	594	508	4.17875	3.97086	-0.207892	0.141927
FFUJ_00998	610	583	262	245	257	281	4.78569	4.85612	5.8633	-1.07761	-1.00718	0.0704299	0.000411586	0.000520976	0.503124	uncharacterized+protein	-0.50226	9.35747	TRUE	8.33675	TRUE	11.8375	FALSE	12.3793	FALSE	1.88241	FALSE	3.04857	FALSE	4.89185	FALSE	5.12409	FALSE	9.75653	FALSE	4.63967	FALSE	4.32816	FALSE	590	572	647	580	5.71697	5.72156	0.00458554	0.938018
FFUJ_00999	23	39	10	12	18	30	0.56072	1.74831	1.07211	-0.511391	0.676202	1.18759	0.297398	0.145533	0.0470832	related+to+SLD5+-+part+of+GINS,+replication+multiprotein+complex	-0.592919	11.1833	TRUE	7.91991	TRUE	16.142	TRUE	16.8152	TRUE	5.64723	FALSE	3.04857	FALSE	4.46647	FALSE	2.00508	FALSE	0	FALSE	6.95951	FALSE	3.97723	FALSE	73	36	98	68	2.97342	2.27645	-0.696969	0.153754
FFUJ_01000	79	45	53	39	60	38	2.37004	2.50433	1.94352	0.426519	0.560814	0.134295	0.398285	0.28065	0.769948	related+to+dehydrogenases+with+different+specificities+(related+to+short-chain+alcohol+dehydrogenases)	-0.411195	5.47754	TRUE	5.27994	TRUE	9.68521	FALSE	3.9201	FALSE	1.88241	FALSE	3.04857	FALSE	4.57282	FALSE	0.891147	FALSE	4.87826	FALSE	4.63967	FALSE	3.50932	FALSE	142	100	152	109	3.56818	3.16042	-0.407751	0.000507964
FFUJ_01001	22090	22353	29140	15397	9619	7003	8.6979	7.35833	8.45763	0.240265	-1.0993	-1.33957	0.492835	0.0268399	0.0148014	uncharacterized+protein	1.9042	9.35747	TRUE	14.4504	TRUE	32.284	TRUE	32.3924	TRUE	22.5889	TRUE	6.09714	FALSE	11.5916	FALSE	13.59	FALSE	4.87826	FALSE	9.27934	FALSE	10.294	TRUE	6985	17989	6526	17984	6.90681	8.07146	1.16465	0.0024497
FFUJ_01002	3667	3213	3071	2391	2258	1955	7.99769	7.63536	8.39614	-0.398456	-0.760781	-0.362326	0.0658237	0.00973978	0.081717	probable+RPE1+-+D-ribulose-5-phosphate+3-epimerase	-0.416962	15.2915	TRUE	10.8378	TRUE	7.53294	FALSE	6.49912	FALSE	11.2945	FALSE	12.1943	FALSE	5.31723	FALSE	13.033	FALSE	0	FALSE	2.31984	FALSE	3.39234	FALSE	2521	2675	2872	2794	7.80165	7.83659	0.0349408	0.604408
FFUJ_01003	127	91	116	23	10	5	3.45511	0.832933	3.77439	-0.319282	-2.94145	-2.62217	0.727226	0.098026	0.132703	uncharacterized+protein	-1.28983	6.16224	TRUE	7.78096	TRUE	8.60907	FALSE	7.42756	FALSE	3.76482	FALSE	4.57286	FALSE	3.08399	FALSE	2.00508	FALSE	4.87826	FALSE	2.31984	FALSE	3.04141	FALSE	55	90	56	99	3.07629	3.89138	0.815093	0.000301631
FFUJ_01004	229	296	33	38	67	51	0.797715	1.55628	3.20967	-2.41195	-1.65339	0.758562	0.000902475	0.00220648	0.0566663	related+to+UTP18+Possible+U3+snoRNP+protein+involved+in+maturation+of+pre-18S+rRNA	0.803227	4.10816	FALSE	4.44627	FALSE	22.5988	TRUE	28.6786	TRUE	5.64723	FALSE	3.04857	FALSE	5.74261	FALSE	5.0127	FALSE	4.87826	FALSE	2.31984	FALSE	4.32816	FALSE	288	228	271	236	3.28077	3.10301	-0.177757	0.145304
FFUJ_01005	546	491	219	98	80	62	2.3361	1.37613	3.89911	-1.56301	-2.52298	-0.959974	0.0176764	0.00635571	0.131105	related+to+carbohydrate+kinase,+contains+PfkB+domain	1.23143	10.7269	TRUE	8.61464	TRUE	12.9136	FALSE	15.2678	TRUE	3.76482	FALSE	1.52429	FALSE	3.61571	FALSE	1.6709	FALSE	0	FALSE	2.31984	FALSE	5.03002	FALSE	537	612	514	606	3.74933	4.06725	0.317922	0.0518693
FFUJ_01006	72	78	21	15	12	11	1.09701	0.641182	2.33126	-1.23425	-1.69008	-0.455827	0.00135612	0.000610097	0.0612706	uncharacterized+protein	-0.444184	10.0422	TRUE	9.72621	TRUE	10.7613	FALSE	8.45917	FALSE	3.76482	FALSE	6.09714	FALSE	2.97765	FALSE	1.89369	FALSE	0	FALSE	4.63967	FALSE	3.04141	FALSE	101	64	98	70	3.04411	2.54551	-0.498605	0.00642366
FFUJ_01007	60	44	123	60	66	50	2.66946	2.15267	1.10289	1.56657	1.04978	-0.516794	0.042083	0.128126	0.318403	related+to+a+retinal+short-chain+dehydrogenase/reductase	0.182692	7.75985	TRUE	6.25256	TRUE	7.53294	FALSE	5.57067	FALSE	3.76482	FALSE	4.57286	FALSE	3.19034	FALSE	1.00254	FALSE	9.75653	FALSE	4.63967	FALSE	3.27536	FALSE	70	60	73	82	1.95548	1.9768	0.0213187	0.890221
FFUJ_01008	29837	31746	29854	17032	15189	11751	9.7491	9.11059	9.87703	-0.127933	-0.766439	-0.638506	0.645542	0.0432508	0.0689822	related+to+phenol+2-monooxygenase	0.958286	7.30339	TRUE	8.89253	TRUE	15.0659	TRUE	12.5856	FALSE	64.0019	TRUE	70.1171	TRUE	33.6049	TRUE	53.6916	TRUE	0	FALSE	6.95951	FALSE	6.55073	FALSE	13037	36169	14123	36452	8.9201	10.0392	1.11909	1.82776e-05
FFUJ_01009	441	538	541	414	373	343	4.3615	3.97444	4.257	0.104509	-0.282555	-0.387064	0.602008	0.221145	0.121166	probable+methylmalonate-semialdehyde+dehydrogenase+(acylating)	0.77484	6.6187	TRUE	5.27994	TRUE	17.2181	TRUE	11.7603	FALSE	24.4713	TRUE	21.34	TRUE	9.46466	FALSE	18.2685	FALSE	0	FALSE	4.63967	FALSE	4.21118	FALSE	1295	982	1438	1112	5.60136	5.29249	-0.308877	0.00267349
FFUJ_01010	2831	2523	2696	2058	2085	2055	6.62907	6.4481	6.86839	-0.239317	-0.420293	-0.180976	0.219038	0.0657972	0.328915	probable+calcium-binding+protein+precursor+cnx1	0.751035	9.35747	TRUE	9.30937	TRUE	4.30454	FALSE	7.11808	FALSE	32.001	TRUE	38.1071	TRUE	16.4834	FALSE	26.9572	TRUE	0	FALSE	0	FALSE	3.62629	FALSE	4043	3537	4324	3900	7.31573	7.08106	-0.234672	0.000443582
FFUJ_01011	33246	20418	32565	27502	25407	23411	11.9237	11.822	11.3028	0.62086	0.519192	-0.101668	0.0541419	0.0843911	0.67421	uncharacterized+protein	-0.756331	8.67278	TRUE	6.80834	TRUE	7.53294	FALSE	6.49912	FALSE	45.1778	TRUE	65.5443	TRUE	26.7988	TRUE	61.8233	TRUE	4.87826	FALSE	6.95951	FALSE	4.32816	FALSE	14279	19880	14910	20004	10.748	10.8661	0.118122	0.0220118
FFUJ_01012	183	224	288	293	305	257	4.85985	4.80337	3.94234	0.917505	0.861033	-0.0564719	0.00319115	0.00410659	0.669766	Methylthioribulose-1-phosphate+dehydratase	-0.386468	13.9221	TRUE	9.44831	TRUE	7.53294	FALSE	8.97497	FALSE	3.76482	FALSE	4.57286	FALSE	4.04109	FALSE	1.78229	FALSE	0	FALSE	4.63967	FALSE	4.21118	FALSE	282	341	358	358	4.66122	4.88338	0.222155	0.145692
FFUJ_01013	356	365	210	251	254	222	3.94029	3.98254	4.32656	-0.386267	-0.344016	0.0422512	0.0131305	0.0190297	0.664051	related+to+protein+transport+membrane+glycoprotein+Sec20	0.209141	18.4867	TRUE	7.78096	TRUE	17.2181	TRUE	16.4025	TRUE	41.413	TRUE	47.2529	TRUE	25.5227	TRUE	36.7598	TRUE	0	FALSE	4.63967	FALSE	5.147	FALSE	401	373	424	404	4.42345	4.44848	0.0250338	0.19686
FFUJ_01014	222	224	45	70	67	94	4.00874	4.52403	5.51582	-1.50708	-0.991793	0.515287	0.00589616	0.0181473	0.153645	probable+ribosomal+protein+YmL44,+mitochondrial	-1.77596	6.84693	TRUE	7.50307	TRUE	13.9897	FALSE	21.9732	TRUE	24.4713	TRUE	18.2914	FALSE	11.2725	FALSE	21.9445	TRUE	0	FALSE	4.63967	FALSE	4.44513	FALSE	167	142	151	184	5.04191	5.15235	0.110443	0.523511
FFUJ_01015	6005	5189	4204	3620	3280	3345	7.64055	7.41708	8.14227	-0.501719	-0.725185	-0.223466	0.00835187	0.00238375	0.0839213	probable+inorganic+pyrophosphatase	0.467801	9.5857	TRUE	8.05886	TRUE	5.38067	FALSE	5.77699	FALSE	7.52964	FALSE	3.04857	FALSE	2.97765	FALSE	1.44811	FALSE	0	FALSE	4.63967	FALSE	3.27536	FALSE	4756	5281	5085	5437	7.84721	7.86059	0.0133829	0.801371
FFUJ_01016	758	973	1594	2010	1423	1181	6.95892	6.49665	5.91561	1.04331	0.58104	-0.462268	0.00781557	0.0472654	0.0817232	related+to+meiotic+expression+up-regulated+protein+14	0.0299829	9.81393	TRUE	6.11362	TRUE	22.5988	TRUE	17.6405	TRUE	7.52964	FALSE	1.52429	FALSE	4.67916	FALSE	2.45065	FALSE	0	FALSE	2.31984	FALSE	3.15839	FALSE	446	740	459	610	4.74069	5.40388	0.663188	0.0463047
FFUJ_01017	1231	1208	1264	1331	1292	1306	5.95442	5.94487	5.89505	0.0593638	0.0498129	-0.00955097	0.270605	0.343604	0.846121	probable+oligosaccharyltransferase+alpha+subunit	0.582074	11.1833	TRUE	9.72621	TRUE	11.8375	FALSE	15.7836	TRUE	52.7075	TRUE	39.6314	TRUE	29.6701	TRUE	36.0914	TRUE	0	FALSE	4.63967	FALSE	4.0942	FALSE	1691	1440	1822	1585	6.16898	6.009	-0.159978	0.00465547
FFUJ_01018	148	228	115	83	79	71	4.34808	4.01037	4.72244	-0.374359	-0.712067	-0.337708	0.315712	0.111	0.401337	uncharacterized+protein	-1.32916	7.53162	TRUE	5.14099	TRUE	6.45681	FALSE	5.26119	FALSE	15.0593	FALSE	22.8643	TRUE	13.2931	FALSE	18.9369	FALSE	0	FALSE	4.63967	FALSE	3.97723	FALSE	131	97	189	134	4.59316	4.21981	-0.373351	0.243418
FFUJ_01019	3138	2764	2006	1387	1038	1027	6.35989	5.67433	7.22708	-0.867191	-1.55275	-0.685556	0.0158862	0.00242544	0.0332319	probable+hexokinase	0.52707	7.53162	TRUE	5.00205	TRUE	5.38067	FALSE	4.33274	FALSE	9.41205	FALSE	18.2914	FALSE	5.74261	FALSE	18.2685	FALSE	0	FALSE	4.63967	FALSE	3.39234	FALSE	4529	4151	4854	4994	7.71344	7.58581	-0.127632	0.101852
FFUJ_01020	538	492	395	279	238	261	4.29883	3.897	4.76108	-0.462248	-0.864078	-0.401829	0.104335	0.0225331	0.172588	related+to+protein-arginine+N-methyltransferase	0.358396	7.98808	TRUE	7.50307	TRUE	8.60907	FALSE	11.2445	FALSE	3.76482	FALSE	4.57286	FALSE	3.50937	FALSE	3.11901	FALSE	0	FALSE	4.63967	FALSE	4.44513	FALSE	449	419	483	436	4.4516	4.43058	-0.0210136	0.56447
FFUJ_01021	564	738	909	908	932	846	4.75606	4.71265	4.21994	0.536127	0.492716	-0.0434108	0.0293437	0.0379422	0.789114	related+to+polyphosphate+synthetase	1.27381	11.1833	TRUE	6.94729	TRUE	11.8375	FALSE	8.14969	FALSE	30.1186	TRUE	35.0586	TRUE	14.1438	FALSE	26.4002	TRUE	0	FALSE	4.63967	FALSE	3.62629	FALSE	1560	1247	1738	1342	5.38604	5.10212	-0.283924	0.0088768
FFUJ_01022	76	77	39	30	31	35	0.793358	0.850996	1.16088	-0.367524	-0.309886	0.0576377	0.0586007	0.0898998	0.708973	related+to+O-succinylhomoserine+(thiol)-lyase	0.763836	7.75985	TRUE	6.94729	TRUE	21.5227	TRUE	14.133	FALSE	7.52964	FALSE	4.57286	FALSE	2.65861	FALSE	3.67598	FALSE	0	FALSE	4.63967	FALSE	2.80745	FALSE	162	98	157	94	2.51581	1.85927	-0.656545	0.0121822
FFUJ_01023	433	452	472	522	632	493	3.6086	3.75404	3.273	0.335606	0.481045	0.145439	0.0452054	0.0152993	0.259882	probable+replication+licensing+factor+MCM4	1.59359	4.33639	FALSE	4.30732	FALSE	18.2943	TRUE	17.9499	TRUE	35.7658	TRUE	27.4371	TRUE	16.5897	FALSE	25.7319	TRUE	0	FALSE	0	FALSE	3.62629	FALSE	964	840	1104	1071	4.37626	4.33534	-0.0409136	0.714388
FFUJ_01024	1426	1240	585	643	624	580	6.25662	6.20834	7.36749	-1.11086	-1.15914	-0.0482806	0.000377407	0.000335104	0.627906	related+to+coatomer+protein+zeta+chain	-0.75877	11.1833	TRUE	9.30937	TRUE	22.5988	TRUE	24.9649	TRUE	33.8834	TRUE	30.4857	TRUE	22.3324	TRUE	35.3117	TRUE	0	FALSE	4.63967	FALSE	3.62629	FALSE	1099	1102	1268	1097	6.92362	6.89843	-0.0251965	0.785735
FFUJ_01025	205	205	157	171	221	208	3.39956	3.75419	3.28297	0.116593	0.471219	0.354626	0.0876838	0.00102392	0.00276299	related+to+translation+initiation+protein+SUA5	0.296311	9.12924	TRUE	7.64202	TRUE	6.45681	FALSE	8.25285	FALSE	3.76482	FALSE	6.09714	FALSE	5.63626	FALSE	1.6709	FALSE	9.75653	FALSE	4.63967	FALSE	3.74327	FALSE	229	226	246	198	3.54097	3.46861	-0.0723648	0.658235
FFUJ_01026	784	974	473	669	637	762	4.10728	4.3824	4.70588	-0.598598	-0.323483	0.275115	0.0712132	0.244138	0.326606	related+to+conserved+oligomeric+golgi+complex+component+4	1.26724	13.0092	TRUE	6.39151	TRUE	12.9136	FALSE	14.0298	FALSE	50.8251	TRUE	13.7186	FALSE	26.7988	TRUE	20.7192	TRUE	0	FALSE	9.27934	FALSE	3.27536	FALSE	1842	1313	1870	1534	5.56966	5.23585	-0.333806	0.00628374
FFUJ_01027	1181	1112	1162	1122	1219	1147	4.6664	4.70973	4.70736	-0.0409561	0.00237432	0.0433304	0.392682	0.958183	0.370552	probable+calcium+P-type+ATPase	1.68212	7.53162	TRUE	7.64202	TRUE	6.45681	FALSE	7.53072	FALSE	35.7658	TRUE	54.8743	TRUE	20.5245	TRUE	46.8966	TRUE	0	FALSE	4.63967	FALSE	3.86025	FALSE	2193	1663	2285	2062	5.42386	5.18864	-0.23521	0.0469741
FFUJ_01028	915	971	1783	1797	1982	1752	6.08907	6.16055	5.20668	0.882393	0.953871	0.071478	7.56218e-05	5.71515e-05	0.182049	related+to+double-strand-break+repair+protein+rad21	0.889084	7.75985	TRUE	5.97467	TRUE	11.8375	FALSE	6.60228	FALSE	39.5306	TRUE	64.02	TRUE	26.4798	TRUE	71.2917	TRUE	0	FALSE	6.95951	FALSE	3.50932	FALSE	1877	1357	2019	1636	6.01235	5.68615	-0.326201	0.00712968
FFUJ_01029	634	799	844	1038	844	871	7.57071	7.43834	7.15402	0.416687	0.28432	-0.132367	0.0755493	0.177489	0.478935	related+to+beta-tubulin+binding+protein	-1.49411	11.4115	TRUE	6.94729	TRUE	8.60907	FALSE	8.87181	FALSE	20.7065	TRUE	18.2914	FALSE	19.2484	FALSE	31.8585	TRUE	9.75653	FALSE	6.95951	FALSE	4.0942	FALSE	518	605	648	625	6.61439	6.81552	0.201132	0.163188
FFUJ_01030	500	471	523	574	651	613	5.24581	5.42842	4.93173	0.314082	0.496686	0.182604	0.0107347	0.00224616	0.0505071	uncharacterized+protein	0.0894982	7.53162	TRUE	7.91991	TRUE	13.9897	FALSE	12.1729	FALSE	64.0019	TRUE	33.5343	TRUE	22.6514	TRUE	53.0232	TRUE	0	FALSE	4.63967	FALSE	4.44513	FALSE	654	526	646	600	5.19641	5.09717	-0.0992431	0.184087
FFUJ_01031	303	423	231	316	441	443	3.84097	4.49954	4.01102	-0.170048	0.488529	0.658577	0.503885	0.0940008	0.0477856	related+to+YTH1+Protein+of+the+3`+processing+complex	0.529071	10.7269	TRUE	8.05886	TRUE	12.9136	FALSE	21.6637	TRUE	45.1778	TRUE	32.01	TRUE	17.5469	FALSE	35.4231	TRUE	0	FALSE	4.63967	FALSE	4.21118	FALSE	695	624	789	623	4.95521	4.81293	-0.142276	0.157536
FFUJ_01032	595	590	697	912	1008	861	5.57118	5.77735	5.06597	0.505216	0.711382	0.206167	0.0247095	0.00826183	0.201377	uncharacterized+protein	0.284514	11.1833	TRUE	8.05886	TRUE	8.60907	FALSE	5.77699	FALSE	48.9427	TRUE	44.2043	TRUE	18.823	FALSE	39.8788	TRUE	0	FALSE	2.31984	FALSE	3.39234	FALSE	738	611	807	690	5.2638	5.10901	-0.154791	0.0195287
FFUJ_01033	2053	1759	2068	3507	5138	5023	6.69922	7.63975	6.2565	0.44272	1.38325	0.940533	0.206412	0.0114842	0.0372712	uncharacterized+protein	0.877352	7.53162	TRUE	7.08624	TRUE	4.30454	FALSE	3.09482	FALSE	13.1769	FALSE	36.5829	TRUE	5.10454	FALSE	46.7852	TRUE	0	FALSE	4.63967	FALSE	3.27536	FALSE	4733	2818	4635	3658	7.36695	6.76979	-0.597164	0.0151848
FFUJ_01034	57	46	48	52	49	33	3.02281	2.81416	2.21023	0.812583	0.603935	-0.208648	0.0392801	0.0918075	0.444402	uncharacterized+protein	-0.937878	5.47754	TRUE	6.80834	TRUE	6.45681	FALSE	3.09482	FALSE	3.76482	FALSE	6.09714	FALSE	4.67916	FALSE	2.00508	FALSE	0	FALSE	4.63967	FALSE	4.0942	FALSE	70	73	55	67	2.86825	3.10978	0.241528	0.358188
FFUJ_01035	474	406	710	851	918	854	5.81444	5.97721	4.84687	0.967573	1.13034	0.162767	0.0027522	0.00158444	0.265512	related+to+MOB2+protein,+required+for+maintenance+in+ploidy	0.00863031	10.7269	TRUE	7.08624	TRUE	5.38067	FALSE	5.15803	FALSE	5.64723	FALSE	1.52429	FALSE	4.25378	FALSE	3.89877	FALSE	4.87826	FALSE	2.31984	FALSE	4.0942	FALSE	727	612	797	667	5.51929	5.36507	-0.154225	0.014058
FFUJ_01036	883	772	1235	1194	1225	1158	6.1516	6.11328	5.60389	0.547715	0.509396	-0.0383195	0.00462463	0.00594362	0.68369	uncharacterized+protein	0.289244	10.4986	TRUE	7.36413	TRUE	15.0659	TRUE	14.752	FALSE	33.8834	TRUE	45.7286	TRUE	21.0562	TRUE	41.6611	TRUE	0	FALSE	2.31984	FALSE	3.39234	FALSE	1036	827	1080	890	5.7125	5.49348	-0.219021	0.00368399
FFUJ_01037	922	1076	808	932	1024	1039	5.24102	5.47397	5.45757	-0.216555	0.0163956	0.23295	0.126503	0.888195	0.10902	probable+TGL5+Triacylglycerol+lipase+involved+in+TAG+mobilization	0.727703	9.35747	TRUE	7.64202	TRUE	12.9136	FALSE	6.60228	FALSE	24.4713	TRUE	24.3886	TRUE	12.5487	FALSE	18.8255	FALSE	0	FALSE	2.31984	FALSE	4.0942	FALSE	1898	1503	2027	1677	6.18425	5.93109	-0.253163	0.000295053
FFUJ_01038	234	153	549	302	130	157	5.70766	4.3108	4.22815	1.47951	0.0826531	-1.39685	0.0408687	0.886742	0.0497609	uncharacterized+protein	-0.77596	11.4115	TRUE	7.08624	TRUE	12.9136	FALSE	8.56233	FALSE	3.76482	FALSE	3.04857	FALSE	6.06164	FALSE	2.89623	FALSE	0	FALSE	6.95951	FALSE	3.27536	FALSE	147	155	100	154	3.64956	4.08767	0.438104	0.213122
FFUJ_01039	3469	1578	3540	4026	4289	3574	8.72314	8.77674	8.0585	0.664635	0.718239	0.0536042	0.195129	0.168971	0.905558	related+to+extracellular+matrix+protein+precursor	-0.650635	6.84693	TRUE	6.39151	TRUE	10.7613	FALSE	7.94336	FALSE	5.64723	FALSE	15.2429	FALSE	2.97765	FALSE	18.2685	FALSE	0	FALSE	2.31984	FALSE	3.86025	FALSE	2258	1712	2092	1745	7.71351	7.42692	-0.286592	0.087374
FFUJ_01040	2754	2857	3121	3279	3514	3486	7.16411	7.30392	7.0194	0.144711	0.284524	0.139813	0.0799488	0.011484	0.0871685	probable+UTP-glucose-1-phosphate+uridylyltransferase	0.662661	9.5857	TRUE	6.39151	TRUE	3.2284	FALSE	3.61062	FALSE	39.5306	TRUE	47.2529	TRUE	26.7988	TRUE	56.2536	TRUE	0	FALSE	4.63967	FALSE	4.79607	FALSE	4351	4299	4916	4658	7.55876	7.4228	-0.135954	0.0700783
FFUJ_01041	168	125	96	93	84	92	3.53849	3.46006	3.54086	-0.00237547	-0.0807987	-0.0784233	0.992083	0.741999	0.752454	uncharacterized+protein	-0.571322	9.35747	TRUE	9.30937	TRUE	8.60907	FALSE	8.14969	FALSE	1.88241	FALSE	4.57286	FALSE	4.7855	FALSE	1.55951	FALSE	4.87826	FALSE	4.63967	FALSE	4.0942	FALSE	197	177	165	212	4.03139	4.21821	0.186825	0.332602
FFUJ_01042	297	314	61	89	77	85	2.69476	2.86609	4.36366	-1.66891	-1.49758	0.171329	0.00108597	0.00149621	0.450339	related+to+dihydroneopterin+aldolase	-0.0892673	10.2704	TRUE	8.61464	TRUE	23.675	TRUE	14.752	FALSE	1.88241	FALSE	1.52429	FALSE	5.31723	FALSE	1.55951	FALSE	0	FALSE	6.95951	FALSE	3.86025	FALSE	322	365	345	336	4.42507	4.59157	0.166504	0.278489
FFUJ_01043	268	373	407	506	681	559	4.53962	4.93574	3.77863	0.760997	1.15711	0.396112	0.0255871	0.00630773	0.112675	uncharacterized+protein	0.551885	6.6187	TRUE	4.8631	FALSE	9.68521	FALSE	3.61062	FALSE	7.52964	FALSE	10.67	FALSE	6.38067	FALSE	7.90893	FALSE	0	FALSE	6.95951	FALSE	3.04141	FALSE	658	596	786	710	4.89102	4.84429	-0.0467313	0.660556
FFUJ_01044	1359	975	903	1034	1059	957	5.5539	5.60315	5.83238	-0.278483	-0.229237	0.0492454	0.246383	0.325472	0.822253	related+to+endo-beta-1,4-glucanase	0.563646	11.868	TRUE	7.78096	TRUE	10.7613	FALSE	9.28445	FALSE	3.76482	FALSE	3.04857	FALSE	3.50937	FALSE	6.46081	FALSE	4.87826	FALSE	6.95951	FALSE	4.67909	FALSE	1467	1195	1424	1382	5.89087	5.80122	-0.089653	0.269598
FFUJ_01045	430	461	542	531	510	463	4.11627	3.9747	3.68435	0.431918	0.290342	-0.141577	0.00121052	0.00502065	0.0433036	uncharacterized+protein	1.19283	10.0422	TRUE	7.08624	TRUE	10.7613	FALSE	10.6255	FALSE	26.3537	TRUE	27.4371	TRUE	18.504	FALSE	29.6306	TRUE	0	FALSE	0	FALSE	4.32816	FALSE	753	614	791	729	4.35518	4.24245	-0.11273	0.132102
FFUJ_01046	3356	3925	2716	6091	13432	13297	7.56603	9.44073	7.43105	0.134972	2.00968	1.87471	0.783166	0.016377	0.0203021	probable+ammonium+transporter+MEAA	0.621993	7.98808	TRUE	7.91991	TRUE	5.38067	FALSE	3.9201	FALSE	33.8834	TRUE	44.2043	TRUE	14.9946	FALSE	34.8661	TRUE	4.87826	FALSE	4.63967	FALSE	4.67909	FALSE	12877	10643	13327	11512	9.17392	8.69379	-0.480124	0.00380341
FFUJ_01047	334	363	218	156	222	192	3.03199	3.17165	3.65703	-0.625039	-0.485378	0.139661	0.0318155	0.0622397	0.519425	related+to+phytase	0.828632	7.07516	TRUE	6.11362	TRUE	7.53294	FALSE	7.42756	FALSE	11.2945	FALSE	4.57286	FALSE	5.21088	FALSE	1.00254	FALSE	0	FALSE	6.95951	FALSE	3.97723	FALSE	598	612	708	714	4.46279	4.58885	0.126058	0.202861
FFUJ_01048	22	62	11	6	9	4	-0.622665	-0.905029	0.574769	-1.19743	-1.4798	-0.282364	0.208987	0.15452	0.778699	related+to+TfdA+family+oxidoreductase	0.205393	5.93401	TRUE	5.69678	TRUE	9.68521	FALSE	5.05487	FALSE	7.52964	FALSE	1.52429	FALSE	6.16798	FALSE	1.55951	FALSE	4.87826	FALSE	4.63967	FALSE	3.86025	FALSE	72	59	64	66	1.85823	1.79199	-0.0662482	0.594353
FFUJ_01049	935	1220	1461	2113	2650	2639	5.91592	6.51884	5.24877	0.66715	1.27007	0.602923	0.057878	0.00845164	0.0739238	uncharacterized+protein	1.03703	3.6517	FALSE	5.27994	TRUE	9.68521	FALSE	3.61062	FALSE	3.76482	FALSE	4.57286	FALSE	3.50937	FALSE	1.00254	FALSE	0	FALSE	2.31984	FALSE	4.0942	FALSE	2202	1932	2391	2383	6.11455	6.05152	-0.0630244	0.387965
FFUJ_01050	1321	1172	1048	1343	1398	1395	5.6228	5.84839	5.73031	-0.107513	0.118081	0.225594	0.503505	0.464265	0.202364	uncharacterized+protein	0.788268	7.75985	TRUE	7.22518	TRUE	13.9897	FALSE	11.8635	FALSE	7.52964	FALSE	7.62143	FALSE	4.7855	FALSE	3.67598	FALSE	0	FALSE	2.31984	FALSE	3.97723	FALSE	1582	1366	1708	1569	5.86491	5.76276	-0.102147	0.0126727
FFUJ_01051	10	8	3	1	4	6	-2.81402	-1.44695	-1.65551	-1.15851	0.208559	1.36707	0.0817617	0.664214	0.0533521	uncharacterized+protein	0.447844	7.53162	TRUE	8.47569	TRUE	17.2181	TRUE	13.3077	FALSE	3.76482	FALSE	0	FALSE	4.67916	FALSE	1.55951	FALSE	0	FALSE	4.63967	FALSE	3.74327	FALSE	25	15	21	19	0.102991	-0.365641	-0.468632	0.0948989
FFUJ_01052	1728	1872	2290	2597	2539	2466	8.9502	9.01496	8.59861	0.351589	0.416351	0.0647625	0.0201345	0.011858	0.510074	probable+RNA-binding+protein+(RRM+superfamily)	-1.53116	8.90101	TRUE	6.39151	TRUE	5.38067	FALSE	7.22124	FALSE	60.2371	TRUE	73.1657	TRUE	35.7318	TRUE	88.4463	TRUE	0	FALSE	4.63967	FALSE	3.39234	FALSE	1973	1358	2082	1623	8.49301	8.10147	-0.391545	0.00341149
FFUJ_01053	160	126	520	726	865	865	4.82577	5.28921	2.27067	2.55509	3.01854	0.463444	0.00107411	0.000569955	0.0823999	related+to+5-methylcytosine+G/T+mismatch-specific+DNA+glycosylase	0.665393	13.4656	TRUE	8.89253	TRUE	7.53294	FALSE	4.53907	FALSE	5.64723	FALSE	6.09714	FALSE	3.61571	FALSE	2.78483	FALSE	0	FALSE	4.63967	FALSE	3.50932	FALSE	182	123	176	175	2.77844	2.57601	-0.202431	0.339348
FFUJ_01054	2132	1722	1816	1587	1690	1541	7.05711	6.98788	7.28878	-0.231672	-0.300902	-0.0692297	0.14707	0.0821669	0.615141	related+to+surfeit+locus+protein+4	-0.14401	7.75985	TRUE	7.78096	TRUE	12.9136	FALSE	7.63388	FALSE	62.1195	TRUE	48.7771	TRUE	32.9668	TRUE	57.9245	TRUE	4.87826	FALSE	6.95951	FALSE	4.21118	FALSE	2623	2287	2659	2385	7.50809	7.34774	-0.160344	0.0681884
FFUJ_01055	86	115	8	10	14	22	-1.15774	-0.128054	1.48304	-2.64078	-1.61109	1.02969	0.0020155	0.0059777	0.0581334	related+to+major+facilitator+MirA	0.869477	5.70577	TRUE	4.8631	FALSE	23.675	TRUE	12.1729	FALSE	3.76482	FALSE	0	FALSE	6.16798	FALSE	3.11901	FALSE	4.87826	FALSE	6.95951	FALSE	3.86025	FALSE	176	164	212	164	2.67954	2.53872	-0.14082	0.24897
FFUJ_01056	2	1	0	0	0	0	-4.02186	-4.02186	-2.83843	-1.18343	-1.18343	0	0.0947192	0.0947192	1	related+to+GNAT+family+acetyltransferase	-0.77596	7.07516	TRUE	5.27994	TRUE	10.7613	FALSE	6.39596	FALSE	3.76482	FALSE	3.04857	FALSE	4.14744	FALSE	2.11647	FALSE	24.3913	TRUE	18.5587	TRUE	8.07143	TRUE	1	1	0	0	-3.44861	-3.44422	0.00439976	0.996764
FFUJ_01057	31	53	6	4	7	6	-3.12094	-2.62743	-1.08297	-2.03797	-1.54446	0.493516	0.00793902	0.0165134	0.336696	related+to+multidrug+resistance+protein	2.01293	3.19523	FALSE	3.3347	FALSE	6.45681	FALSE	4.74539	FALSE	3.76482	FALSE	1.52429	FALSE	3.19034	FALSE	1.55951	FALSE	0	FALSE	2.31984	FALSE	4.79607	FALSE	163	107	160	163	1.28614	1.07692	-0.209216	0.418374
FFUJ_01058	48	65	2	6	5	5	-2.25238	-1.67205	0.665324	-2.9177	-2.33737	0.580332	0.00461576	0.00813062	0.368783	related+to+small+s+protein	0.748461	12.3245	TRUE	8.1978	TRUE	22.5988	TRUE	26.2028	TRUE	5.64723	FALSE	3.04857	FALSE	4.99819	FALSE	2.33926	FALSE	4.87826	FALSE	2.31984	FALSE	3.39234	FALSE	100	75	91	91	1.79198	1.6613	-0.130679	0.326672
FFUJ_01059	92	120	288	383	426	330	3.68546	3.83016	1.45939	2.22607	2.37077	0.1447	0.0012797	0.00101118	0.482499	related+to+CDC14+-+dual+specificity+phosphatase	0.981853	11.1833	TRUE	8.75359	TRUE	12.9136	FALSE	12.3793	FALSE	16.9417	FALSE	32.01	TRUE	13.1867	FALSE	25.2863	TRUE	0	FALSE	4.63967	FALSE	4.21118	FALSE	290	240	301	292	3.18585	3.10517	-0.0806818	0.377144
FFUJ_01060	336	228	235	324	363	389	5.73508	6.14389	5.4375	0.297585	0.706391	0.408806	0.391234	0.0824496	0.239322	uncharacterized+protein	-1.33279	9.35747	TRUE	6.39151	TRUE	13.9897	FALSE	9.07813	FALSE	3.76482	FALSE	4.57286	FALSE	3.72206	FALSE	4.45573	FALSE	0	FALSE	6.95951	FALSE	4.56211	FALSE	262	301	245	295	5.27227	5.59319	0.320927	0.0743899
FFUJ_01061	475	569	451	480	722	640	4.16708	4.66433	4.18329	-0.0162088	0.481046	0.497254	0.888106	0.0123876	0.0116228	related+to+transcription+factor+NUC-1	0.950842	9.35747	TRUE	6.94729	TRUE	7.53294	FALSE	4.12642	FALSE	35.7658	TRUE	32.01	TRUE	16.1644	FALSE	39.7674	TRUE	0	FALSE	6.95951	FALSE	2.92443	FALSE	1127	926	1221	1022	5.19999	5.01798	-0.182013	0.000983171
FFUJ_01062	467	553	573	552	558	514	4.21864	4.13901	3.94213	0.276507	0.196883	-0.0796239	0.0561143	0.130046	0.473738	uncharacterized+protein	1.15963	7.07516	TRUE	5.69678	TRUE	11.8375	FALSE	8.76865	FALSE	26.3537	TRUE	27.4371	TRUE	11.3789	FALSE	29.1851	TRUE	4.87826	FALSE	2.31984	FALSE	3.62629	FALSE	633	623	813	833	4.28133	4.38246	0.101124	0.614291
FFUJ_01063	803	814	1155	1417	1511	1484	5.53669	5.75968	4.87028	0.666413	0.889406	0.222993	0.00567379	0.00210773	0.122824	related+to+mRNA+export+factor+MEX67	0.981122	8.90101	TRUE	8.1978	TRUE	6.45681	FALSE	5.67383	FALSE	16.9417	FALSE	24.3886	TRUE	13.9311	FALSE	24.9521	TRUE	0	FALSE	4.63967	FALSE	3.04141	FALSE	1333	1338	1220	1449	5.29152	5.49838	0.206863	0.154185
FFUJ_01064	132	182	286	291	331	328	2.75025	2.92694	1.38106	1.36919	1.54588	0.176696	0.00149142	0.000946635	0.265847	related+to+RNA+helicase+MPH1	1.71282	8.44455	TRUE	5.55783	TRUE	22.5988	TRUE	29.1944	TRUE	5.64723	FALSE	6.09714	FALSE	3.93475	FALSE	6.57221	FALSE	0	FALSE	0	FALSE	4.21118	FALSE	505	291	533	364	3.25032	2.67877	-0.57155	0.0118108
FFUJ_01065	1650	1486	1807	1865	1960	1799	7.78572	7.83495	7.62239	0.163332	0.212562	0.0492294	0.0528383	0.0249965	0.445552	related+to+Rotein+of+unknown+function+localised+to+mitochondria	-0.771027	13.0092	TRUE	10.0041	TRUE	16.142	TRUE	17.2278	TRUE	50.8251	TRUE	99.0786	TRUE	31.2653	TRUE	56.2536	TRUE	0	FALSE	6.95951	FALSE	3.27536	FALSE	1286	1230	1377	1197	7.10925	7.05273	-0.0565196	0.555237
FFUJ_01066	110	71	1549	345	160	196	3.27198	1.31938	-0.301965	3.57395	1.62134	-1.95261	0.0531595	0.315986	0.128908	related+to+ankyrin+repeat+protein	2.47223	6.16224	TRUE	6.11362	TRUE	17.2181	TRUE	15.6804	TRUE	3.76482	FALSE	3.04857	FALSE	4.67916	FALSE	3.3418	FALSE	4.87826	FALSE	4.63967	FALSE	3.15839	FALSE	252	253	226	273	1.37644	1.60145	0.225012	0.128643
FFUJ_01067	210	178	180	154	171	170	1.39984	1.43433	1.15185	0.247989	0.282483	0.0344933	0.23092	0.185116	0.850762	related+to+QDE3+protein+(involved+in+gene+silencing)	2.32366	6.6187	TRUE	6.11362	TRUE	22.5988	TRUE	25.068	TRUE	11.2945	FALSE	16.7671	FALSE	6.59336	FALSE	13.033	FALSE	4.87826	FALSE	6.95951	FALSE	5.38095	FALSE	596	475	635	656	2.88661	2.86735	-0.0192594	0.906258
FFUJ_01068	620	688	796	805	1017	922	4.15484	4.40929	3.81163	0.343205	0.597657	0.254452	0.00599826	0.000864451	0.0147933	related+to+MUC1+Extracellular+alpha-1,4-glucan+glucosidase	1.70221	8.90101	TRUE	9.03148	TRUE	5.38067	FALSE	3.30114	FALSE	24.4713	TRUE	47.2529	TRUE	18.504	FALSE	34.8661	TRUE	4.87826	FALSE	2.31984	FALSE	3.39234	FALSE	1546	1272	1604	1562	4.88673	4.79055	-0.0961765	0.227728
FFUJ_01069	245	199	484	523	597	554	4.54118	4.7093	3.03898	1.5022	1.67032	0.16812	0.00106931	0.000720644	0.283479	uncharacterized+protein	0.681674	11.868	TRUE	9.03148	TRUE	4.30454	FALSE	4.53907	FALSE	30.1186	TRUE	38.1071	TRUE	10.2091	FALSE	31.3015	TRUE	4.87826	FALSE	4.63967	FALSE	4.67909	FALSE	543	343	487	441	4.26821	3.97413	-0.294086	0.167167
FFUJ_01070	224	145	1009	592	523	512	5.72246	5.16567	3.27142	2.45104	1.89425	-0.556792	0.00741355	0.0184527	0.208758	uncharacterized+protein	0.0894982	11.4115	TRUE	5.83572	TRUE	9.68521	FALSE	7.01492	FALSE	5.64723	FALSE	4.57286	FALSE	2.76496	FALSE	1.78229	FALSE	0	FALSE	4.63967	FALSE	3.62629	FALSE	127	123	137	131	2.91476	2.94668	0.0319218	0.220524
FFUJ_01071	79	99	173	197	210	225	3.73045	3.94372	2.03193	1.69852	1.91179	0.213269	0.000358517	0.000226542	0.11879	related+to+putative+sterigmatocystin+biosynthesis+lipase/esterase+STCI	0.125651	11.1833	TRUE	9.03148	TRUE	11.8375	FALSE	22.3858	TRUE	3.76482	FALSE	3.04857	FALSE	3.61571	FALSE	2.89623	FALSE	0	FALSE	6.95951	FALSE	4.79607	FALSE	156	152	175	133	3.20586	3.07027	-0.135593	0.408217
FFUJ_01072	992	758	291	140	127	146	6.13075	5.60294	8.09756	-1.96681	-2.49462	-0.527816	0.00948405	0.00575008	0.341284	related+to+COX17+protein	-2.13289	8.90101	TRUE	6.94729	TRUE	26.9034	TRUE	23.9333	TRUE	5.64723	FALSE	3.04857	FALSE	5.42357	FALSE	4.23295	FALSE	0	FALSE	4.63967	FALSE	3.62629	FALSE	177	155	189	197	5.60386	5.62433	0.020469	0.845775
FFUJ_01073	3	2	4	4	6	8	-0.126666	0.724749	-1.59626	1.4696	2.32101	0.851415	0.00257127	0.000437925	0.00965256	uncharacterized+protein	-1.22769	6.16224	TRUE	5.00205	TRUE	7.53294	FALSE	4.12642	FALSE	3.76482	FALSE	6.09714	FALSE	6.80605	FALSE	2.22787	FALSE	0	FALSE	4.63967	FALSE	3.62629	FALSE	8	7	14	7	0.708349	0.102125	-0.606224	0.145106
FFUJ_01074	1624	1632	1445	1657	1717	1804	6.08392	6.28881	6.21832	-0.134399	0.0704929	0.204892	0.227414	0.492623	0.098542	probable+chaperonin+CCT4,+cytosolic	0.687061	8.90101	TRUE	7.50307	TRUE	12.9136	FALSE	11.554	FALSE	41.413	TRUE	50.3014	TRUE	25.8417	TRUE	47.3422	TRUE	4.87826	FALSE	2.31984	FALSE	3.50932	FALSE	1981	1944	2044	2057	6.26067	6.29752	0.0368566	0.512931
FFUJ_01075	2625	2496	3314	3527	3465	3525	7.5221	7.56359	7.16008	0.362025	0.403512	0.0414867	0.00509202	0.00352565	0.529536	probable+26S+proteasome+regulatory+subunit+YTA3	0.399445	8.21632	TRUE	6.25256	TRUE	13.9897	FALSE	20.3226	TRUE	37.6482	TRUE	65.5443	TRUE	18.1849	FALSE	51.4637	TRUE	0	FALSE	2.31984	FALSE	3.15839	FALSE	2921	2482	3106	2731	7.15596	6.94736	-0.208599	0.00130331
FFUJ_01076	263	259	397	416	495	411	5.48465	5.6075	4.55873	0.925914	1.04877	0.122857	0.000765214	0.000484796	0.208647	uncharacterized+protein	-0.54372	10.2704	TRUE	9.17042	TRUE	6.45681	FALSE	9.90342	FALSE	48.9427	TRUE	57.9229	TRUE	27.7559	TRUE	64.6081	TRUE	0	FALSE	0	FALSE	4.0942	FALSE	334	277	314	305	4.83922	4.76974	-0.069476	0.425394
FFUJ_01077	7601	6877	5809	5675	5796	5253	8.59864	8.5441	8.86157	-0.262925	-0.31747	-0.0545446	0.00711897	0.00375623	0.319854	probable+ubiquinol-cytochrome-c+reductase+cytochrome+c1+precursor	0.1137	10.4986	TRUE	8.75359	TRUE	22.5988	TRUE	28.0597	TRUE	64.0019	TRUE	60.9714	TRUE	38.6031	TRUE	60.041	TRUE	0	FALSE	2.31984	FALSE	3.50932	FALSE	6049	6682	6166	6423	8.54019	8.47945	-0.0607395	0.493545
FFUJ_01078	960	896	1092	1197	1252	1222	6.02735	6.12987	5.7519	0.275457	0.377976	0.10252	0.0144049	0.00512	0.181456	probable+ran+GTPase+activating+protein+1	0.327687	7.30339	TRUE	5.55783	TRUE	5.38067	FALSE	6.70544	FALSE	58.3547	TRUE	65.5443	TRUE	31.3716	TRUE	42.5523	TRUE	0	FALSE	4.63967	FALSE	4.56211	FALSE	1487	1237	1597	1276	6.22524	6.00579	-0.219447	0.0267832
FFUJ_01079	181	135	237	260	277	273	4.62436	4.75488	3.47089	1.15347	1.28399	0.13052	0.00625308	0.00428777	0.507619	uncharacterized+protein	-0.365871	9.5857	TRUE	6.94729	TRUE	6.45681	FALSE	6.08647	FALSE	11.2945	FALSE	6.09714	FALSE	3.72206	FALSE	5.12409	FALSE	0	FALSE	6.95951	FALSE	3.97723	FALSE	152	166	179	183	3.69359	3.85782	0.164231	0.0931007
FFUJ_01080	2548	2314	2622	2864	2842	2702	7.78297	7.82332	7.67562	0.107344	0.147696	0.0403526	0.0990207	0.0438373	0.45778	probable+20S+proteasome+subunit+C1	-0.186065	10.2704	TRUE	7.08624	TRUE	22.5988	TRUE	24.0364	TRUE	32.001	TRUE	38.1071	TRUE	22.3324	TRUE	41.4383	TRUE	0	FALSE	4.63967	FALSE	4.21118	FALSE	2392	2236	2518	2450	7.43329	7.39106	-0.0422238	0.0811652
FFUJ_01081	848	741	478	487	476	481	3.59818	3.56739	4.25529	-0.657106	-0.6879	-0.0307937	0.00310003	0.00273381	0.772998	probable+DNA+polymerase+V	1.57095	9.35747	TRUE	7.64202	TRUE	9.68521	FALSE	13.3077	FALSE	1.88241	FALSE	1.52429	FALSE	3.61571	FALSE	1.89369	FALSE	0	FALSE	11.5992	FALSE	4.67909	FALSE	1225	951	1264	1125	4.66835	4.48514	-0.183211	0.0364305
FFUJ_01082	791	902	1162	1173	1354	1401	4.59636	4.83373	4.13889	0.45747	0.694835	0.237365	0.00978493	0.00238096	0.0649983	uncharacterized+protein	1.78618	6.84693	TRUE	5.41889	TRUE	4.30454	FALSE	4.02326	FALSE	7.52964	FALSE	12.1943	FALSE	4.46647	FALSE	16.5976	FALSE	0	FALSE	4.63967	FALSE	3.50932	FALSE	2156	2039	2178	2921	5.27651	5.47499	0.198483	0.29486
FFUJ_01083	3417	3298	4833	4205	3641	3104	7.14419	6.70494	6.74828	0.395915	-0.0433399	-0.439255	0.0172556	0.671966	0.0123155	related+to+calcium-related+spray+protein	1.20289	7.75985	TRUE	6.39151	TRUE	11.8375	FALSE	5.46751	FALSE	20.7065	TRUE	33.5343	TRUE	13.8248	FALSE	28.7395	TRUE	0	FALSE	2.31984	FALSE	3.27536	FALSE	3128	4389	3807	4989	6.5737	6.94577	0.372065	0.0281322
FFUJ_01084	19	29	39	39	29	37	1.65387	1.51863	0.0278071	1.62606	1.49083	-0.135234	0.0024178	0.00343767	0.493215	uncharacterized+protein	0.0881416	13.4656	TRUE	6.6694	TRUE	9.68521	FALSE	5.57067	FALSE	3.76482	FALSE	3.04857	FALSE	5.21088	FALSE	1.44811	FALSE	0	FALSE	0	FALSE	3.27536	FALSE	30	41	41	38	1.05937	1.24849	0.18912	0.38703
FFUJ_01085	883	988	867	954	993	1035	4.80769	4.94444	4.85941	-0.051713	0.0850337	0.136747	0.607888	0.412613	0.220899	related+to+VPS9	1.22589	8.90101	TRUE	7.08624	TRUE	9.68521	FALSE	9.07813	FALSE	47.0602	TRUE	36.5829	TRUE	25.8417	TRUE	42.6637	TRUE	0	FALSE	4.63967	FALSE	3.74327	FALSE	2202	1523	2372	1995	5.91809	5.56478	-0.353312	0.0427931
FFUJ_01086	42	31	35	12	21	20	1.51929	1.62952	1.40929	0.110006	0.220234	0.110229	0.856942	0.718402	0.856172	uncharacterized+protein	-0.655172	9.5857	TRUE	10.0041	TRUE	24.7511	TRUE	19.8068	TRUE	7.52964	FALSE	3.04857	FALSE	6.9124	FALSE	1.55951	FALSE	4.87826	FALSE	2.31984	FALSE	4.0942	FALSE	49	37	35	32	2.00542	1.79554	-0.209874	0.542167
FFUJ_01087	29	53	7	2	2	3	-2.23411	-2.69428	0.0555257	-2.28964	-2.7498	-0.460168	0.0277801	0.0185438	0.601349	related+to+beta+transducin-like+protein	0.813114	5.93401	TRUE	8.05886	TRUE	10.7613	FALSE	14.4425	FALSE	5.64723	FALSE	1.52429	FALSE	5.84895	FALSE	1.11393	FALSE	0	FALSE	4.63967	FALSE	4.56211	FALSE	106	115	99	125	1.82541	2.13886	0.31345	0.034092
FFUJ_01088	95	124	64	36	31	31	2.2066	1.70246	2.66452	-0.457924	-0.96206	-0.504136	0.20824	0.0471539	0.223894	related+to+short-chain+alcohol+dehydrogenase	-0.163268	11.1833	TRUE	8.05886	TRUE	10.7613	FALSE	9.49077	FALSE	1.88241	FALSE	3.04857	FALSE	4.04109	FALSE	1.11393	FALSE	4.87826	FALSE	2.31984	FALSE	4.56211	FALSE	81	301	69	218	2.36581	4.20337	1.83756	0.0244447
FFUJ_01089	355	389	165	215	232	244	5.81545	6.13068	6.52237	-0.706918	-0.39169	0.315228	0.0063484	0.0363365	0.0807269	uncharacterized+protein	-1.93788	9.35747	TRUE	5.97467	TRUE	40.8931	TRUE	31.9798	TRUE	47.0602	TRUE	19.8157	FALSE	19.9928	FALSE	22.7242	TRUE	0	FALSE	2.31984	FALSE	4.32816	FALSE	326	299	379	310	6.35007	6.23376	-0.116313	0.184746
FFUJ_01090	532	536	724	819	774	703	6.13272	6.05989	5.51255	0.620166	0.547338	-0.0728285	0.000660744	0.00105464	0.263846	related+to+cytosolic+Cu/Zn+superoxide+dismutase	-0.32916	9.35747	TRUE	7.36413	TRUE	8.60907	FALSE	8.35601	FALSE	15.0593	FALSE	10.67	FALSE	5.95529	FALSE	13.59	FALSE	0	FALSE	4.63967	FALSE	2.92443	FALSE	614	715	774	788	5.7133	5.92019	0.206892	0.169371
FFUJ_01091	413	650	658	698	651	595	4.80266	4.66411	4.29051	0.512151	0.373605	-0.138547	0.130357	0.240277	0.623847	related+to+hxB+protein	0.833497	11.868	TRUE	7.36413	TRUE	11.8375	FALSE	9.90342	FALSE	7.52964	FALSE	3.04857	FALSE	3.40303	FALSE	1.6709	FALSE	4.87826	FALSE	4.63967	FALSE	3.97723	FALSE	780	755	878	809	4.82147	4.8169	-0.00456838	0.906767
FFUJ_01092	291	248	76	80	80	65	1.68043	1.61552	3.03929	-1.35886	-1.42377	-0.0649078	0.00221573	0.00202263	0.767656	uncharacterized+protein	1.02148	9.12924	TRUE	5.69678	TRUE	4.30454	FALSE	6.18963	FALSE	16.9417	FALSE	19.8157	FALSE	16.5897	FALSE	12.4761	FALSE	4.87826	FALSE	4.63967	FALSE	3.04141	FALSE	532	376	605	466	4.072	3.74988	-0.322118	0.0470998
FFUJ_01093	620	578	522	617	839	868	3.89493	4.45225	3.88362	0.0113193	0.568639	0.557319	0.922653	0.00755906	0.0083208	related+to+purine+utilization+positive+regulator	1.48594	9.35747	TRUE	6.94729	TRUE	5.38067	FALSE	7.63388	FALSE	32.001	TRUE	38.1071	TRUE	18.7166	FALSE	40.9928	TRUE	0	FALSE	4.63967	FALSE	4.44513	FALSE	1270	1114	1330	1272	4.81852	4.76808	-0.0504336	0.164262
FFUJ_01094	165	214	219	250	327	336	3.24517	3.72211	2.49035	0.754817	1.23175	0.476938	0.0100586	0.00171334	0.0295486	related+to+GAL4-like+transcriptional+activator	0.927517	12.5527	TRUE	8.1978	TRUE	4.30454	FALSE	6.70544	FALSE	5.64723	FALSE	3.04857	FALSE	4.99819	FALSE	0.66836	FALSE	0	FALSE	4.63967	FALSE	4.0942	FALSE	647	410	713	486	4.42355	3.92618	-0.49737	0.00627944
FFUJ_01095	168	191	36	23	33	26	0.724141	0.856765	2.73061	-2.00647	-1.87385	0.132624	0.00122575	0.00149171	0.641667	related+to+HXT3+-+Low-affinity+hexose+facilitator	0.599318	4.33639	FALSE	6.53045	TRUE	15.0659	TRUE	9.59393	FALSE	1.88241	FALSE	3.04857	FALSE	4.67916	FALSE	1.22533	FALSE	0	FALSE	6.95951	FALSE	3.50932	FALSE	407	420	450	414	4.08853	4.15371	0.0651781	0.422835
FFUJ_01096	95	59	27	32	23	34	0.721173	0.768354	1.27383	-0.552656	-0.505475	0.0471811	0.259131	0.295642	0.921434	probable+cellulose+1,4-beta-cellobiosidase	0.624803	4.10816	FALSE	4.02943	FALSE	3.2284	FALSE	2.47585	FALSE	7.52964	FALSE	1.52429	FALSE	3.40303	FALSE	1.00254	FALSE	0	FALSE	4.63967	FALSE	4.67909	FALSE	132	149	130	151	2.36871	2.64241	0.273708	0.033563
FFUJ_01097	336	386	280	257	284	212	3.56581	3.44186	3.7405	-0.174695	-0.298638	-0.123943	0.335669	0.144563	0.500031	related+to+SFH1+subunit+of+the+RSC+complex	0.799916	9.35747	TRUE	6.6694	TRUE	17.2181	TRUE	21.6637	TRUE	41.413	TRUE	32.01	TRUE	21.8006	TRUE	29.0737	TRUE	0	FALSE	4.63967	FALSE	3.97723	FALSE	589	526	694	572	4.46272	4.35063	-0.112093	0.16833
FFUJ_01098	387	264	179	246	188	199	4.9066	4.79682	5.21985	-0.313251	-0.42303	-0.109779	0.352053	0.238015	0.744862	uncharacterized+protein	-0.883635	12.0962	TRUE	9.03148	TRUE	23.675	TRUE	16.2994	TRUE	35.7658	TRUE	16.7671	FALSE	19.4611	FALSE	15.7065	FALSE	0	FALSE	4.63967	FALSE	4.0942	FALSE	189	167	175	168	4.35477	4.3189	-0.0358773	0.76214
FFUJ_01099	25	19	3	0	0	0	-3.81569	-5.33785	-0.516069	-3.29962	-4.82178	-1.52216	0.0305888	0.0137763	0.30206	related+to+immune-responsive+protein+1	0.540027	3.6517	FALSE	6.39151	TRUE	12.9136	FALSE	10.8319	FALSE	3.76482	FALSE	1.52429	FALSE	3.19034	FALSE	0.556967	FALSE	0	FALSE	4.63967	FALSE	5.61491	FALSE	50	43	51	56	1.10987	1.10943	-0.000440629	0.997154
FFUJ_01100	17	10	3	8	0	1	-1.61133	-4.4245	-1.24642	-0.364911	-3.17808	-2.81317	0.656868	0.0325969	0.0493502	related+to+nicotinamide+mononucleotide+permease	0.529071	4.10816	FALSE	5.83572	TRUE	7.53294	FALSE	6.60228	FALSE	1.88241	FALSE	3.04857	FALSE	4.99819	FALSE	4.45573	FALSE	0	FALSE	2.31984	FALSE	3.50932	FALSE	10	6	21	8	-0.576042	-1.65431	-1.07826	0.1162
FFUJ_01101	54	61	15	21	20	22	-0.13554	0.230851	0.686997	-0.822537	-0.456146	0.366391	0.015003	0.0714457	0.151157	related+to+zinc+finger+transcription+factor	0.766383	8.21632	TRUE	7.78096	TRUE	15.0659	TRUE	12.7919	FALSE	5.64723	FALSE	1.52429	FALSE	5.42357	FALSE	2.78483	FALSE	0	FALSE	4.63967	FALSE	3.15839	FALSE	176	111	149	146	2.52358	2.27162	-0.251963	0.29024
FFUJ_01102	69	72	18	9	21	15	0.332241	0.910706	1.90902	-1.57678	-0.998313	0.578465	0.0107662	0.0337391	0.193688	related+to+carboxyphosphonoenolpyruvate+phosphonomutase	-0.121863	5.70577	TRUE	5.00205	TRUE	6.45681	FALSE	3.81694	FALSE	5.64723	FALSE	4.57286	FALSE	5.10454	FALSE	1.6709	FALSE	0	FALSE	6.95951	FALSE	4.67909	FALSE	177	137	114	109	3.22362	3.08839	-0.135229	0.742645
FFUJ_01103	218	258	97	128	163	221	0.185685	0.899228	0.859811	-0.674126	0.0394168	0.713543	0.0455653	0.860137	0.0403816	related+to+papaya+ringspot+virus+polyprotein	2.98677	6.39047	TRUE	4.58521	FALSE	23.675	TRUE	31.5671	TRUE	9.41205	FALSE	7.62143	FALSE	7.01874	FALSE	4.78991	FALSE	0	FALSE	6.95951	FALSE	3.86025	FALSE	617	664	592	800	2.19887	2.56834	0.369475	0.0339165
FFUJ_01104	84	113	5	14	22	18	-1.14899	0.207649	1.58098	-2.72998	-1.37333	1.35664	0.00770263	0.0322958	0.0810321	related+to+meiotically+up-regulated+gene+161+protein	0.731183	5.70577	TRUE	5.27994	TRUE	19.3704	TRUE	28.3692	TRUE	3.76482	FALSE	1.52429	FALSE	4.89185	FALSE	2.11647	FALSE	0	FALSE	2.31984	FALSE	4.79607	FALSE	237	139	248	171	3.13796	2.58071	-0.557247	0.00732934
FFUJ_01105	15	13	25	45	52	37	3.08513	3.54002	0.93973	2.1454	2.60029	0.454889	0.0155884	0.00778649	0.274422	uncharacterized+protein	-1.55639	10.9551	TRUE	7.36413	TRUE	6.45681	FALSE	9.38761	FALSE	3.76482	FALSE	3.04857	FALSE	2.97765	FALSE	0.779753	FALSE	0	FALSE	2.31984	FALSE	4.32816	FALSE	10	12	7	12	0.745174	1.1631	0.41793	0.20496
FFUJ_01106	0	0	1	1	6	1	-0.680896	0.49185	-2.51151	1.83062	3.00336	1.17275	0.176777	0.0501345	0.280334	uncharacterized+protein	-2.2863	13.0092	TRUE	8.1978	TRUE	10.7613	FALSE	5.77699	FALSE	5.64723	FALSE	3.04857	FALSE	3.93475	FALSE	1.22533	FALSE	0	FALSE	2.31984	FALSE	3.15839	FALSE	0	0	0	0	-2.71577	-2.71577	0	1
FFUJ_01107	148	219	177	222	301	286	3.18881	3.72023	2.59876	0.590055	1.12147	0.531417	0.0784371	0.0108944	0.0798958	related+to+protein-tyrosine-phosphatase	0.757877	8.90101	TRUE	5.83572	TRUE	7.53294	FALSE	5.05487	FALSE	39.5306	TRUE	47.2529	TRUE	20.0991	TRUE	36.7598	TRUE	0	FALSE	4.63967	FALSE	4.21118	FALSE	737	505	749	707	4.73004	4.52016	-0.209882	0.278119
FFUJ_01108	110	121	77	125	195	165	4.28933	5.11859	3.89567	0.393654	1.22292	0.829267	0.198519	0.00832239	0.0251864	uncharacterized+protein	-1.29336	11.1833	TRUE	8.75359	TRUE	11.8375	FALSE	15.7836	TRUE	5.64723	FALSE	7.62143	FALSE	3.72206	FALSE	3.11901	FALSE	0	FALSE	9.27934	FALSE	4.56211	FALSE	143	149	135	98	4.36695	4.23676	-0.130197	0.725326
FFUJ_01109	689	646	517	625	836	758	4.91666	5.36913	5.07509	-0.158424	0.294045	0.452469	0.205123	0.0479586	0.0142527	uncharacterized+protein	0.467801	8.67278	TRUE	7.50307	TRUE	4.30454	FALSE	4.12642	FALSE	24.4713	TRUE	27.4371	TRUE	9.25198	FALSE	28.6281	TRUE	0	FALSE	2.31984	FALSE	3.62629	FALSE	1271	862	1356	748	5.85176	5.23101	-0.62075	0.032863
FFUJ_01110	197	175	117	158	168	117	3.27904	3.33777	3.22619	0.0528497	0.111575	0.0587255	0.833222	0.660746	0.816782	related+to+ribosomal+protein+YmS2,+mitochondrial	0.168642	12.7809	TRUE	9.30937	TRUE	10.7613	FALSE	24.7585	TRUE	9.41205	FALSE	7.62143	FALSE	6.80605	FALSE	5.12409	FALSE	0	FALSE	2.31984	FALSE	2.80745	FALSE	235	162	259	159	3.72582	3.20149	-0.524326	0.00932367
FFUJ_01111	1658	1407	1586	1699	1825	1555	7.95644	8.00214	7.89975	0.0566884	0.102387	0.0456984	0.643176	0.418953	0.707399	uncharacterized+protein	-1.09234	10.9551	TRUE	7.36413	TRUE	9.68521	FALSE	8.25285	FALSE	45.1778	TRUE	28.9614	TRUE	25.9481	TRUE	36.8712	TRUE	4.87826	FALSE	9.27934	FALSE	3.97723	FALSE	1195	1464	1401	1310	7.39001	7.56222	0.17221	0.338361
FFUJ_01112	2413	2272	1762	1023	1009	802	5.63797	5.0637	6.49799	-0.860022	-1.43429	-0.574268	0.0536512	0.0125464	0.146627	related+to+component+of+NuA3+histone+acetyltransferase+complex	0.944109	9.12924	TRUE	8.75359	TRUE	10.7613	FALSE	9.28445	FALSE	20.7065	TRUE	32.01	TRUE	21.1626	TRUE	40.1016	TRUE	0	FALSE	2.31984	FALSE	2.92443	FALSE	1334	1842	1433	2023	5.44944	5.99284	0.5434	0.000228472
FFUJ_01113	947	859	571	486	411	405	5.01607	4.64751	5.76528	-0.749215	-1.11777	-0.368555	0.0037352	0.00108797	0.0454311	uncharacterized+protein	0.27262	13.0092	TRUE	8.1978	TRUE	21.5227	TRUE	25.068	TRUE	45.1778	TRUE	25.9129	TRUE	20.5245	TRUE	22.2787	TRUE	4.87826	FALSE	6.95951	FALSE	5.26398	FALSE	708	697	717	847	5.14925	5.35085	0.201608	0.0872534
FFUJ_01114	807	815	1029	940	1080	1042	4.65884	4.76245	4.3785	0.280335	0.383943	0.103607	0.0123733	0.00437753	0.167208	uncharacterized+protein	1.47871	10.7269	TRUE	6.94729	TRUE	13.9897	FALSE	6.60228	FALSE	47.0602	TRUE	70.1171	TRUE	27.8623	TRUE	51.5751	TRUE	4.87826	FALSE	4.63967	FALSE	3.27536	FALSE	1705	1452	1812	1981	5.27389	5.27409	0.000199374	0.998807
FFUJ_01115	113	154	18	42	76	70	0.422483	1.82879	2.0119	-1.58942	-0.183109	1.40631	0.0266758	0.640935	0.0411976	related+to+aminotriazole+resistance+protein	0.818032	6.6187	TRUE	7.08624	TRUE	7.53294	FALSE	10.4192	FALSE	1.88241	FALSE	3.04857	FALSE	3.29668	FALSE	1.89369	FALSE	0	FALSE	2.31984	FALSE	4.0942	FALSE	280	202	291	240	3.30408	3.01638	-0.2877	0.0175869
FFUJ_01116	569	570	266	1413	1901	2237	5.18888	6.88162	4.9635	0.225382	1.91813	1.69275	0.808135	0.0875196	0.114588	uncharacterized+protein	0.321928	9.35747	TRUE	8.47569	TRUE	7.53294	FALSE	7.8402	FALSE	3.76482	FALSE	3.04857	FALSE	5.74261	FALSE	1.44811	FALSE	0	FALSE	6.95951	FALSE	4.32816	FALSE	536	347	514	351	4.65751	4.1742	-0.483307	0.0150139
FFUJ_01117	831	802	1129	993	943	900	4.13247	3.92399	3.75704	0.37543	0.166953	-0.208477	0.0116737	0.113706	0.0653284	related+to+ATPases	2.11303	9.81393	TRUE	8.75359	TRUE	6.45681	FALSE	5.77699	FALSE	35.7658	TRUE	42.68	TRUE	21.6943	TRUE	44.3346	TRUE	4.87826	FALSE	2.31984	FALSE	3.39234	FALSE	1383	1312	1497	1739	4.34147	4.47412	0.132651	0.304095
FFUJ_01118	42	28	107	92	100	108	2.64328	2.71952	0.287311	2.35597	2.43221	0.0762465	0.0013087	0.00116692	0.705801	probable+ASP3-1+-+L-asparaginase+II	0.392867	8.21632	TRUE	8.75359	TRUE	7.53294	FALSE	4.95171	FALSE	1.88241	FALSE	4.57286	FALSE	4.89185	FALSE	3.23041	FALSE	0	FALSE	2.31984	FALSE	3.27536	FALSE	73	48	72	59	1.76298	1.36515	-0.39783	0.0252555
FFUJ_01119	980	875	1470	1955	1881	1831	6.94674	7.09729	6.12247	0.824265	0.97482	0.150555	0.00969888	0.00557397	0.412726	probable+transcription+initiation+factor+IIB	-0.0484122	8.44455	TRUE	6.39151	TRUE	20.4466	TRUE	18.4657	TRUE	15.0593	FALSE	22.8643	TRUE	12.0169	FALSE	17.7115	FALSE	0	FALSE	2.31984	FALSE	4.79607	FALSE	1251	1225	1237	1240	6.29073	6.3528	0.0620684	0.504552
FFUJ_01120	283	330	115	147	148	161	3.08914	3.32898	3.97242	-0.883281	-0.64344	0.239841	0.00430641	0.0113747	0.191147	related+to+anthranilate+phosphoribosyltransferase	0.303342	9.12924	TRUE	6.6694	TRUE	23.675	TRUE	27.4407	TRUE	3.76482	FALSE	7.62143	FALSE	3.50937	FALSE	2.56205	FALSE	0	FALSE	2.31984	FALSE	4.91304	FALSE	466	358	450	401	4.47859	4.31505	-0.163541	0.0909978
FFUJ_01121	150	198	210	300	321	267	5.34077	5.54803	4.34599	0.994786	1.20205	0.20726	0.0174516	0.00921637	0.392575	uncharacterized+protein	-1.07097	9.81393	TRUE	6.94729	TRUE	6.45681	FALSE	7.73704	FALSE	1.88241	FALSE	4.57286	FALSE	4.36013	FALSE	1.55951	FALSE	0	FALSE	2.31984	FALSE	3.04141	FALSE	97	156	140	150	3.90106	4.37198	0.470913	0.110039
FFUJ_01122	187	250	182	102	82	58	3.07617	2.18817	3.2786	-0.202425	-1.09043	-0.888003	0.606411	0.0615263	0.108388	related+to+alpha-methylacyl-coa+racemase	0.391768	11.868	TRUE	8.33675	TRUE	9.68521	FALSE	11.8635	FALSE	7.52964	FALSE	3.04857	FALSE	4.25378	FALSE	2.33926	FALSE	0	FALSE	9.27934	FALSE	3.74327	FALSE	272	273	272	242	3.65808	3.65552	-0.00256068	0.986131
FFUJ_01123	258	293	68	78	66	69	2.29419	2.2354	3.79284	-1.49864	-1.55743	-0.0587893	0.000174438	0.000162867	0.625601	uncharacterized+protein	0.306846	8.44455	TRUE	6.25256	TRUE	13.9897	FALSE	25.3775	TRUE	3.76482	FALSE	4.57286	FALSE	4.04109	FALSE	3.00762	FALSE	0	FALSE	4.63967	FALSE	2.92443	FALSE	379	342	447	352	4.32289	4.17879	-0.144102	0.150205
FFUJ_01124	421	48	32	8	7	11	0.672761	-0.0476196	3.1149	-2.44213	-3.16252	-0.720381	0.316103	0.270135	0.816444	uncharacterized+protein	-0.134477	2.73877	FALSE	5.14099	TRUE	10.7613	FALSE	4.74539	FALSE	7.52964	FALSE	3.04857	FALSE	4.67916	FALSE	1.55951	FALSE	0	FALSE	4.63967	FALSE	4.0942	FALSE	111	46	50	88	2.30824	2.16613	-0.142109	0.841585
FFUJ_01125	4271	3666	3190	2098	1541	1315	7.78758	6.93296	8.44872	-0.66114	-1.51576	-0.854623	0.0594933	0.00474553	0.0284359	uncharacterized+protein	-0.272297	9.81393	TRUE	7.50307	TRUE	4.30454	FALSE	5.15803	FALSE	7.52964	FALSE	9.14571	FALSE	3.61571	FALSE	1.6709	FALSE	4.87826	FALSE	4.63967	FALSE	3.50932	FALSE	2534	3778	3037	4275	7.70187	8.21636	0.51449	0.00814798
FFUJ_01126	215	151	110	83	114	98	2.30134	2.45142	2.67156	-0.370217	-0.220141	0.150076	0.323718	0.53436	0.682543	related+to+asparagine+synthases	0.689746	9.5857	TRUE	11.6714	TRUE	16.142	TRUE	16.5057	TRUE	3.76482	FALSE	3.04857	FALSE	4.25378	FALSE	4.67852	FALSE	4.87826	FALSE	2.31984	FALSE	3.50932	FALSE	161	141	158	132	2.58925	2.44801	-0.141245	0.276788
FFUJ_01127	5466	5203	12830	9767	8804	9185	8.51354	8.24908	7.41058	1.10296	0.838501	-0.264455	0.00364418	0.00885291	0.195234	probable+Cys2-His2+zinc+finger+transcription+factor+ACEI	1.14666	3.87993	FALSE	4.58521	FALSE	5.38067	FALSE	5.26119	FALSE	48.9427	TRUE	59.4471	TRUE	29.9892	TRUE	75.5247	TRUE	0	FALSE	4.63967	FALSE	4.21118	FALSE	9641	10959	10511	13377	8.26734	8.27032	0.00297523	0.973497
FFUJ_01128	1	9	4	3	1	2	-1.25653	-2.16165	-2.497	1.24047	0.335355	-0.905115	0.318391	0.783995	0.447206	uncharacterized+protein	-0.295128	3.87993	FALSE	4.8631	FALSE	10.7613	FALSE	5.57067	FALSE	7.52964	FALSE	6.09714	FALSE	4.36013	FALSE	2.00508	FALSE	0	FALSE	4.63967	FALSE	3.04141	FALSE	6	14	8	8	-0.80609	-0.277925	0.528165	0.332717
FFUJ_01129	104	87	63	52	70	51	2.20115	2.31071	2.21297	-0.0118208	0.0977419	0.109563	0.961711	0.693361	0.664606	uncharacterized+protein	0.077243	4.56462	FALSE	4.72416	FALSE	6.45681	FALSE	3.09482	FALSE	3.76482	FALSE	9.14571	FALSE	5.42357	FALSE	1.89369	FALSE	0	FALSE	4.63967	FALSE	4.44513	FALSE	198	151	223	163	3.59899	3.25676	-0.342223	0.00340734
FFUJ_01130	129	213	171	177	217	227	3.48954	3.81431	2.92932	0.560228	0.884995	0.324768	0.124383	0.0369829	0.287749	probable+polysaccharide+export+protein+(CAP59)	0.284514	10.4986	TRUE	6.94729	TRUE	12.9136	FALSE	13.9267	FALSE	50.8251	TRUE	28.9614	TRUE	25.2037	TRUE	29.742	TRUE	0	FALSE	4.63967	FALSE	4.91304	FALSE	314	220	352	301	4.05105	3.77549	-0.27556	0.162511
FFUJ_01131	2324	1933	1801	1855	1769	1691	5.79959	5.74216	6.09267	-0.293082	-0.350517	-0.0574352	0.0248133	0.0143384	0.512503	probable+dolichyl-phosphate-mannose--protein+O-mannosyltransferase	1.20789	10.0422	TRUE	8.75359	TRUE	5.38067	FALSE	7.63388	FALSE	56.4723	TRUE	42.68	TRUE	24.3529	TRUE	41.5497	TRUE	4.87826	FALSE	6.95951	FALSE	5.147	FALSE	3887	4028	4442	4593	6.8495	6.82411	-0.0253944	0.664911
[truncated: 13,684 more rows]
