# Supplementary material for: Incorporation of the histone variant H2A.Z counteracts gene silencing mediated by H3K27 trimethylation in Fusarium fujikuroi
Source: Epigenetics Chromatin. 2024 Mar 20;17:7. doi: 10.1186/s13072-024-00532-y (PMC10953111; doi:10.1186/s13072-024-00532-y)
Supplement: Supplementary file 2 — Additional file 2: Table S2. Gene Ontology (GO) enrichment analysis of down-regulated genes enriched with FfH2A.Z of biological processes [file 13072_2024_532_MOESM2_ESM.xlsx]

## Sheet: H2AZ_BPOver
GOBPID	Pvalue	OddsRatio	ExpCount	Count	Size	Term
GO:0090304	7.40016e-29	3.13833184235376	202462108922364	362	1068	nucleic acid metabolic process
GO:0034641	4.45815e-26	2.85865366546259	276963615295481	442	1461	cellular nitrogen compound metabolic process
GO:0016070	5.11835e-26	3.10740983606557	181040556199305	330	955	RNA metabolic process
GO:0010467	6.44274e-26	2.99936665736163	206632676709154	361	1090	gene expression
GO:0006139	4.46369e-25	2.89131331831463	232793511008111	390	1228	nucleobase-containing compound metabolic process
GO:0006725	7.15644e-23	2.77007270239743	249286210892236	404	1315	cellular aromatic compound metabolic process
GO:0046483	5.32521e-20	2.64679938869914	25516292004635	404	1346	heterocycle metabolic process
GO:1901360	1.69217e-17	2.52865122255024	27051819235226	415	1427	organic cyclic compound metabolic process
GO:0043170	3.56908e-12	2.28701568392921	35184426419467	487	1856	macromolecule metabolic process
GO:0034645	1.18563e-11	2.42987223049711	180092699884125	294	950	cellular macromolecule biosynthetic process
GO:0006807	8.6931e-10	2.22046393460731	414971494785632	543	2189	nitrogen compound metabolic process
GO:0009059	2.81555e-09	2.35865935114504	1831258400927	294	966	macromolecule biosynthetic process
GO:0044271	1.82525e-07	2.23832178558206	198481112398609	307	1047	cellular nitrogen compound biosynthetic process
GO:0044260	6.76608e-07	2.11270195835688	265020625724218	380	1398	cellular macromolecule metabolic process
GO:0044237	1.16372e-06	2.14763098221745	474117728852839	590	2501	cellular metabolic process
GO:0006351	6.43467e-06	2.39895044980723	131183314020857	222	692	transcription, DNA-templated
GO:0009889	1.1341e-05	2.41751485251196	125306604866744	214	661	regulation of biosynthetic process
GO:0031326	1.1341e-05	2.41751485251196	125306604866744	214	661	regulation of cellular biosynthetic process
GO:0032774	1.4016e-05	2.37288374469285	132699884125145	223	700	RNA biosynthetic process
GO:0006357	1.6507e-05	2.58768522971661	999040556199305	181	527	regulation of transcription by RNA polymerase II
GO:0097659	2.21919e-06	2.3640164119339	132320741599073	222	698	nucleic acid-templated transcription
GO:0010556	3.6886e-05	2.39639867460515	123979606025492	211	654	regulation of macromolecule biosynthetic process
GO:2000112	3.6886e-05	2.39639867460515	123979606025492	211	654	regulation of cellular macromolecule biosynthetic process
GO:0006366	4.10709e-05	2.53680482939817	102937195828505	184	543	transcription by RNA polymerase II
GO:0051252	4.33286e-05	2.41003869507597	120946465816918	207	638	regulation of RNA metabolic process
GO:0019219	5.14611e-05	2.40021104201997	121894322132097	208	643	regulation of nucleobase-containing compound metabolic process
GO:0034654	6.54016e-05	2.25077596200591	152984009269988	246	807	nucleobase-containing compound biosynthetic process
GO:0010468	9.63797e-05	2.3426694267584	12966674391657	217	684	regulation of gene expression
GO:0006355	0.000172196	2.38240129075467	119809038238702	204	632	regulation of transcription, DNA-templated
GO:1903506	0.000172196	2.38240129075467	119809038238702	204	632	regulation of nucleic acid-templated transcription
GO:2001141	0.000172196	2.38240129075467	119809038238702	204	632	regulation of RNA biosynthetic process
GO:0051171	0.00031997	2.30837258550759	130804171494786	217	690	regulation of nitrogen compound metabolic process
GO:0019438	0.00059774	2.17518269815152	161135573580533	253	850	aromatic compound biosynthetic process
GO:0031323	0.0010353	2.27493495531109	131941599073001	217	696	regulation of cellular metabolic process
GO:0019222	0.00122845	2.24463321083599	137818308227115	224	727	regulation of metabolic process
GO:0060255	0.0014675	2.25033060037027	135543453070684	221	715	regulation of macromolecule metabolic process
GO:0080090	0.00249673	2.25740619057056	131183314020857	215	692	regulation of primary metabolic process
GO:0034660	0.00928662	4.15200505926803	299522595596756	75	158	ncRNA metabolic process
GO:0018130	0.0256754	2.07271488230507	16871842410197	257	890	heterocycle biosynthetic process
GO:0006396	0.108813	3.43821249430005	386725376593279	87	204	RNA processing
GO:0044238	10.2369	1.82345567010309	47544472769409	568	2508	primary metabolic process
GO:0016072	10.563	6.00786290322581	142178447276941	43	75	rRNA metabolic process
GO:1901362	10.8939	1.91393151076148	181419698725377	263	957	organic cyclic compound biosynthetic process
GO:0034470	21.9209	4.21903879709614	223694090382387	57	118	ncRNA processing
GO:0050789	74.4034	1.90458531118143	165685283893395	242	874	regulation of biological process
GO:0050794	106.226	1.91151837786518	159239860950174	234	840	regulation of cellular process
GO:0044249	1165.15	1.71705454457575	267485052143685	350	1411	cellular biosynthetic process
GO:0022613	1613.2	3.83839342188488	218006952491309	53	115	ribonucleoprotein complex biogenesis
GO:0006364	2710.01	5.47498932991891	127012746234067	37	67	rRNA processing
GO:0065007	36.6771	1.77769035300638	186158980301275	259	982	biological regulation
GO:0042254	1283.27	4.17285172356919	172509849362688	44	91	ribosome biogenesis
GO:0009987	16992.2	2.0982098982099	679992120509849	738	3587	cellular process
GO:1901576	1167.36	1.61796019727836	277721900347625	352	1465	organic substance biosynthetic process
GO:0008152	127559	1.78053384710766	611936037079954	677	3228	metabolic process
GO:0071704	183775	1.6503761208779	527008111239861	599	2780	organic substance metabolic process
GO:0009058	1.66638e+06	1.55331958990594	29933302433372	369	1579	biosynthetic process
GO:0044085	9.66989e+06	2.17782031401434	472032444959444	81	249	cellular component biogenesis
GO:0006399	3.12548e+07	3.30786445012788	159239860950174	36	84	tRNA metabolic process
GO:0009451	3.69254e+07	5.02962264150943	815156431054461	23	43	RNA modification
GO:0071840	5.69796e+08	1.65646937384832	932690614136732	131	492	cellular component organization or biogenesis
GO:0051254	9.70689e+08	2.23573908890237	2881483198146	51	152	positive regulation of RNA metabolic process
GO:0006400	1.37444e+09	5.34663341645885	549756662804171	16	29	tRNA modification
GO:0051173	1.47331e+09	2.11989287138868	322271147161066	55	170	positive regulation of nitrogen compound metabolic process
GO:0045935	1.80127e+09	2.16932855280313	293835457705678	51	155	positive regulation of nucleobase-containing compound metabolic process
GO:0010604	2.62709e+09	2.07862508536308	320375434530707	54	169	positive regulation of macromolecule metabolic process
GO:0008380	2.6671e+09	3.55201935603946	928899188876014	22	49	RNA splicing
GO:0008033	2.6671e+09	3.55201935603946	928899188876014	22	49	tRNA processing
GO:0045893	2.67618e+09	2.16453836150845	282461181923523	49	149	positive regulation of transcription, DNA-templated
GO:0009891	3.24945e+09	2.10664197199917	299522595596756	51	158	positive regulation of biosynthetic process
GO:0031328	3.24945e+09	2.10664197199917	299522595596756	51	158	positive regulation of cellular biosynthetic process
GO:1903508	3.26669e+09	2.14247640628822	284356894553882	49	150	positive regulation of nucleic acid-templated transcription
GO:1902680	3.26669e+09	2.14247640628822	284356894553882	49	150	positive regulation of RNA biosynthetic process
GO:0009893	3.74266e+09	2.02856050677152	331749710312862	55	175	positive regulation of metabolic process
GO:0031325	3.74266e+09	2.02856050677152	331749710312862	55	175	positive regulation of cellular metabolic process
GO:0010557	3.95832e+09	2.1031746031746	293835457705678	50	155	positive regulation of macromolecule biosynthetic process
GO:0002097	5.06541e+09	17.2592592592593	189571263035921	8	10	tRNA wobble base modification
GO:0002098	5.7579e+09	30.1750924784217	151657010428737	7	8	tRNA wobble uridine modification
GO:0016071	9.37566e+09	2.36015325670498	189571263035921	35	100	mRNA metabolic process
GO:0007006	15482869904966	11.5028806584362	208528389339513	8	11	mitochondrial membrane organization
GO:0006260	196734635437711	4.33208955223881	530799536500579	14	28	DNA replication
GO:0006397	236684749662628	2.4350443599493	153552723059096	29	81	mRNA processing
GO:0007007	242409903451619	Inf	947856315179606	5	5	inner mitochondrial membrane organization
GO:0070585	242841621679459	7.76959208899876	26539976825029	9	14	protein localization to mitochondrion
GO:0072655	242841621679459	7.76959208899876	26539976825029	9	14	establishment of protein localization to mitochondrion
GO:0006974	258084092331995	2.33556061867414	16871842410197	31	89	cellular response to DNA damage stimulus
GO:0006518	260940868358524	1.7634085002934	418952491309386	63	221	peptide metabolic process
GO:0045944	346160000766552	2.15692623171982	200945538818076	35	106	positive regulation of transcription by RNA polymerase II
GO:0006412	372911359340814	1.77699195906433	382933951332561	58	202	translation
GO:0007005	498512982413696	2.94613802967996	89098493626883	19	47	mitochondrion organization
GO:0006281	584089275356804	2.30312873178887	153552723059096	28	81	DNA repair
GO:0043043	801161899217033	1.6989675097092	401891077636153	59	212	peptide biosynthetic process
GO:0006259	876982581098584	1.97300209237688	225589803012746	37	119	DNA metabolic process
GO:0034622	892545402647859	1.99177700799637	218006952491309	36	115	cellular protein-containing complex assembly
GO:0043604	107741621845222	1.64319918492104	439805330243337	63	232	amide biosynthetic process
GO:0048518	111292875116777	1.66177129486733	415161066048667	60	219	positive regulation of biological process
GO:0044774	128381952552817	Inf	758285052143685	4	4	mitotic DNA integrity checkpoint
GO:0048522	132357206251493	1.6537012327652	40947392815759	59	216	positive regulation of cellular process
GO:0010035	138905983563969	7.53729963008631	208528389339513	7	11	response to inorganic substance
GO:0006310	139661783178109	3.70400567174761	492885283893395	12	26	DNA recombination
GO:0065003	146058309217332	1.90169465993824	231276940903824	37	122	protein-containing complex assembly
GO:0042274	154202775480047	3.95859149111937	436013904982619	11	23	ribosomal small subunit biogenesis
GO:0000398	156384502371605	3.18748363445928	62558516801854	14	33	mRNA splicing, via spliceosome
GO:0000375	156384502371605	3.18748363445928	62558516801854	14	33	RNA splicing, via transesterification reactions
GO:0000377	156384502371605	3.18748363445928	62558516801854	14	33	RNA splicing, via transesterification reactions with bulged adenosine as nucleophile
GO:0006261	293090842184142	4.92416225749559	284356894553882	8	15	DNA-dependent DNA replication
GO:0043603	389782222110922	1.50269666486008	513738122827346	69	271	cellular amide metabolic process
GO:0090305	41418620965965	1.91072320159773	180092699884125	29	95	nucleic acid phosphodiester bond hydrolysis
GO:0006626	476771920876586	6.45258620689655	189571263035921	6	10	protein targeting to mitochondrion
GO:0090501	53253494555523	2.29169117647059	98577056778679	18	52	RNA phosphodiester bond hydrolysis
GO:0000731	544945801383436	17.1793611793612	947856315179606	4	5	DNA synthesis involved in DNA repair
GO:0006275	544945801383436	17.1793611793612	947856315179606	4	5	regulation of DNA replication
GO:0090329	544945801383436	17.1793611793612	947856315179606	4	5	regulation of DNA-dependent DNA replication
GO:0022618	551136511908329	2.63011031797534	701413673232908	14	37	ribonucleoprotein complex assembly
GO:0071826	551136511908329	2.63011031797534	701413673232908	14	37	ribonucleoprotein complex subunit organization
GO:0019985	679242919518706	Inf	568713789107764	3	3	translesion synthesis
GO:0016073	679242919518706	Inf	568713789107764	3	3	snRNA metabolic process
GO:0043171	679242919518706	Inf	568713789107764	3	3	peptide catabolic process
GO:0032447	679242919518706	Inf	568713789107764	3	3	protein urmylation
GO:0000463	679242919518706	Inf	568713789107764	3	3	maturation of LSU-rRNA from tricistronic rRNA transcript (SSU-rRNA, 5.8S rRNA, LSU-rRNA)
GO:0000470	679242919518706	Inf	568713789107764	3	3	maturation of LSU-rRNA
GO:0036261	679242919518706	Inf	568713789107764	3	3	7-methylguanosine cap hypermethylation
GO:0043933	796312610539358	1.65494871794872	261608342989571	38	138	protein-containing complex subunit organization
GO:0000460	815054270272056	7.16277162771628	151657010428737	5	8	maturation of 5.8S rRNA
GO:0000466	815054270272056	7.16277162771628	151657010428737	5	8	maturation of 5.8S rRNA from tricistronic rRNA transcript (SSU-rRNA, 5.8S rRNA, LSU-rRNA)
GO:0051205	882211045651728	5.16059113300493	208528389339513	6	11	protein insertion into membrane
GO:0006418	107450678070899	2.58833746898263	606628041714948	12	32	tRNA aminoacylation for protein translation
GO:0043038	107450678070899	2.58833746898263	606628041714948	12	32	amino acid activation
GO:0043039	107450678070899	2.58833746898263	606628041714948	12	32	tRNA aminoacylation
GO:0032200	133683906458699	3.76433415536375	284356894553882	7	15	telomere organization
GO:0033554	137449517027019	1.53490216816499	31279258400927	43	165	cellular response to stress
GO:0022607	137449517027019	1.53490216816499	31279258400927	43	165	cellular component assembly
GO:0006271	138967156444135	8.58722358722359	113742757821553	4	6	DNA strand elongation involved in DNA replication
GO:0022616	138967156444135	8.58722358722359	113742757821553	4	6	DNA strand elongation
GO:0090151	138967156444135	8.58722358722359	113742757821553	4	6	establishment of protein localization to mitochondrial membrane
GO:0043248	148528290364672	4.29926108374384	227485515643105	6	12	proteasome assembly
GO:0000387	155021314606538	5.37054120541205	170614136732329	5	9	spliceosomal snRNP assembly
GO:0000469	155021314606538	5.37054120541205	170614136732329	5	9	cleavage involved in rRNA processing
GO:0140053	168615854911152	3.12996632996633	36018539976825	8	19	mitochondrial gene expression
GO:0001510	199553319470958	3.34511576928346	303314020857474	7	16	RNA methylation
GO:0042273	199553319470958	3.34511576928346	303314020857474	7	16	ribosomal large subunit biogenesis
GO:0006401	211266674471203	2.53348864298195	511842410196987	10	27	RNA catabolic process
GO:0006839	211266674471203	2.53348864298195	511842410196987	10	27	mitochondrial transport
GO:0061024	231788403088363	2.15590062111801	739327925840093	13	39	membrane organization
GO:0010038	233182582041638	12.8687116564417	758285052143685	3	4	response to metal ion
GO:0006301	233182582041638	12.8687116564417	758285052143685	3	4	postreplication repair
GO:0006270	233182582041638	12.8687116564417	758285052143685	3	4	DNA replication initiation
GO:0051204	233182582041638	12.8687116564417	758285052143685	3	4	protein insertion into mitochondrial membrane
GO:1902750	233182582041638	12.8687116564417	758285052143685	3	4	negative regulation of cell cycle G2/M phase transition
GO:0044818	233182582041638	12.8687116564417	758285052143685	3	4	mitotic G2/M transition checkpoint
GO:0000076	233182582041638	12.8687116564417	758285052143685	3	4	DNA replication checkpoint
GO:0010972	233182582041638	12.8687116564417	758285052143685	3	4	negative regulation of G2/M transition of mitotic cell cycle
GO:0006996	242272874947746	1.33970680508813	581983777520278	72	307	organelle organization
GO:0031570	262365437125418	4.29520295202952	189571263035921	5	10	DNA integrity checkpoint
GO:0032508	262365437125418	4.29520295202952	189571263035921	5	10	DNA duplex unwinding
GO:0032392	262365437125418	4.29520295202952	189571263035921	5	10	DNA geometric change
GO:1901566	274392701349783	1.26753155680224	88908922363847	105	469	organonitrogen compound biosynthetic process
GO:0034614	275997397422897	5.72317772317772	132699884125145	4	7	cellular response to reactive oxygen species
GO:0000302	275997397422897	5.72317772317772	132699884125145	4	7	response to reactive oxygen species
GO:0044267	312097163565823	1.23400881616085	110899188876014	128	585	cellular protein metabolic process
GO:0034599	339273511224375	2.42034919653894	473928157589803	9	25	cellular response to oxidative stress
GO:0016043	340530214532227	1.26917176925556	784825028968714	93	414	cellular component organization
GO:0070987	359016508809336	Inf	379142526071842	2	2	error-free translesion synthesis
GO:0006424	359016508809336	Inf	379142526071842	2	2	glutamyl-tRNA aminoacylation
GO:0006432	359016508809336	Inf	379142526071842	2	2	phenylalanyl-tRNA aminoacylation
GO:0061780	359016508809336	Inf	379142526071842	2	2	mitotic cohesin loading
GO:0071921	359016508809336	Inf	379142526071842	2	2	cohesin loading
GO:0006751	359016508809336	Inf	379142526071842	2	2	glutathione catabolic process
GO:1903313	359016508809336	Inf	379142526071842	2	2	positive regulation of mRNA metabolic process
GO:0018344	359016508809336	Inf	379142526071842	2	2	protein geranylgeranylation
GO:0042407	359016508809336	Inf	379142526071842	2	2	cristae formation
GO:0070301	359016508809336	Inf	379142526071842	2	2	cellular response to hydrogen peroxide
GO:0044273	359016508809336	Inf	379142526071842	2	2	sulfur compound catabolic process
GO:0044773	359016508809336	Inf	379142526071842	2	2	mitotic DNA damage checkpoint
GO:0016180	359016508809336	Inf	379142526071842	2	2	snRNA processing
GO:1903828	359016508809336	Inf	379142526071842	2	2	negative regulation of cellular protein localization
GO:0033314	359016508809336	Inf	379142526071842	2	2	mitotic DNA replication checkpoint
GO:0030174	359016508809336	Inf	379142526071842	2	2	regulation of DNA-dependent DNA replication initiation
GO:0071168	359016508809336	Inf	379142526071842	2	2	protein localization to chromatin
GO:0034472	359016508809336	Inf	379142526071842	2	2	snRNA 3'-end processing
GO:0034475	359016508809336	Inf	379142526071842	2	2	U4 snRNA 3'-end processing
GO:0042542	359016508809336	Inf	379142526071842	2	2	response to hydrogen peroxide
GO:0061014	359016508809336	Inf	379142526071842	2	2	positive regulation of mRNA catabolic process
GO:0036388	359016508809336	Inf	379142526071842	2	2	pre-replicative complex assembly
GO:0090618	359016508809336	Inf	379142526071842	2	2	DNA clamp unloading
GO:0000723	470489367818588	4.29115479115479	151657010428737	4	8	telomere maintenance
GO:0006749	470489367818588	4.29115479115479	151657010428737	4	8	glutathione metabolic process
GO:0042773	470489367818588	4.29115479115479	151657010428737	4	8	ATP synthesis coupled electron transport
GO:0042775	470489367818588	4.29115479115479	151657010428737	4	8	mitochondrial ATP synthesis coupled electron transport
GO:0043628	470489367818588	4.29115479115479	151657010428737	4	8	ncRNA 3'-end processing
GO:0060249	470489367818588	4.29115479115479	151657010428737	4	8	anatomical structure homeostasis
GO:0044396	501214584896578	6.43251533742331	947856315179606	3	5	actin cortical patch organization
GO:0009129	501214584896578	6.43251533742331	947856315179606	3	5	pyrimidine nucleoside monophosphate metabolic process
GO:0009130	501214584896578	6.43251533742331	947856315179606	3	5	pyrimidine nucleoside monophosphate biosynthetic process
GO:0009220	501214584896578	6.43251533742331	947856315179606	3	5	pyrimidine ribonucleotide biosynthetic process
GO:0009218	501214584896578	6.43251533742331	947856315179606	3	5	pyrimidine ribonucleotide metabolic process
GO:0001522	501214584896578	6.43251533742331	947856315179606	3	5	pseudouridine synthesis
GO:0106074	501214584896578	6.43251533742331	947856315179606	3	5	aminoacyl-tRNA metabolism involved in translational fidelity
GO:0006664	592455302754871	3.06624494816377	227485515643105	5	12	glycolipid metabolic process
GO:0022904	592455302754871	3.06624494816377	227485515643105	5	12	respiratory electron transport chain
GO:1903509	592455302754871	3.06624494816377	227485515643105	5	12	liposaccharide metabolic process
GO:0032543	652267629986747	2.57660098522167	303314020857474	6	16	mitochondrial translation
GO:0006950	671627715423458	1.32035137082661	373455388180765	46	197	response to stress
GO:0022900	682294987045762	2.14876543209877	454971031286211	8	24	electron transport chain
GO:0090502	682294987045762	2.14876543209877	454971031286211	8	24	RNA phosphodiester bond hydrolysis, endonucleolytic
GO:0006119	722863810388228	3.43194103194103	170614136732329	4	9	oxidative phosphorylation
GO:0000966	722863810388228	3.43194103194103	170614136732329	4	9	RNA 5'-end processing
GO:0034471	722863810388228	3.43194103194103	170614136732329	4	9	ncRNA 5'-end processing
GO:0007093	722863810388228	3.43194103194103	170614136732329	4	9	mitotic cell cycle checkpoint
GO:0034655	729003107202417	1.78043980491144	777242178447277	12	41	nucleobase-containing compound catabolic process
GO:0043414	729003107202417	1.78043980491144	777242178447277	12	41	macromolecule methylation
GO:0051276	742154706414336	1.36354745550148	276774044032445	35	146	chromosome organization
GO:0045930	817488023130452	2.68219557195572	246442641946698	5	13	negative regulation of mitotic cell cycle
GO:0030041	817488023130452	2.68219557195572	246442641946698	5	13	actin filament polymerization
GO:0030490	817488023130452	2.68219557195572	246442641946698	5	13	maturation of SSU-rRNA
GO:0008064	817488023130452	2.68219557195572	246442641946698	5	13	regulation of actin polymerization or depolymerization
GO:0030832	817488023130452	2.68219557195572	246442641946698	5	13	regulation of actin filament length
GO:0030833	817488023130452	2.68219557195572	246442641946698	5	13	regulation of actin filament polymerization
GO:0019439	837590569968759	1.51617762944421	138387022016222	19	73	aromatic compound catabolic process
GO:0032956	852561330521995	2.34169278996865	322271147161066	6	17	regulation of actin cytoskeleton organization
GO:0032970	852561330521995	2.34169278996865	322271147161066	6	17	regulation of actin filament-based process
GO:0006888	852561330521995	2.34169278996865	322271147161066	6	17	endoplasmic reticulum to Golgi vesicle-mediated transport
GO:0000956	856690377278549	2.14734895191122	398099652375435	7	21	nuclear-transcribed mRNA catabolic process
GO:0042176	863462013349022	4.28711656441718	113742757821553	3	6	regulation of protein catabolic process
GO:0030150	863462013349022	4.28711656441718	113742757821553	3	6	protein import into mitochondrial matrix
GO:0036260	863462013349022	4.28711656441718	113742757821553	3	6	RNA capping
GO:0034661	941200942524267	8.56862745098039	568713789107764	2	3	ncRNA catabolic process
GO:0016973	941200942524267	8.56862745098039	568713789107764	2	3	poly(A)+ mRNA export from nucleus
GO:0000727	941200942524267	8.56862745098039	568713789107764	2	3	double-strand break repair via break-induced replication
GO:0008156	941200942524267	8.56862745098039	568713789107764	2	3	negative regulation of DNA replication
GO:0006222	941200942524267	8.56862745098039	568713789107764	2	3	UMP biosynthetic process
GO:0046049	941200942524267	8.56862745098039	568713789107764	2	3	UMP metabolic process
GO:0016075	941200942524267	8.56862745098039	568713789107764	2	3	rRNA catabolic process
GO:0009173	941200942524267	8.56862745098039	568713789107764	2	3	pyrimidine ribonucleoside monophosphate metabolic process
GO:0009174	941200942524267	8.56862745098039	568713789107764	2	3	pyrimidine ribonucleoside monophosphate biosynthetic process
GO:0043420	941200942524267	8.56862745098039	568713789107764	2	3	anthranilate metabolic process
GO:0001682	941200942524267	8.56862745098039	568713789107764	2	3	tRNA 5'-leader removal
GO:0018342	941200942524267	8.56862745098039	568713789107764	2	3	protein prenylation
GO:0048478	941200942524267	8.56862745098039	568713789107764	2	3	replication fork protection
GO:0034085	941200942524267	8.56862745098039	568713789107764	2	3	establishment of sister chromatid cohesion
GO:0034087	941200942524267	8.56862745098039	568713789107764	2	3	establishment of mitotic sister chromatid cohesion
GO:0044205	941200942524267	8.56862745098039	568713789107764	2	3	'de novo' UMP biosynthetic process
GO:0044208	941200942524267	8.56862745098039	568713789107764	2	3	'de novo' AMP biosynthetic process
GO:0044786	941200942524267	8.56862745098039	568713789107764	2	3	cell cycle DNA replication
GO:0016255	941200942524267	8.56862745098039	568713789107764	2	3	attachment of GPI anchor to protein
GO:0051654	941200942524267	8.56862745098039	568713789107764	2	3	establishment of mitochondrion localization
GO:0061013	941200942524267	8.56862745098039	568713789107764	2	3	regulation of mRNA catabolic process
GO:1902626	941200942524267	8.56862745098039	568713789107764	2	3	assembly of large subunit precursor of preribosome
GO:0034227	941200942524267	8.56862745098039	568713789107764	2	3	tRNA thio-modification
GO:0033260	941200942524267	8.56862745098039	568713789107764	2	3	nuclear DNA replication
GO:0034249	941200942524267	8.56862745098039	568713789107764	2	3	negative regulation of cellular amide metabolic process
GO:2000104	941200942524267	8.56862745098039	568713789107764	2	3	negative regulation of DNA-dependent DNA replication
GO:0000480	941200942524267	8.56862745098039	568713789107764	2	3	endonucleolytic cleavage in 5'-ETS of tricistronic rRNA transcript (SSU-rRNA, 5.8S rRNA, LSU-rRNA)
GO:0099116	941200942524267	8.56862745098039	568713789107764	2	3	tRNA 5'-end processing
GO:0006325	960079800479167	1.40023910515714	19336268829664	25	102	chromatin organization
GO:1901293	996381514989918	1.490625	132699884125145	18	70	nucleoside phosphate biosynthetic process
GO:0006352	102558299082039	1.90891632373114	492885283893395	8	26	DNA-templated transcription, initiation
GO:0048193	102558299082039	1.90891632373114	492885283893395	8	26	Golgi vesicle transport
GO:0009896	102986272589677	2.85913185913186	189571263035921	4	10	positive regulation of catabolic process
GO:0031331	102986272589677	2.85913185913186	189571263035921	4	10	positive regulation of cellular catabolic process
GO:0006402	106025065478408	2.00361693382655	417056778679027	7	22	mRNA catabolic process
GO:0034248	106025065478408	2.00361693382655	417056778679027	7	22	regulation of cellular amide metabolic process
GO:0032535	108110724669766	2.38349050157168	26539976825029	5	14	regulation of cellular component size
GO:0090066	108110724669766	2.38349050157168	26539976825029	5	14	regulation of anatomical structure size
GO:0009894	108110724669766	2.38349050157168	26539976825029	5	14	regulation of catabolic process
GO:0110053	108110724669766	2.38349050157168	26539976825029	5	14	regulation of actin filament organization
GO:0032271	108110724669766	2.38349050157168	26539976825029	5	14	regulation of protein polymerization
GO:0051493	108270335939434	2.14593596059113	341228273464658	6	18	regulation of cytoskeleton organization
GO:1901361	115481985577456	1.43512724238632	1440741599073	19	76	organic cyclic compound catabolic process
GO:0090150	116592903351476	1.7572199123497	587670915411356	9	31	establishment of protein localization to membrane
GO:0009165	118355190441059	1.46314606741573	127012746234067	17	67	nucleotide biosynthetic process
GO:0046700	118355190441059	1.46314606741573	127012746234067	17	67	heterocycle catabolic process
GO:0071103	128366700972841	1.65222772277228	682456546929316	10	36	DNA conformation change
GO:0045786	12872703889157	1.87785141800247	436013904982619	7	23	negative regulation of cell cycle
GO:0000725	130406047529362	3.21441717791411	132699884125145	3	7	recombinational repair
GO:0010389	130406047529362	3.21441717791411	132699884125145	3	7	regulation of G2/M transition of mitotic cell cycle
GO:1902749	130406047529362	3.21441717791411	132699884125145	3	7	regulation of cell cycle G2/M phase transition
GO:0000478	130406047529362	3.21441717791411	132699884125145	3	7	endonucleolytic cleavage involved in rRNA processing
GO:0000479	130406047529362	3.21441717791411	132699884125145	3	7	endonucleolytic cleavage of tricistronic rRNA transcript (SSU-rRNA, 5.8S rRNA, LSU-rRNA)
GO:0051258	134114501763823	1.98029556650246	36018539976825	6	19	protein polymerization
GO:1902903	138041098827483	2.14452644526445	284356894553882	5	15	regulation of supramolecular fiber organization
GO:0000075	138041098827483	2.14452644526445	284356894553882	5	15	cell cycle checkpoint
GO:1901700	138041098827483	2.14452644526445	284356894553882	5	15	response to oxygen-containing compound
GO:0009247	138550673254695	2.44998244998245	208528389339513	4	11	glycolipid biosynthetic process
GO:0006505	138550673254695	2.44998244998245	208528389339513	4	11	GPI anchor metabolic process
GO:0006506	138550673254695	2.44998244998245	208528389339513	4	11	GPI anchor biosynthetic process
GO:0006661	138550673254695	2.44998244998245	208528389339513	4	11	phosphatidylinositol biosynthetic process
GO:0045184	138715823925606	1.24678362573099	329853997682503	39	174	establishment of protein localization
GO:0006338	144124529667557	1.46778303603932	104264194669757	14	55	chromatin remodeling
GO:0051236	144849604244326	1.71703703703704	530799536500579	8	28	establishment of RNA localization
GO:0050657	144849604244326	1.71703703703704	530799536500579	8	28	nucleic acid transport
GO:0050658	144849604244326	1.71703703703704	530799536500579	8	28	RNA transport
GO:0044270	145272825277219	1.40605493133583	130804171494786	17	69	cellular nitrogen compound catabolic process
GO:0051321	153637790733274	1.76688184521651	454971031286211	7	24	meiotic cell cycle
GO:0009124	153637790733274	1.76688184521651	454971031286211	7	24	nucleoside monophosphate biosynthetic process
GO:0072657	157816827564678	1.60985784919654	62558516801854	9	33	protein localization to membrane
GO:1990542	162559241071339	1.83831808585503	379142526071842	6	20	mitochondrial transmembrane transport
GO:0043254	162559241071339	1.83831808585503	379142526071842	6	20	regulation of protein-containing complex assembly
GO:0000289	16492193030069	4.28308823529412	758285052143685	2	4	nuclear-transcribed mRNA poly(A) tail shortening
GO:0061136	16492193030069	4.28308823529412	758285052143685	2	4	regulation of proteasomal protein catabolic process
GO:0033617	16492193030069	4.28308823529412	758285052143685	2	4	mitochondrial cytochrome c oxidase assembly
GO:0006419	16492193030069	4.28308823529412	758285052143685	2	4	alanyl-tRNA aminoacylation
GO:0035592	16492193030069	4.28308823529412	758285052143685	2	4	establishment of protein localization to extracellular region
GO:1903050	16492193030069	4.28308823529412	758285052143685	2	4	regulation of proteolysis involved in cellular protein catabolic process
GO:1903052	16492193030069	4.28308823529412	758285052143685	2	4	positive regulation of proteolysis involved in cellular protein catabolic process
GO:0009306	16492193030069	4.28308823529412	758285052143685	2	4	protein secretion
GO:0002790	16492193030069	4.28308823529412	758285052143685	2	4	peptide secretion
GO:0045005	16492193030069	4.28308823529412	758285052143685	2	4	DNA-dependent DNA replication maintenance of fidelity
GO:0009147	16492193030069	4.28308823529412	758285052143685	2	4	pyrimidine nucleoside triphosphate metabolic process
GO:1903362	16492193030069	4.28308823529412	758285052143685	2	4	regulation of cellular protein catabolic process
GO:1903364	16492193030069	4.28308823529412	758285052143685	2	4	positive regulation of cellular protein catabolic process
GO:0097052	16492193030069	4.28308823529412	758285052143685	2	4	L-kynurenine metabolic process
GO:0042219	16492193030069	4.28308823529412	758285052143685	2	4	cellular modified amino acid catabolic process
GO:0120254	16492193030069	4.28308823529412	758285052143685	2	4	olefinic compound metabolic process
GO:0019430	16492193030069	4.28308823529412	758285052143685	2	4	removal of superoxide radicals
GO:0051646	16492193030069	4.28308823529412	758285052143685	2	4	mitochondrion localization
GO:0045732	16492193030069	4.28308823529412	758285052143685	2	4	positive regulation of protein catabolic process
GO:1901800	16492193030069	4.28308823529412	758285052143685	2	4	positive regulation of proteasomal protein catabolic process
GO:0046874	16492193030069	4.28308823529412	758285052143685	2	4	quinolinate metabolic process
GO:0030259	16492193030069	4.28308823529412	758285052143685	2	4	lipid glycosylation
GO:0070682	16492193030069	4.28308823529412	758285052143685	2	4	proteasome regulatory particle assembly
GO:0007008	16492193030069	4.28308823529412	758285052143685	2	4	outer mitochondrial membrane organization
GO:0019805	16492193030069	4.28308823529412	758285052143685	2	4	quinolinate biosynthetic process
GO:0000154	16492193030069	4.28308823529412	758285052143685	2	4	rRNA modification
GO:0071692	16492193030069	4.28308823529412	758285052143685	2	4	protein localization to extracellular region
GO:0015833	165258177647767	1.22267508610792	326062572421784	38	172	peptide transport
GO:0008104	167821105877683	1.20768041237113	363976825028969	42	192	protein localization
GO:0048519	168227009886042	1.29105793450882	197154113557358	24	104	negative regulation of biological process
GO:0006403	168753488367419	1.63480305702528	549756662804171	8	29	RNA localization
GO:0010948	171138524204214	1.9490103991949	303314020857474	5	16	negative regulation of cell cycle process
GO:0006220	178203244744298	2.14312039312039	227485515643105	4	12	pyrimidine nucleotide metabolic process
GO:0006221	178203244744298	2.14312039312039	227485515643105	4	12	pyrimidine nucleotide biosynthetic process
GO:0042255	178203244744298	2.14312039312039	227485515643105	4	12	ribosome assembly
GO:1901701	178203244744298	2.14312039312039	227485515643105	4	12	cellular response to oxygen-containing compound
GO:0031329	178203244744298	2.14312039312039	227485515643105	4	12	regulation of cellular catabolic process
GO:0043650	178203244744298	2.14312039312039	227485515643105	4	12	dicarboxylic acid biosynthetic process
GO:0000288	180420313977863	2.57079754601227	151657010428737	3	8	nuclear-transcribed mRNA catabolic process, deadenylation-dependent decay
GO:0006526	180420313977863	2.57079754601227	151657010428737	3	8	arginine biosynthetic process
GO:0016226	180420313977863	2.57079754601227	151657010428737	3	8	iron-sulfur cluster assembly
GO:0031163	180420313977863	2.57079754601227	151657010428737	3	8	metallo-sulfur cluster assembly
GO:0062197	180748122799747	1.54501854140915	644542294322132	9	34	cellular response to chemical stress
GO:1902906	189571263035921	Inf	189571263035921	1	1	proteasome storage granule assembly
GO:0019646	189571263035921	Inf	189571263035921	1	1	aerobic electron transport chain
GO:0033567	189571263035921	Inf	189571263035921	1	1	DNA replication, Okazaki fragment processing
GO:0035753	189571263035921	Inf	189571263035921	1	1	maintenance of DNA trinucleotide repeats
GO:0046950	189571263035921	Inf	189571263035921	1	1	cellular ketone body metabolic process
GO:0046952	189571263035921	Inf	189571263035921	1	1	ketone body catabolic process
GO:0061157	189571263035921	Inf	189571263035921	1	1	mRNA destabilization
GO:0033540	189571263035921	Inf	189571263035921	1	1	fatty acid beta-oxidation using acyl-CoA oxidase
GO:0040031	189571263035921	Inf	189571263035921	1	1	snRNA modification
GO:2001210	189571263035921	Inf	189571263035921	1	1	regulation of isopentenyl diphosphate biosynthetic process, mevalonate pathway
GO:2001211	189571263035921	Inf	189571263035921	1	1	negative regulation of isopentenyl diphosphate biosynthetic process, mevalonate pathway
GO:0045980	189571263035921	Inf	189571263035921	1	1	negative regulation of nucleotide metabolic process
GO:0006313	189571263035921	Inf	189571263035921	1	1	transposition, DNA-mediated
GO:1990260	189571263035921	Inf	189571263035921	1	1	negative regulation of transcription from RNA polymerase II promoter by transcription factor localization involved in response to DNA damage checkpoint signaling
GO:0046902	189571263035921	Inf	189571263035921	1	1	regulation of mitochondrial membrane permeability
GO:0070900	189571263035921	Inf	189571263035921	1	1	mitochondrial tRNA modification
GO:0015994	189571263035921	Inf	189571263035921	1	1	chlorophyll metabolic process
GO:0015996	189571263035921	Inf	189571263035921	1	1	chlorophyll catabolic process
GO:0010043	189571263035921	Inf	189571263035921	1	1	response to zinc ion
GO:0045948	189571263035921	Inf	189571263035921	1	1	positive regulation of translational initiation
GO:0031572	189571263035921	Inf	189571263035921	1	1	G2 DNA damage checkpoint
GO:0031573	189571263035921	Inf	189571263035921	1	1	intra-S DNA damage checkpoint
GO:0051055	189571263035921	Inf	189571263035921	1	1	negative regulation of lipid biosynthetic process
GO:0033615	189571263035921	Inf	189571263035921	1	1	mitochondrial proton-transporting ATP synthase complex assembly
GO:0001120	189571263035921	Inf	189571263035921	1	1	protein-DNA complex remodeling
GO:0002101	189571263035921	Inf	189571263035921	1	1	tRNA wobble cytosine modification
GO:0006428	189571263035921	Inf	189571263035921	1	1	isoleucyl-tRNA aminoacylation
GO:0006433	189571263035921	Inf	189571263035921	1	1	prolyl-tRNA aminoacylation
GO:0006437	189571263035921	Inf	189571263035921	1	1	tyrosyl-tRNA aminoacylation
GO:0001109	189571263035921	Inf	189571263035921	1	1	promoter clearance during DNA-templated transcription
GO:0019988	189571263035921	Inf	189571263035921	1	1	charged-tRNA amino acid modification
GO:0006120	189571263035921	Inf	189571263035921	1	1	mitochondrial electron transport, NADH to ubiquinone
GO:0006123	189571263035921	Inf	189571263035921	1	1	mitochondrial electron transport, cytochrome c to oxygen
GO:0006140	189571263035921	Inf	189571263035921	1	1	regulation of nucleotide metabolic process
GO:1990884	189571263035921	Inf	189571263035921	1	1	RNA acetylation
GO:0071922	189571263035921	Inf	189571263035921	1	1	regulation of cohesin loading
GO:0071923	189571263035921	Inf	189571263035921	1	1	negative regulation of cohesin loading
GO:0080164	189571263035921	Inf	189571263035921	1	1	regulation of nitric oxide metabolic process
GO:1901031	189571263035921	Inf	189571263035921	1	1	regulation of response to reactive oxygen species
GO:1901033	189571263035921	Inf	189571263035921	1	1	positive regulation of response to reactive oxygen species
GO:0006269	189571263035921	Inf	189571263035921	1	1	DNA replication, synthesis of RNA primer
GO:0006273	189571263035921	Inf	189571263035921	1	1	lagging strand elongation
GO:0018023	189571263035921	Inf	189571263035921	1	1	peptidyl-lysine trimethylation
GO:0051391	189571263035921	Inf	189571263035921	1	1	tRNA acetylation
GO:0051351	189571263035921	Inf	189571263035921	1	1	positive regulation of ligase activity
GO:0051353	189571263035921	Inf	189571263035921	1	1	positive regulation of oxidoreductase activity
GO:0045041	189571263035921	Inf	189571263035921	1	1	protein import into mitochondrial intermembrane space
GO:0051340	189571263035921	Inf	189571263035921	1	1	regulation of ligase activity
GO:0051341	189571263035921	Inf	189571263035921	1	1	regulation of oxidoreductase activity
GO:0045039	189571263035921	Inf	189571263035921	1	1	protein insertion into mitochondrial inner membrane
GO:0016031	189571263035921	Inf	189571263035921	1	1	tRNA import into mitochondrion
GO:0006787	189571263035921	Inf	189571263035921	1	1	porphyrin-containing compound catabolic process
GO:0006729	189571263035921	Inf	189571263035921	1	1	tetrahydrobiopterin biosynthetic process
GO:0010421	189571263035921	Inf	189571263035921	1	1	hydrogen peroxide-mediated programmed cell death
GO:1904382	189571263035921	Inf	189571263035921	1	1	mannose trimming involved in glycoprotein ERAD pathway
GO:1900407	189571263035921	Inf	189571263035921	1	1	regulation of cellular response to oxidative stress
GO:0051446	189571263035921	Inf	189571263035921	1	1	positive regulation of meiotic cell cycle
GO:0001558	189571263035921	Inf	189571263035921	1	1	regulation of cell growth
GO:1900181	189571263035921	Inf	189571263035921	1	1	negative regulation of protein localization to nucleus
GO:0050779	189571263035921	Inf	189571263035921	1	1	RNA destabilization
GO:0042306	189571263035921	Inf	189571263035921	1	1	regulation of protein import into nucleus
GO:0042308	189571263035921	Inf	189571263035921	1	1	negative regulation of protein import into nucleus
GO:0106034	189571263035921	Inf	189571263035921	1	1	protein maturation by [2Fe-2S] cluster transfer
GO:0009791	189571263035921	Inf	189571263035921	1	1	post-embryonic development
GO:0006809	189571263035921	Inf	189571263035921	1	1	nitric oxide biosynthetic process
GO:0051175	189571263035921	Inf	189571263035921	1	1	negative regulation of sulfur metabolic process
GO:0071072	189571263035921	Inf	189571263035921	1	1	negative regulation of phospholipid biosynthetic process
GO:0071028	189571263035921	Inf	189571263035921	1	1	nuclear mRNA surveillance
GO:1903426	189571263035921	Inf	189571263035921	1	1	regulation of reactive oxygen species biosynthetic process
GO:1903428	189571263035921	Inf	189571263035921	1	1	positive regulation of reactive oxygen species biosynthetic process
GO:0035927	189571263035921	Inf	189571263035921	1	1	RNA import into mitochondrion
GO:1904407	189571263035921	Inf	189571263035921	1	1	positive regulation of nitric oxide metabolic process
GO:0071031	189571263035921	Inf	189571263035921	1	1	nuclear mRNA surveillance of mRNA 3'-end processing
GO:1901300	189571263035921	Inf	189571263035921	1	1	positive regulation of hydrogen peroxide-mediated programmed cell death
GO:1903409	189571263035921	Inf	189571263035921	1	1	reactive oxygen species biosynthetic process
GO:1901463	189571263035921	Inf	189571263035921	1	1	regulation of tetrapyrrole biosynthetic process
GO:0000963	189571263035921	Inf	189571263035921	1	1	mitochondrial RNA processing
GO:0051224	189571263035921	Inf	189571263035921	1	1	negative regulation of protein transport
GO:0043137	189571263035921	Inf	189571263035921	1	1	DNA replication, removal of RNA primer
GO:1901401	189571263035921	Inf	189571263035921	1	1	regulation of tetrapyrrole metabolic process
GO:0006687	189571263035921	Inf	189571263035921	1	1	glycosphingolipid metabolic process
GO:0006673	189571263035921	Inf	189571263035921	1	1	inositol phosphoceramide metabolic process
GO:0006675	189571263035921	Inf	189571263035921	1	1	mannosyl-inositol phosphorylceramide metabolic process
GO:0070453	189571263035921	Inf	189571263035921	1	1	regulation of heme biosynthetic process
GO:0033015	189571263035921	Inf	189571263035921	1	1	tetrapyrrole catabolic process
GO:0044210	189571263035921	Inf	189571263035921	1	1	'de novo' CTP biosynthetic process
GO:0046415	189571263035921	Inf	189571263035921	1	1	urate metabolic process
GO:0090317	189571263035921	Inf	189571263035921	1	1	negative regulation of intracellular protein transport
GO:0045428	189571263035921	Inf	189571263035921	1	1	regulation of nitric oxide biosynthetic process
GO:0045429	189571263035921	Inf	189571263035921	1	1	positive regulation of nitric oxide biosynthetic process
GO:0120186	189571263035921	Inf	189571263035921	1	1	negative regulation of protein localization to chromatin
GO:0051728	189571263035921	Inf	189571263035921	1	1	cell cycle switching, mitotic to meiotic cell cycle
GO:1900864	189571263035921	Inf	189571263035921	1	1	mitochondrial RNA modification
GO:1905412	189571263035921	Inf	189571263035921	1	1	negative regulation of mitotic cohesin loading
GO:1901298	189571263035921	Inf	189571263035921	1	1	regulation of hydrogen peroxide-mediated programmed cell death
GO:1902224	189571263035921	Inf	189571263035921	1	1	ketone body metabolic process
GO:1903201	189571263035921	Inf	189571263035921	1	1	regulation of oxidative stress-induced cell death
GO:1903205	189571263035921	Inf	189571263035921	1	1	regulation of hydrogen peroxide-induced cell death
GO:1903209	189571263035921	Inf	189571263035921	1	1	positive regulation of oxidative stress-induced cell death
GO:1905405	189571263035921	Inf	189571263035921	1	1	regulation of mitotic cohesin loading
GO:0046146	189571263035921	Inf	189571263035921	1	1	tetrahydrobiopterin metabolic process
GO:0046149	189571263035921	Inf	189571263035921	1	1	pigment catabolic process
GO:0110044	189571263035921	Inf	189571263035921	1	1	regulation of cell cycle switching, mitotic to meiotic cell cycle
GO:0110045	189571263035921	Inf	189571263035921	1	1	negative regulation of cell cycle switching, mitotic to meiotic cell cycle
GO:0042762	189571263035921	Inf	189571263035921	1	1	regulation of sulfur metabolic process
GO:0002926	189571263035921	Inf	189571263035921	1	1	tRNA wobble base 5-methoxycarbonylmethyl-2-thiouridinylation
GO:1902795	189571263035921	Inf	189571263035921	1	1	heterochromatin domain assembly
GO:1903726	189571263035921	Inf	189571263035921	1	1	negative regulation of phospholipid metabolic process
GO:0030491	189571263035921	Inf	189571263035921	1	1	heteroduplex formation
GO:1905117	189571263035921	Inf	189571263035921	1	1	regulation of ribonucleoside-diphosphate reductase activity
GO:1905118	189571263035921	Inf	189571263035921	1	1	positive regulation of ribonucleoside-diphosphate reductase activity
GO:1900542	189571263035921	Inf	189571263035921	1	1	regulation of purine nucleotide metabolic process
GO:1900543	189571263035921	Inf	189571263035921	1	1	negative regulation of purine nucleotide metabolic process
GO:0010525	189571263035921	Inf	189571263035921	1	1	regulation of transposition, RNA-mediated
GO:0010528	189571263035921	Inf	189571263035921	1	1	regulation of transposition
GO:0072423	189571263035921	Inf	189571263035921	1	1	response to DNA damage checkpoint signaling
GO:0046209	189571263035921	Inf	189571263035921	1	1	nitric oxide metabolic process
GO:0000050	189571263035921	Inf	189571263035921	1	1	urea cycle
GO:0072402	189571263035921	Inf	189571263035921	1	1	response to DNA integrity checkpoint signaling
GO:1904590	189571263035921	Inf	189571263035921	1	1	negative regulation of protein import
GO:1902882	189571263035921	Inf	189571263035921	1	1	regulation of response to oxidative stress
GO:1902884	189571263035921	Inf	189571263035921	1	1	positive regulation of response to oxidative stress
GO:0010621	189571263035921	Inf	189571263035921	1	1	negative regulation of transcription by transcription factor localization
GO:0106111	189571263035921	Inf	189571263035921	1	1	regulation of mitotic cohesin ssDNA (lagging strand) loading
GO:0106112	189571263035921	Inf	189571263035921	1	1	negative regulation of mitotic cohesin ssDNA (lagging strand) loading
GO:1905206	189571263035921	Inf	189571263035921	1	1	positive regulation of hydrogen peroxide-induced cell death
GO:0032387	189571263035921	Inf	189571263035921	1	1	negative regulation of intracellular transport
GO:1904589	189571263035921	Inf	189571263035921	1	1	regulation of protein import
GO:0043570	189571263035921	Inf	189571263035921	1	1	maintenance of DNA repeat elements
GO:1902802	189571263035921	Inf	189571263035921	1	1	regulation of heterochromatin domain assembly
GO:0043547	189571263035921	Inf	189571263035921	1	1	positive regulation of GTPase activity
GO:0034476	189571263035921	Inf	189571263035921	1	1	U5 snRNA 3'-end processing
GO:2000377	189571263035921	Inf	189571263035921	1	1	regulation of reactive oxygen species metabolic process
GO:2000379	189571263035921	Inf	189571263035921	1	1	positive regulation of reactive oxygen species metabolic process
GO:0062022	189571263035921	Inf	189571263035921	1	1	mitotic cohesin ssDNA (lagging strand) loading
GO:0097466	189571263035921	Inf	189571263035921	1	1	ubiquitin-dependent glycoprotein ERAD pathway
GO:0097468	189571263035921	Inf	189571263035921	1	1	programmed cell death in response to reactive oxygen species
GO:0046823	189571263035921	Inf	189571263035921	1	1	negative regulation of nucleocytoplasmic transport
GO:1901568	189571263035921	Inf	189571263035921	1	1	fatty acid derivative metabolic process
GO:1901569	189571263035921	Inf	189571263035921	1	1	fatty acid derivative catabolic process
GO:0045875	189571263035921	Inf	189571263035921	1	1	negative regulation of sister chromatid cohesion
GO:0045827	189571263035921	Inf	189571263035921	1	1	negative regulation of isoprenoid metabolic process
GO:0071276	189571263035921	Inf	189571263035921	1	1	cellular response to cadmium ion
GO:0045833	189571263035921	Inf	189571263035921	1	1	negative regulation of lipid metabolic process
GO:0071241	189571263035921	Inf	189571263035921	1	1	cellular response to inorganic substance
GO:0071248	189571263035921	Inf	189571263035921	1	1	cellular response to metal ion
GO:0032197	189571263035921	Inf	189571263035921	1	1	transposition, RNA-mediated
GO:0070536	189571263035921	Inf	189571263035921	1	1	protein K63-linked deubiquitination
GO:0000393	189571263035921	Inf	189571263035921	1	1	spliceosomal conformational changes to generate catalytic conformation
GO:0016556	189571263035921	Inf	189571263035921	1	1	mRNA modification
GO:0019747	189571263035921	Inf	189571263035921	1	1	regulation of isoprenoid metabolic process
GO:0007095	189571263035921	Inf	189571263035921	1	1	mitotic G2 DNA damage checkpoint
GO:0000350	189571263035921	Inf	189571263035921	1	1	generation of catalytic spliceosome for second transesterification step
GO:0031120	189571263035921	Inf	189571263035921	1	1	snRNA pseudouridine synthesis
GO:0036473	189571263035921	Inf	189571263035921	1	1	cell death in response to oxidative stress
GO:0036474	189571263035921	Inf	189571263035921	1	1	cell death in response to hydrogen peroxide
GO:0031125	189571263035921	Inf	189571263035921	1	1	rRNA 3'-end processing
GO:0031119	189571263035921	Inf	189571263035921	1	1	tRNA pseudouridine synthesis
GO:0048608	189571263035921	Inf	189571263035921	1	1	reproductive structure development
GO:0070651	189571263035921	Inf	189571263035921	1	1	nonfunctional rRNA decay
GO:0046686	189571263035921	Inf	189571263035921	1	1	response to cadmium ion
GO:0090559	189571263035921	Inf	189571263035921	1	1	regulation of membrane permeability
GO:0097250	189571263035921	Inf	189571263035921	1	1	mitochondrial respirasome assembly
GO:0000467	189571263035921	Inf	189571263035921	1	1	exonucleolytic trimming to generate mature 3'-end of 5.8S rRNA from tricistronic rRNA transcript (SSU-rRNA, 5.8S rRNA, LSU-rRNA)
GO:0060184	189571263035921	Inf	189571263035921	1	1	cell cycle switching
GO:0000459	189571263035921	Inf	189571263035921	1	1	exonucleolytic trimming involved in rRNA processing
GO:2000220	189571263035921	Inf	189571263035921	1	1	regulation of pseudohyphal growth
GO:2000232	189571263035921	Inf	189571263035921	1	1	regulation of rRNA processing
GO:1905634	189571263035921	Inf	189571263035921	1	1	regulation of protein localization to chromatin
GO:1904950	189571263035921	Inf	189571263035921	1	1	negative regulation of establishment of protein localization
GO:0090646	189571263035921	Inf	189571263035921	1	1	mitochondrial tRNA processing
GO:0035103	189571263035921	Inf	189571263035921	1	1	sterol regulatory element binding protein cleavage
GO:1990481	189571263035921	Inf	189571263035921	1	1	mRNA pseudouridine synthesis
GO:0060211	189571263035921	Inf	189571263035921	1	1	regulation of nuclear-transcribed mRNA poly(A) tail shortening
GO:0060213	189571263035921	Inf	189571263035921	1	1	positive regulation of nuclear-transcribed mRNA poly(A) tail shortening
GO:0009083	189571263035921	Inf	189571263035921	1	1	branched-chain amino acid catabolic process
GO:0061458	189571263035921	Inf	189571263035921	1	1	reproductive system development
GO:0019628	189571263035921	Inf	189571263035921	1	1	urate catabolic process
GO:0009890	190452247784315	1.48002731307614	739327925840093	10	39	negative regulation of biosynthetic process
GO:0006605	190452247784315	1.48002731307614	739327925840093	10	39	protein targeting
GO:0031327	190452247784315	1.48002731307614	739327925840093	10	39	negative regulation of cellular biosynthetic process
GO:0006417	193315322408732	1.71527093596059	398099652375435	6	21	regulation of translation
GO:0015031	194834832090424	1.20192708023553	31279258400927	36	165	protein transport
GO:0016192	194844730500331	1.31110169491525	145969872537659	18	77	vesicle-mediated transport
GO:0051641	196430691023314	1.1885471146175	350706836616454	40	185	cellular localization
GO:0009260	198424312997638	1.43081371334159	834113557358053	11	44	ribonucleotide biosynthetic process
GO:0046907	203091096329765	1.21285664779947	267295480880649	31	141	intracellular transport
GO:0009123	205068406880654	1.48516687268232	663499420625724	9	35	nucleoside monophosphate metabolic process
GO:0010558	205068406880654	1.48516687268232	663499420625724	9	35	negative regulation of macromolecule biosynthetic process
GO:2000113	205068406880654	1.48516687268232	663499420625724	9	35	negative regulation of cellular macromolecule biosynthetic process
GO:0051028	206922853850886	1.78608036080361	322271147161066	5	17	mRNA transport
GO:0008154	206922853850886	1.78608036080361	322271147161066	5	17	actin polymerization or depolymerization
GO:0071897	206922853850886	1.78608036080361	322271147161066	5	17	DNA biosynthetic process
GO:0031123	209317460457068	1.57998572262963	492885283893395	7	26	RNA 3'-end processing
GO:0042886	217627195669244	1.17694152370411	335541135573581	38	177	amide transport
GO:0046390	220669602106668	1.38833005321088	853070683661645	11	45	ribose phosphate biosynthetic process
GO:0006497	221071885824855	1.9044499044499	246442641946698	4	13	protein lipidation
GO:0006289	221071885824855	1.9044499044499	246442641946698	4	13	nucleotide-excision repair
GO:0009142	221071885824855	1.9044499044499	246442641946698	4	13	nucleoside triphosphate biosynthetic process
GO:0009201	221071885824855	1.9044499044499	246442641946698	4	13	ribonucleoside triphosphate biosynthetic process
GO:0042157	221071885824855	1.9044499044499	246442641946698	4	13	lipoprotein metabolic process
GO:0042158	221071885824855	1.9044499044499	246442641946698	4	13	lipoprotein biosynthetic process
GO:0044743	221071885824855	1.9044499044499	246442641946698	4	13	protein transmembrane import into intracellular organelle
GO:0045333	221339639918872	1.49178743961353	587670915411356	8	31	cellular respiration
GO:0010605	22276781475306	1.29638168729121	130804171494786	16	69	negative regulation of macromolecule metabolic process
GO:0009892	225710108184412	1.28085507151149	140282734646582	17	74	negative regulation of metabolic process
GO:0048523	225710108184412	1.28085507151149	140282734646582	17	74	negative regulation of cellular process
GO:0009156	226049168757604	1.60760467980296	417056778679027	6	22	ribonucleoside monophosphate biosynthetic process
GO:0010608	226049168757604	1.60760467980296	417056778679027	6	22	posttranscriptional regulation of gene expression
GO:0042537	226049168757604	1.60760467980296	417056778679027	6	22	benzene-containing compound metabolic process
GO:0051649	228345777238348	1.18662806001579	280565469293163	32	148	establishment of localization in cell
GO:0006284	234487280447384	2.14171779141104	170614136732329	3	9	base-excision repair
GO:0045010	234487280447384	2.14171779141104	170614136732329	3	9	actin nucleation
GO:0006525	234487280447384	2.14171779141104	170614136732329	3	9	arginine metabolic process
GO:0034314	234487280447384	2.14171779141104	170614136732329	3	9	Arp2/3 complex-mediated actin nucleation
GO:0042559	234487280447384	2.14171779141104	170614136732329	3	9	pteridine-containing compound biosynthetic process
GO:0030838	234487280447384	2.14171779141104	170614136732329	3	9	positive regulation of actin filament polymerization
GO:0090503	234487280447384	2.14171779141104	170614136732329	3	9	RNA phosphodiester bond hydrolysis, exonucleolytic
GO:1901991	234487280447384	2.14171779141104	170614136732329	3	9	negative regulation of mitotic cell cycle phase transition
GO:1901988	234487280447384	2.14171779141104	170614136732329	3	9	negative regulation of cell cycle phase transition
GO:0006323	239617746570807	1.50055487053021	511842410196987	7	27	DNA packaging
GO:0006643	239617746570807	1.50055487053021	511842410196987	7	27	membrane lipid metabolic process
GO:0034627	241455578174711	2.85457516339869	947856315179606	2	5	'de novo' NAD biosynthetic process
GO:0002182	241455578174711	2.85457516339869	947856315179606	2	5	cytoplasmic translational elongation
GO:0006167	241455578174711	2.85457516339869	947856315179606	2	5	AMP biosynthetic process
GO:0045048	241455578174711	2.85457516339869	947856315179606	2	5	protein insertion into ER membrane
GO:0010499	241455578174711	2.85457516339869	947856315179606	2	5	proteasomal ubiquitin-independent protein catabolic process
GO:0008535	241455578174711	2.85457516339869	947856315179606	2	5	respiratory chain complex IV assembly
GO:1900247	241455578174711	2.85457516339869	947856315179606	2	5	regulation of cytoplasmic translational elongation
GO:0017182	241455578174711	2.85457516339869	947856315179606	2	5	peptidyl-diphthamide metabolic process
GO:0071450	241455578174711	2.85457516339869	947856315179606	2	5	cellular response to oxygen radical
GO:0071451	241455578174711	2.85457516339869	947856315179606	2	5	cellular response to superoxide
GO:0034354	241455578174711	2.85457516339869	947856315179606	2	5	'de novo' NAD biosynthetic process from tryptophan
GO:0110154	241455578174711	2.85457516339869	947856315179606	2	5	RNA decapping
GO:0110156	241455578174711	2.85457516339869	947856315179606	2	5	methylguanosine-cap decapping
GO:0000303	241455578174711	2.85457516339869	947856315179606	2	5	response to superoxide
GO:0000305	241455578174711	2.85457516339869	947856315179606	2	5	response to oxygen radical
GO:0000184	241455578174711	2.85457516339869	947856315179606	2	5	nuclear-transcribed mRNA catabolic process, nonsense-mediated decay
GO:0009084	244866129970676	1.64821648216482	341228273464658	5	18	glutamine family amino acid biosynthetic process
GO:0070925	249653533696894	1.42921810699588	606628041714948	8	32	organelle assembly
GO:0006333	260398155769146	1.51260504201681	436013904982619	6	23	chromatin assembly or disassembly
GO:0031497	260398155769146	1.51260504201681	436013904982619	6	23	chromatin assembly
GO:0043085	266256350286891	1.71351351351351	26539976825029	4	14	positive regulation of catalytic activity
GO:0034613	268350865604314	1.16449308837639	257816917728853	29	136	cellular protein localization
GO:0070727	268350865604314	1.16449308837639	257816917728853	29	136	cellular macromolecule localization
GO:0006575	279041279659203	1.37165432098765	62558516801854	8	33	cellular modified amino acid metabolic process
GO:0006886	284195459702564	1.18049623115578	19336268829664	22	102	intracellular protein transport
GO:0009141	284420282901695	1.53004744333158	36018539976825	5	19	nucleoside triphosphate metabolic process
GO:0051604	284420282901695	1.53004744333158	36018539976825	5	19	protein maturation
GO:0046034	284872161153514	1.33037807425088	720370799536501	9	38	ATP metabolic process
GO:0006450	290844855243544	1.83523225241017	189571263035921	3	10	regulation of translational fidelity
GO:0042181	290844855243544	1.83523225241017	189571263035921	3	10	ketone biosynthetic process
GO:0044839	290844855243544	1.83523225241017	189571263035921	3	10	cell cycle G2/M phase transition
GO:0000086	290844855243544	1.83523225241017	189571263035921	3	10	G2/M transition of mitotic cell cycle
GO:0032273	290844855243544	1.83523225241017	189571263035921	3	10	positive regulation of protein polymerization
GO:0033036	294694700887346	1.11176785475309	415161066048667	45	219	macromolecule localization
GO:0031503	295984944114437	1.42816091954023	454971031286211	6	24	protein-containing complex localization
GO:0045934	309285327923651	1.31851851851852	644542294322132	8	34	negative regulation of nucleobase-containing compound metabolic process
GO:0006302	312880078090312	1.5572928300201	284356894553882	4	15	double-strand break repair
GO:0009199	312880078090312	1.5572928300201	284356894553882	4	15	ribonucleoside triphosphate metabolic process
GO:0046467	312880078090312	1.5572928300201	284356894553882	4	15	membrane lipid biosynthetic process
GO:0065002	312880078090312	1.5572928300201	284356894553882	4	15	intracellular protein transmembrane transport
GO:0043412	313071943765471	1.07295867295867	788616454229432	83	416	macromolecule modification
GO:0000724	319010266594615	2.14031862745098	113742757821553	2	6	double-strand break repair via homologous recombination
GO:0031509	319010266594615	2.14031862745098	113742757821553	2	6	subtelomeric heterochromatin assembly
GO:0007155	319010266594615	2.14031862745098	113742757821553	2	6	cell adhesion
GO:0071963	319010266594615	2.14031862745098	113742757821553	2	6	establishment or maintenance of cell polarity regulating cell shape
GO:0019915	319010266594615	2.14031862745098	113742757821553	2	6	lipid storage
GO:0046033	319010266594615	2.14031862745098	113742757821553	2	6	AMP metabolic process
GO:0009264	319010266594615	2.14031862745098	113742757821553	2	6	deoxyribonucleotide catabolic process
GO:0006891	319010266594615	2.14031862745098	113742757821553	2	6	intra-Golgi vesicle-mediated transport
GO:0051445	319010266594615	2.14031862745098	113742757821553	2	6	regulation of meiotic cell cycle
GO:1903311	319010266594615	2.14031862745098	113742757821553	2	6	regulation of mRNA metabolic process
GO:0007584	319010266594615	2.14031862745098	113742757821553	2	6	response to nutrient
GO:0046386	319010266594615	2.14031862745098	113742757821553	2	6	deoxyribose phosphate catabolic process
GO:0000959	319010266594615	2.14031862745098	113742757821553	2	6	mitochondrial RNA metabolic process
GO:0022610	319010266594615	2.14031862745098	113742757821553	2	6	biological adhesion
GO:0000077	319010266594615	2.14031862745098	113742757821553	2	6	DNA damage checkpoint
GO:0000023	319010266594615	2.14031862745098	113742757821553	2	6	maltose metabolic process
GO:0097354	319010266594615	2.14031862745098	113742757821553	2	6	prenylation
GO:0032386	319010266594615	2.14031862745098	113742757821553	2	6	regulation of intracellular transport
GO:0031333	319010266594615	2.14031862745098	113742757821553	2	6	negative regulation of protein-containing complex assembly
GO:0045862	319010266594615	2.14031862745098	113742757821553	2	6	positive regulation of proteolysis
GO:0140461	319010266594615	2.14031862745098	113742757821553	2	6	subtelomeric heterochromatin organization
GO:0032272	319010266594615	2.14031862745098	113742757821553	2	6	negative regulation of protein polymerization
GO:0030837	319010266594615	2.14031862745098	113742757821553	2	6	negative regulation of actin filament polymerization
GO:0032202	319010266594615	2.14031862745098	113742757821553	2	6	telomere assembly
GO:0006405	32504063017848	1.42763427634276	379142526071842	5	20	RNA export from nucleus
GO:0071426	32504063017848	1.42763427634276	379142526071842	5	20	ribonucleoprotein complex export from nucleus
GO:0051656	32504063017848	1.42763427634276	379142526071842	5	20	establishment of organelle localization
GO:0071166	32504063017848	1.42763427634276	379142526071842	5	20	ribonucleoprotein complex localization
GO:1901137	333890949965933	1.13134220942785	218006952491309	24	115	carbohydrate derivative biosynthetic process
GO:0051172	342091885156103	1.24382949878384	758285052143685	9	40	negative regulation of nitrogen compound metabolic process
GO:0000266	343240875190909	4.27906976744186	379142526071842	1	2	mitochondrial fission
GO:0033559	343240875190909	4.27906976744186	379142526071842	1	2	unsaturated fatty acid metabolic process
GO:0003400	343240875190909	4.27906976744186	379142526071842	1	2	regulation of COPII vesicle coating
GO:0070914	343240875190909	4.27906976744186	379142526071842	1	2	UV-damage excision repair
GO:0046931	343240875190909	4.27906976744186	379142526071842	1	2	pore complex assembly
GO:0018904	343240875190909	4.27906976744186	379142526071842	1	2	ether metabolic process
GO:0032511	343240875190909	4.27906976744186	379142526071842	1	2	late endosome to vacuole transport via multivesicular body sorting pathway
GO:0046900	343240875190909	4.27906976744186	379142526071842	1	2	tetrahydrofolylpolyglutamate metabolic process
GO:0046901	343240875190909	4.27906976744186	379142526071842	1	2	tetrahydrofolylpolyglutamate biosynthetic process
GO:0010045	343240875190909	4.27906976744186	379142526071842	1	2	response to nickel cation
GO:0051051	343240875190909	4.27906976744186	379142526071842	1	2	negative regulation of transport
GO:0032501	343240875190909	4.27906976744186	379142526071842	1	2	multicellular organismal process
GO:0034644	343240875190909	4.27906976744186	379142526071842	1	2	cellular response to UV
GO:0051029	343240875190909	4.27906976744186	379142526071842	1	2	rRNA transport
GO:0002143	343240875190909	4.27906976744186	379142526071842	1	2	tRNA wobble position uridine thiolation
GO:0006427	343240875190909	4.27906976744186	379142526071842	1	2	histidyl-tRNA aminoacylation
GO:0006429	343240875190909	4.27906976744186	379142526071842	1	2	leucyl-tRNA aminoacylation
GO:0006446	343240875190909	4.27906976744186	379142526071842	1	2	regulation of translational initiation
GO:0043068	343240875190909	4.27906976744186	379142526071842	1	2	positive regulation of programmed cell death
GO:0006407	343240875190909	4.27906976744186	379142526071842	1	2	rRNA export from nucleus
GO:1904031	343240875190909	4.27906976744186	379142526071842	1	2	positive regulation of cyclin-dependent protein kinase activity
GO:0036507	343240875190909	4.27906976744186	379142526071842	1	2	protein demannosylation
GO:0036508	343240875190909	4.27906976744186	379142526071842	1	2	protein alpha-1,2-demannosylation
GO:0009313	343240875190909	4.27906976744186	379142526071842	1	2	oligosaccharide catabolic process
GO:0060628	343240875190909	4.27906976744186	379142526071842	1	2	regulation of ER to Golgi vesicle-mediated transport
GO:0007275	343240875190909	4.27906976744186	379142526071842	1	2	multicellular organism development
GO:0046080	343240875190909	4.27906976744186	379142526071842	1	2	dUTP metabolic process
GO:0006226	343240875190909	4.27906976744186	379142526071842	1	2	dUMP biosynthetic process
GO:0046081	343240875190909	4.27906976744186	379142526071842	1	2	dUTP catabolic process
GO:0046078	343240875190909	4.27906976744186	379142526071842	1	2	dUMP metabolic process
GO:0006241	343240875190909	4.27906976744186	379142526071842	1	2	CTP biosynthetic process
GO:0001731	343240875190909	4.27906976744186	379142526071842	1	2	formation of translation preinitiation complex
GO:0006244	343240875190909	4.27906976744186	379142526071842	1	2	pyrimidine nucleotide catabolic process
GO:0046036	343240875190909	4.27906976744186	379142526071842	1	2	CTP metabolic process
GO:0009162	343240875190909	4.27906976744186	379142526071842	1	2	deoxyribonucleoside monophosphate metabolic process
GO:0009157	343240875190909	4.27906976744186	379142526071842	1	2	deoxyribonucleoside monophosphate biosynthetic process
GO:0045040	343240875190909	4.27906976744186	379142526071842	1	2	protein insertion into mitochondrial outer membrane
GO:0009176	343240875190909	4.27906976744186	379142526071842	1	2	pyrimidine deoxyribonucleoside monophosphate metabolic process
GO:0009177	343240875190909	4.27906976744186	379142526071842	1	2	pyrimidine deoxyribonucleoside monophosphate biosynthetic process
GO:0006750	343240875190909	4.27906976744186	379142526071842	1	2	glutathione biosynthetic process
GO:0009148	343240875190909	4.27906976744186	379142526071842	1	2	pyrimidine nucleoside triphosphate biosynthetic process
GO:0009149	343240875190909	4.27906976744186	379142526071842	1	2	pyrimidine nucleoside triphosphate catabolic process
GO:0032974	343240875190909	4.27906976744186	379142526071842	1	2	amino acid transmembrane export from vacuole
GO:1900428	343240875190909	4.27906976744186	379142526071842	1	2	regulation of filamentous growth of a population of unicellular organisms
GO:1904380	343240875190909	4.27906976744186	379142526071842	1	2	endoplasmic reticulum mannose trimming
GO:0009223	343240875190909	4.27906976744186	379142526071842	1	2	pyrimidine deoxyribonucleotide catabolic process
GO:0009211	343240875190909	4.27906976744186	379142526071842	1	2	pyrimidine deoxyribonucleoside triphosphate metabolic process
GO:0009213	343240875190909	4.27906976744186	379142526071842	1	2	pyrimidine deoxyribonucleoside triphosphate catabolic process
GO:1900180	343240875190909	4.27906976744186	379142526071842	1	2	regulation of protein localization to nucleus
GO:0043461	343240875190909	4.27906976744186	379142526071842	1	2	proton-transporting ATP synthase complex assembly
GO:0009208	343240875190909	4.27906976744186	379142526071842	1	2	pyrimidine ribonucleoside triphosphate metabolic process
GO:0009209	343240875190909	4.27906976744186	379142526071842	1	2	pyrimidine ribonucleoside triphosphate biosynthetic process
GO:0043487	343240875190909	4.27906976744186	379142526071842	1	2	regulation of RNA stability
GO:0043488	343240875190909	4.27906976744186	379142526071842	1	2	regulation of mRNA stability
GO:0048311	343240875190909	4.27906976744186	379142526071842	1	2	mitochondrion distribution
GO:0071025	343240875190909	4.27906976744186	379142526071842	1	2	RNA surveillance
GO:0071027	343240875190909	4.27906976744186	379142526071842	1	2	nuclear RNA surveillance
GO:0035977	343240875190909	4.27906976744186	379142526071842	1	2	protein deglycosylation involved in glycoprotein catabolic process
GO:0006566	343240875190909	4.27906976744186	379142526071842	1	2	threonine metabolic process
GO:0001680	343240875190909	4.27906976744186	379142526071842	1	2	tRNA 3'-terminal CCA addition
GO:0006572	343240875190909	4.27906976744186	379142526071842	1	2	tyrosine catabolic process
GO:0006516	343240875190909	4.27906976744186	379142526071842	1	2	glycoprotein catabolic process
GO:0051292	343240875190909	4.27906976744186	379142526071842	1	2	nuclear pore complex assembly
GO:0009821	343240875190909	4.27906976744186	379142526071842	1	2	alkaloid biosynthetic process
GO:0055129	343240875190909	4.27906976744186	379142526071842	1	2	L-proline biosynthetic process
GO:0048199	343240875190909	4.27906976744186	379142526071842	1	2	vesicle targeting, to, from or within Golgi
GO:0009803	343240875190909	4.27906976744186	379142526071842	1	2	cinnamic acid metabolic process
GO:0097053	343240875190909	4.27906976744186	379142526071842	1	2	L-kynurenine catabolic process
GO:0043271	343240875190909	4.27906976744186	379142526071842	1	2	negative regulation of ion transport
GO:0032007	343240875190909	4.27906976744186	379142526071842	1	2	negative regulation of TOR signaling
GO:0018175	343240875190909	4.27906976744186	379142526071842	1	2	protein nucleotidylation
GO:0018117	343240875190909	4.27906976744186	379142526071842	1	2	protein adenylylation
GO:1903792	343240875190909	4.27906976744186	379142526071842	1	2	negative regulation of anion transport
GO:0009698	343240875190909	4.27906976744186	379142526071842	1	2	phenylpropanoid metabolic process
GO:0010833	343240875190909	4.27906976744186	379142526071842	1	2	telomere maintenance via telomere lengthening
GO:0120256	343240875190909	4.27906976744186	379142526071842	1	2	olefinic compound catabolic process
GO:0017148	343240875190909	4.27906976744186	379142526071842	1	2	negative regulation of translation
GO:0010590	343240875190909	4.27906976744186	379142526071842	1	2	regulation of septum digestion after cytokinesis
GO:0002949	343240875190909	4.27906976744186	379142526071842	1	2	tRNA threonylcarbamoyladenosine modification
GO:0048207	343240875190909	4.27906976744186	379142526071842	1	2	vesicle targeting, rough ER to cis-Golgi
GO:0048208	343240875190909	4.27906976744186	379142526071842	1	2	COPII vesicle coating
GO:0046281	343240875190909	4.27906976744186	379142526071842	1	2	cinnamic acid catabolic process
GO:0046271	343240875190909	4.27906976744186	379142526071842	1	2	phenylpropanoid catabolic process
GO:0051598	343240875190909	4.27906976744186	379142526071842	1	2	meiotic recombination checkpoint
GO:0019464	343240875190909	4.27906976744186	379142526071842	1	2	glycine decarboxylation via glycine cleavage system
GO:0090113	343240875190909	4.27906976744186	379142526071842	1	2	regulation of ER to Golgi vesicle-mediated transport by GTP hydrolysis
GO:0034367	343240875190909	4.27906976744186	379142526071842	1	2	protein-containing complex remodeling
GO:0006999	343240875190909	4.27906976744186	379142526071842	1	2	nuclear pore organization
GO:0042883	343240875190909	4.27906976744186	379142526071842	1	2	cysteine transport
GO:0048731	343240875190909	4.27906976744186	379142526071842	1	2	system development
GO:0000019	343240875190909	4.27906976744186	379142526071842	1	2	regulation of mitotic recombination
GO:0070784	343240875190909	4.27906976744186	379142526071842	1	2	regulation of growth of unicellular organism as a thread of attached cells
GO:0000001	343240875190909	4.27906976744186	379142526071842	1	2	mitochondrion inheritance
GO:1904587	343240875190909	4.27906976744186	379142526071842	1	2	response to glycoprotein
GO:0051650	343240875190909	4.27906976744186	379142526071842	1	2	establishment of vesicle localization
GO:0051653	343240875190909	4.27906976744186	379142526071842	1	2	spindle localization
GO:0006901	343240875190909	4.27906976744186	379142526071842	1	2	vesicle coating
GO:0006903	343240875190909	4.27906976744186	379142526071842	1	2	vesicle targeting
GO:0033494	343240875190909	4.27906976744186	379142526071842	1	2	ferulate metabolic process
GO:0051648	343240875190909	4.27906976744186	379142526071842	1	2	vesicle localization
GO:0045737	343240875190909	4.27906976744186	379142526071842	1	2	positive regulation of cyclin-dependent protein serine/threonine kinase activity
GO:0043651	343240875190909	4.27906976744186	379142526071842	1	2	linoleic acid metabolic process
GO:0070525	343240875190909	4.27906976744186	379142526071842	1	2	tRNA threonylcarbamoyladenosine metabolic process
GO:0015805	343240875190909	4.27906976744186	379142526071842	1	2	S-adenosyl-L-methionine transport
GO:0034275	343240875190909	4.27906976744186	379142526071842	1	2	kynurenic acid metabolic process
GO:0030705	343240875190909	4.27906976744186	379142526071842	1	2	cytoskeleton-dependent intracellular transport
GO:0007063	343240875190909	4.27906976744186	379142526071842	1	2	regulation of sister chromatid cohesion
GO:0010942	343240875190909	4.27906976744186	379142526071842	1	2	positive regulation of cell death
GO:0007004	343240875190909	4.27906976744186	379142526071842	1	2	telomere maintenance via telomerase
GO:0071816	343240875190909	4.27906976744186	379142526071842	1	2	tail-anchored membrane protein insertion into ER membrane
GO:0000411	343240875190909	4.27906976744186	379142526071842	1	2	positive regulation of transcription by galactose
GO:0000409	343240875190909	4.27906976744186	379142526071842	1	2	regulation of transcription by galactose
GO:0099111	343240875190909	4.27906976744186	379142526071842	1	2	microtubule-based transport
GO:0060237	343240875190909	4.27906976744186	379142526071842	1	2	regulation of fungal-type cell wall organization
GO:0009088	343240875190909	4.27906976744186	379142526071842	1	2	threonine biosynthetic process
GO:0000101	343240875190909	4.27906976744186	379142526071842	1	2	sulfur amino acid transport
GO:1901962	343240875190909	4.27906976744186	379142526071842	1	2	S-adenosyl-L-methionine transmembrane transport
GO:0000291	343240875190909	4.27906976744186	379142526071842	1	2	nuclear-transcribed mRNA catabolic process, exonucleolytic
GO:0006413	343250741721436	1.22418670438472	853070683661645	10	45	translational initiation
GO:0031324	343250741721436	1.22418670438472	853070683661645	10	45	negative regulation of cellular metabolic process
GO:1902905	347955173489362	1.60536809815951	208528389339513	3	11	positive regulation of supramolecular fiber organization
GO:0006383	347955173489362	1.60536809815951	208528389339513	3	11	transcription by RNA polymerase III
GO:0051052	347955173489362	1.60536809815951	208528389339513	3	11	regulation of DNA metabolic process
GO:0015985	347955173489362	1.60536809815951	208528389339513	3	11	energy coupled proton transport, down electrochemical gradient
GO:0015986	347955173489362	1.60536809815951	208528389339513	3	11	ATP synthesis coupled proton transport
GO:0006406	347955173489362	1.60536809815951	208528389339513	3	11	mRNA export from nucleus
GO:0009435	347955173489362	1.60536809815951	208528389339513	3	11	NAD biosynthetic process
GO:0006754	347955173489362	1.60536809815951	208528389339513	3	11	ATP biosynthetic process
GO:0006778	347955173489362	1.60536809815951	208528389339513	3	11	porphyrin-containing compound metabolic process
GO:0033013	347955173489362	1.60536809815951	208528389339513	3	11	tetrapyrrole metabolic process
GO:0016482	347955173489362	1.60536809815951	208528389339513	3	11	cytosolic transport
GO:0071427	347955173489362	1.60536809815951	208528389339513	3	11	mRNA-containing ribonucleoprotein complex export from nucleus
GO:0000462	347955173489362	1.60536809815951	208528389339513	3	11	maturation of SSU-rRNA from tricistronic rRNA transcript (SSU-rRNA, 5.8S rRNA, LSU-rRNA)
GO:0097549	360127262719012	1.42710892710893	303314020857474	4	16	chromatin organization involved in negative regulation of transcription
GO:0031507	360127262719012	1.42710892710893	303314020857474	4	16	heterochromatin assembly
GO:0034401	360127262719012	1.42710892710893	303314020857474	4	16	chromatin organization involved in regulation of transcription
GO:0070828	360127262719012	1.42710892710893	303314020857474	4	16	heterochromatin organization
GO:0033365	363637317570607	1.14280964256027	1440741599073	16	76	protein localization to organelle
GO:0090407	364248048022888	1.1038103810381	24075550405562	26	127	organophosphate biosynthetic process
GO:0051301	365100190120445	1.14781622487102	134595596755504	15	71	cell division
GO:0051168	366204788856526	1.33802275522755	398099652375435	5	21	nuclear export
GO:0006611	366204788856526	1.33802275522755	398099652375435	5	21	protein export from nucleus
GO:1902600	369364168759806	1.28460591133005	492885283893395	6	26	proton transmembrane transport
GO:0044087	370904030726573	1.24902383888204	587670915411356	7	31	regulation of cellular component biogenesis
GO:0006979	371374264533786	1.20461217552534	777242178447277	9	41	response to oxidative stress
GO:0010629	371458350913476	1.22363315696649	682456546929316	8	36	negative regulation of gene expression
GO:0019538	385878900172246	1.03373203783601	151657010428737	155	800	protein metabolic process
GO:0072594	3941796732362	1.14210090984285	108055619930475	12	57	establishment of protein localization to organelle
GO:1902904	394451954220717	1.71176470588235	132699884125145	2	7	negative regulation of supramolecular fiber organization
GO:0046940	394451954220717	1.71176470588235	132699884125145	2	7	nucleoside monophosphate phosphorylation
GO:0002183	394451954220717	1.71176470588235	132699884125145	2	7	cytoplasmic translational initiation
GO:0006490	394451954220717	1.71176470588235	132699884125145	2	7	oligosaccharide-lipid intermediate biosynthetic process
GO:0006488	394451954220717	1.71176470588235	132699884125145	2	7	dolichol-linked oligosaccharide biosynthetic process
GO:0006448	394451954220717	1.71176470588235	132699884125145	2	7	regulation of translational elongation
GO:0009396	394451954220717	1.71176470588235	132699884125145	2	7	folic acid-containing compound biosynthetic process
GO:0071985	394451954220717	1.71176470588235	132699884125145	2	7	multivesicular body sorting pathway
GO:0018022	394451954220717	1.71176470588235	132699884125145	2	7	peptidyl-lysine methylation
GO:0046040	394451954220717	1.71176470588235	132699884125145	2	7	IMP metabolic process
GO:0051494	394451954220717	1.71176470588235	132699884125145	2	7	negative regulation of cytoskeleton organization
GO:0009262	394451954220717	1.71176470588235	132699884125145	2	7	deoxyribonucleotide metabolic process
GO:0006801	394451954220717	1.71176470588235	132699884125145	2	7	superoxide metabolic process
GO:0006563	394451954220717	1.71176470588235	132699884125145	2	7	L-serine metabolic process
GO:0006547	394451954220717	1.71176470588235	132699884125145	2	7	histidine metabolic process
GO:0022604	394451954220717	1.71176470588235	132699884125145	2	7	regulation of cell morphogenesis
GO:0030488	394451954220717	1.71176470588235	132699884125145	2	7	tRNA methylation
GO:0018202	394451954220717	1.71176470588235	132699884125145	2	7	peptidyl-histidine modification
GO:0000027	394451954220717	1.71176470588235	132699884125145	2	7	ribosomal large subunit assembly
GO:0019692	394451954220717	1.71176470588235	132699884125145	2	7	deoxyribose phosphate metabolic process
GO:0000105	394451954220717	1.71176470588235	132699884125145	2	7	histidine biosynthetic process
GO:0008360	394451954220717	1.71176470588235	132699884125145	2	7	regulation of cell shape
GO:0010498	398683884721295	1.15734546427616	89098493626883	10	47	proteasomal protein catabolic process
GO:0033043	398683884721295	1.15734546427616	89098493626883	10	47	regulation of organelle organization
GO:0007186	404539149737717	1.42658486707566	227485515643105	3	12	G protein-coupled receptor signaling pathway
GO:0009145	404539149737717	1.42658486707566	227485515643105	3	12	purine nucleoside triphosphate biosynthetic process
GO:0051495	404539149737717	1.42658486707566	227485515643105	3	12	positive regulation of cytoskeleton organization
GO:0009206	404539149737717	1.42658486707566	227485515643105	3	12	purine ribonucleoside triphosphate biosynthetic process
GO:0031334	404539149737717	1.42658486707566	227485515643105	3	12	positive regulation of protein-containing complex assembly
GO:0045892	404854169894883	1.1987176325524	606628041714948	7	32	negative regulation of transcription, DNA-templated
GO:1903507	404854169894883	1.1987176325524	606628041714948	7	32	negative regulation of nucleic acid-templated transcription
GO:1902679	404854169894883	1.1987176325524	606628041714948	7	32	negative regulation of RNA biosynthetic process
GO:0009161	406434575099521	1.22308233638283	511842410196987	6	27	ribonucleoside monophosphate metabolic process
GO:0071824	406434575099521	1.22308233638283	511842410196987	6	27	protein-DNA complex subunit organization
GO:0044093	407267080832281	1.31695331695332	322271147161066	4	17	positive regulation of molecular function
GO:0009310	407267080832281	1.31695331695332	322271147161066	4	17	amine catabolic process
GO:0009168	407267080832281	1.31695331695332	322271147161066	4	17	purine ribonucleoside monophosphate biosynthetic process
GO:0009127	407267080832281	1.31695331695332	322271147161066	4	17	purine nucleoside monophosphate biosynthetic process
GO:0006569	407267080832281	1.31695331695332	322271147161066	4	17	tryptophan catabolic process
GO:0042402	407267080832281	1.31695331695332	322271147161066	4	17	cellular biogenic amine catabolic process
GO:0046218	407267080832281	1.31695331695332	322271147161066	4	17	indolalkylamine catabolic process
GO:0010639	407267080832281	1.31695331695332	322271147161066	4	17	negative regulation of organelle organization
GO:0072525	407267080832281	1.31695331695332	322271147161066	4	17	pyridine-containing compound biosynthetic process
GO:0072528	407267080832281	1.31695331695332	322271147161066	4	17	pyrimidine-containing compound biosynthetic process
GO:0042398	407427030062091	1.25895376600825	417056778679027	5	22	cellular modified amino acid biosynthetic process
GO:0071705	426598176000876	1.04358111059589	454971031286211	47	240	nitrogen compound transport
GO:0006164	434440297997983	1.14139917695473	720370799536501	8	38	purine nucleotide biosynthetic process
GO:0009152	434440297997983	1.14139917695473	720370799536501	8	38	purine ribonucleotide biosynthetic process
GO:0051253	438726871112182	1.15228113440197	62558516801854	7	33	negative regulation of RNA metabolic process
GO:0042180	438726871112182	1.15228113440197	62558516801854	7	33	cellular ketone metabolic process
GO:0097435	443314788123127	1.16715181370354	530799536500579	6	28	supramolecular fiber organization
GO:0055086	443783360548646	1.04609288503001	309001158748552	32	163	nucleobase-containing small molecule metabolic process
GO:0007015	448268384032354	1.18867022003553	436013904982619	5	23	actin filament organization
GO:0006022	448268384032354	1.18867022003553	436013904982619	5	23	aminoglycan metabolic process
GO:0008213	453667352507026	1.22253422253422	341228273464658	4	18	protein alkylation
GO:0051129	453667352507026	1.22253422253422	341228273464658	4	18	negative regulation of cellular component organization
GO:0006568	453667352507026	1.22253422253422	341228273464658	4	18	tryptophan metabolic process
GO:0042436	453667352507026	1.22253422253422	341228273464658	4	18	indole-containing compound catabolic process
GO:0070189	453667352507026	1.22253422253422	341228273464658	4	18	kynurenine metabolic process
GO:0071806	453667352507026	1.22253422253422	341228273464658	4	18	protein transmembrane transport
GO:0072524	453667352507026	1.22253422253422	341228273464658	4	18	pyridine-containing compound metabolic process
GO:0006753	456215331062664	1.04837300159358	231276940903824	24	122	nucleoside phosphate metabolic process
GO:1901072	459579328911576	1.28355828220859	246442641946698	3	13	glucosamine-containing compound catabolic process
GO:0050793	459579328911576	1.28355828220859	246442641946698	3	13	regulation of developmental process
GO:0046348	459579328911576	1.28355828220859	246442641946698	3	13	amino sugar catabolic process
GO:0019363	459579328911576	1.28355828220859	246442641946698	3	13	pyridine nucleotide biosynthetic process
GO:0019359	459579328911576	1.28355828220859	246442641946698	3	13	nicotinamide nucleotide biosynthetic process
GO:0044843	459579328911576	1.28355828220859	246442641946698	3	13	cell cycle G1/S phase transition
GO:0042558	459579328911576	1.28355828220859	246442641946698	3	13	pteridine-containing compound metabolic process
GO:0060341	459579328911576	1.28355828220859	246442641946698	3	13	regulation of cellular localization
GO:0003006	459579328911576	1.28355828220859	246442641946698	3	13	developmental process involved in reproduction
GO:0070646	459579328911576	1.28355828220859	246442641946698	3	13	protein modification by small protein removal
GO:0006032	459579328911576	1.28355828220859	246442641946698	3	13	chitin catabolic process
GO:0015980	465728598084102	1.10426125049781	739327925840093	8	39	energy derivation by oxidation of organic compounds
GO:0034502	465795834301668	1.42606209150327	151657010428737	2	8	protein localization to chromosome
GO:0006379	465795834301668	1.42606209150327	151657010428737	2	8	mRNA cleavage
GO:0009311	465795834301668	1.42606209150327	151657010428737	2	8	oligosaccharide metabolic process
GO:0017004	465795834301668	1.42606209150327	151657010428737	2	8	cytochrome complex assembly
GO:0006743	465795834301668	1.42606209150327	151657010428737	2	8	ubiquinone metabolic process
GO:0006744	465795834301668	1.42606209150327	151657010428737	2	8	ubiquinone biosynthetic process
GO:0006561	465795834301668	1.42606209150327	151657010428737	2	8	proline biosynthetic process
GO:0042147	465795834301668	1.42606209150327	151657010428737	2	8	retrograde transport, endosome to Golgi
GO:0022603	465795834301668	1.42606209150327	151657010428737	2	8	regulation of anatomical structure morphogenesis
GO:0072348	465795834301668	1.42606209150327	151657010428737	2	8	sulfur compound transport
GO:1903827	465795834301668	1.42606209150327	151657010428737	2	8	regulation of cellular protein localization
GO:0005984	465795834301668	1.42606209150327	151657010428737	2	8	disaccharide metabolic process
GO:0012501	465795834301668	1.42606209150327	151657010428737	2	8	programmed cell death
GO:1901661	465795834301668	1.42606209150327	151657010428737	2	8	quinone metabolic process
GO:1901663	465795834301668	1.42606209150327	151657010428737	2	8	quinone biosynthetic process
GO:0007064	465795834301668	1.42606209150327	151657010428737	2	8	mitotic sister chromatid cohesion
GO:2000242	465795834301668	1.42606209150327	151657010428737	2	8	negative regulation of reproductive process
GO:0000245	46780126566015	2.13892288861689	568713789107764	1	3	spliceosomal complex assembly
GO:0040020	46780126566015	2.13892288861689	568713789107764	1	3	regulation of meiotic nuclear division
GO:0045991	46780126566015	2.13892288861689	568713789107764	1	3	carbon catabolite activation of transcription
GO:0006384	46780126566015	2.13892288861689	568713789107764	1	3	transcription initiation from RNA polymerase III promoter
GO:0006312	46780126566015	2.13892288861689	568713789107764	1	3	mitotic recombination
GO:0015937	46780126566015	2.13892288861689	568713789107764	1	3	coenzyme A biosynthetic process
GO:0043067	46780126566015	2.13892288861689	568713789107764	1	3	regulation of programmed cell death
GO:0007124	46780126566015	2.13892288861689	568713789107764	1	3	pseudohyphal growth
GO:0071940	46780126566015	2.13892288861689	568713789107764	1	3	fungal-type cell wall assembly
GO:0006106	46780126566015	2.13892288861689	568713789107764	1	3	fumarate metabolic process
GO:0060623	46780126566015	2.13892288861689	568713789107764	1	3	regulation of chromosome condensation
GO:0008204	46780126566015	2.13892288861689	568713789107764	1	3	ergosterol metabolic process
GO:0006265	46780126566015	2.13892288861689	568713789107764	1	3	DNA topological change
GO:0009411	46780126566015	2.13892288861689	568713789107764	1	3	response to UV
GO:0006285	46780126566015	2.13892288861689	568713789107764	1	3	base-excision repair, AP site formation
GO:0016093	46780126566015	2.13892288861689	568713789107764	1	3	polyprenol metabolic process
GO:0016049	46780126566015	2.13892288861689	568713789107764	1	3	cell growth
GO:0032933	46780126566015	2.13892288861689	568713789107764	1	3	SREBP signaling pathway
GO:0009263	46780126566015	2.13892288861689	568713789107764	1	3	deoxyribonucleotide biosynthetic process
GO:0009265	46780126566015	2.13892288861689	568713789107764	1	3	2'-deoxyribonucleotide biosynthetic process
GO:1903379	46780126566015	2.13892288861689	568713789107764	1	3	regulation of mitotic chromosome condensation
GO:0009221	46780126566015	2.13892288861689	568713789107764	1	3	pyrimidine deoxyribonucleotide biosynthetic process
GO:0009219	46780126566015	2.13892288861689	568713789107764	1	3	pyrimidine deoxyribonucleotide metabolic process
GO:0009249	46780126566015	2.13892288861689	568713789107764	1	3	protein lipoylation
GO:1903338	46780126566015	2.13892288861689	568713789107764	1	3	regulation of cell wall organization or biogenesis
GO:0071071	46780126566015	2.13892288861689	568713789107764	1	3	regulation of phospholipid biosynthetic process
GO:0048308	46780126566015	2.13892288861689	568713789107764	1	3	organelle inheritance
GO:0001672	46780126566015	2.13892288861689	568713789107764	1	3	regulation of chromatin assembly or disassembly
GO:0046385	46780126566015	2.13892288861689	568713789107764	1	3	deoxyribose phosphate biosynthetic process
GO:0006517	46780126566015	2.13892288861689	568713789107764	1	3	protein deglycosylation
GO:0000967	46780126566015	2.13892288861689	568713789107764	1	3	rRNA 5'-end processing
GO:0000920	46780126566015	2.13892288861689	568713789107764	1	3	septum digestion after cytokinesis
GO:0045324	46780126566015	2.13892288861689	568713789107764	1	3	late endosome to vacuole transport
GO:0072396	46780126566015	2.13892288861689	568713789107764	1	3	response to cell cycle checkpoint signaling
GO:0140042	46780126566015	2.13892288861689	568713789107764	1	3	lipid droplet formation
GO:0042790	46780126566015	2.13892288861689	568713789107764	1	3	nucleolar large rRNA transcription by RNA polymerase I
GO:0010847	46780126566015	2.13892288861689	568713789107764	1	3	regulation of chromatin assembly
GO:0120261	46780126566015	2.13892288861689	568713789107764	1	3	regulation of heterochromatin organization
GO:0045116	46780126566015	2.13892288861689	568713789107764	1	3	protein neddylation
GO:0019348	46780126566015	2.13892288861689	568713789107764	1	3	dolichol metabolic process
GO:0042780	46780126566015	2.13892288861689	568713789107764	1	3	tRNA 3'-end processing
GO:0016129	46780126566015	2.13892288861689	568713789107764	1	3	phytosteroid biosynthetic process
GO:0009617	46780126566015	2.13892288861689	568713789107764	1	3	response to bacterium
GO:0042742	46780126566015	2.13892288861689	568713789107764	1	3	defense response to bacterium
GO:0010570	46780126566015	2.13892288861689	568713789107764	1	3	regulation of filamentous growth
GO:0030476	46780126566015	2.13892288861689	568713789107764	1	3	ascospore wall assembly
GO:0010515	46780126566015	2.13892288861689	568713789107764	1	3	negative regulation of induction of conjugation with cellular fusion
GO:0090114	46780126566015	2.13892288861689	568713789107764	1	3	COPII-coated vesicle budding
GO:0071482	46780126566015	2.13892288861689	568713789107764	1	3	cellular response to light stimulus
GO:0006991	46780126566015	2.13892288861689	568713789107764	1	3	response to sterol depletion
GO:0034389	46780126566015	2.13892288861689	568713789107764	1	3	lipid droplet organization
GO:0071478	46780126566015	2.13892288861689	568713789107764	1	3	cellular response to radiation
GO:0034312	46780126566015	2.13892288861689	568713789107764	1	3	diol biosynthetic process
GO:0000028	46780126566015	2.13892288861689	568713789107764	1	3	ribosomal small subunit assembly
GO:0006984	46780126566015	2.13892288861689	568713789107764	1	3	ER-nucleus signaling pathway
GO:0033313	46780126566015	2.13892288861689	568713789107764	1	3	meiotic cell cycle checkpoint
GO:0097384	46780126566015	2.13892288861689	568713789107764	1	3	cellular lipid biosynthetic process
GO:0051647	46780126566015	2.13892288861689	568713789107764	1	3	nucleus localization
GO:0046890	46780126566015	2.13892288861689	568713789107764	1	3	regulation of lipid biosynthetic process
GO:0046855	46780126566015	2.13892288861689	568713789107764	1	3	inositol phosphate dephosphorylation
GO:0070816	46780126566015	2.13892288861689	568713789107764	1	3	phosphorylation of RNA polymerase II C-terminal domain
GO:0030203	46780126566015	2.13892288861689	568713789107764	1	3	glycosaminoglycan metabolic process
GO:0045835	46780126566015	2.13892288861689	568713789107764	1	3	negative regulation of meiotic nuclear division
GO:0071216	46780126566015	2.13892288861689	568713789107764	1	3	cellular response to biotic stimulus
GO:0070591	46780126566015	2.13892288861689	568713789107764	1	3	ascospore wall biogenesis
GO:0033157	46780126566015	2.13892288861689	568713789107764	1	3	regulation of intracellular protein transport
GO:0031445	46780126566015	2.13892288861689	568713789107764	1	3	regulation of heterochromatin assembly
GO:0007097	46780126566015	2.13892288861689	568713789107764	1	3	nuclear migration
GO:0031135	46780126566015	2.13892288861689	568713789107764	1	3	negative regulation of conjugation
GO:0031138	46780126566015	2.13892288861689	568713789107764	1	3	negative regulation of conjugation with cellular fusion
GO:0046656	46780126566015	2.13892288861689	568713789107764	1	3	folic acid biosynthetic process
GO:0000338	46780126566015	2.13892288861689	568713789107764	1	3	protein deneddylation
GO:0015695	46780126566015	2.13892288861689	568713789107764	1	3	organic cation transport
GO:0000472	46780126566015	2.13892288861689	568713789107764	1	3	endonucleolytic cleavage to generate mature 5'-end of SSU-rRNA from (SSU-rRNA, 5.8S rRNA, LSU-rRNA)
GO:0098787	46780126566015	2.13892288861689	568713789107764	1	3	mRNA cleavage involved in mRNA processing
GO:0098789	46780126566015	2.13892288861689	568713789107764	1	3	pre-mRNA cleavage required for polyadenylation
GO:0000447	46780126566015	2.13892288861689	568713789107764	1	3	endonucleolytic cleavage in ITS1 to separate SSU-rRNA from 5.8S rRNA and LSU-rRNA from tricistronic rRNA transcript (SSU-rRNA, 5.8S rRNA, LSU-rRNA)
GO:0043901	46780126566015	2.13892288861689	568713789107764	1	3	negative regulation of multi-organism process
GO:0071545	46780126566015	2.13892288861689	568713789107764	1	3	inositol phosphate catabolic process
GO:0071501	46780126566015	2.13892288861689	568713789107764	1	3	cellular response to sterol depletion
GO:0000290	46780126566015	2.13892288861689	568713789107764	1	3	deadenylation-dependent decapping of nuclear-transcribed mRNA
GO:0051640	488342973484437	1.12578494205995	454971031286211	5	24	organelle localization
GO:0009074	488342973484437	1.12578494205995	454971031286211	5	24	aromatic amino acid family catabolic process
GO:0032446	496637776316101	1.06944444444444	758285052143685	8	40	protein modification by small protein conjugation
GO:0002181	49879990440178	1.14070434070434	36018539976825	4	19	cytoplasmic translation
GO:0006586	49879990440178	1.14070434070434	36018539976825	4	19	indolalkylamine metabolic process
GO:0042430	49879990440178	1.14070434070434	36018539976825	4	19	indole-containing compound metabolic process
GO:0072527	49879990440178	1.14070434070434	36018539976825	4	19	pyrimidine-containing compound metabolic process
GO:0009060	49879990440178	1.14070434070434	36018539976825	4	19	aerobic respiration
GO:0006520	509630852817364	1.00946010511228	377246813441483	38	199	cellular amino acid metabolic process
GO:0006367	512303777627399	1.16653653095371	26539976825029	3	14	transcription initiation from RNA polymerase II promoter
GO:0009205	512303777627399	1.16653653095371	26539976825029	3	14	purine ribonucleoside triphosphate metabolic process
GO:0046496	512303777627399	1.16653653095371	26539976825029	3	14	nicotinamide nucleotide metabolic process
GO:0019362	512303777627399	1.16653653095371	26539976825029	3	14	pyridine nucleotide metabolic process
GO:0016197	512303777627399	1.16653653095371	26539976825029	3	14	endosomal transport
GO:0072593	512303777627399	1.16653653095371	26539976825029	3	14	reactive oxygen species metabolic process
GO:0009117	514153979604816	1.01406989561045	227485515643105	23	120	nucleotide metabolic process
GO:0007049	514153979604816	1.01406989561045	227485515643105	23	120	cell cycle
GO:0030036	515352620625112	1.06927339901478	568713789107764	6	30	actin cytoskeleton organization
GO:1901136	515352620625112	1.06927339901478	568713789107764	6	30	carbohydrate derivative catabolic process
GO:0044770	515352620625112	1.06927339901478	568713789107764	6	30	cell cycle phase transition
GO:0015931	527004688263329	1.03673774784886	777242178447277	8	41	nucleobase-containing compound transport
GO:0006865	527004688263329	1.03673774784886	777242178447277	8	41	amino acid transport
GO:0072522	527004688263329	1.03673774784886	777242178447277	8	41	purine-containing compound biosynthetic process
GO:0051128	527627798567967	1.02260115295512	108055619930475	11	57	regulation of cellular component organization
GO:0006334	531883992545749	1.22198879551821	170614136732329	2	9	nucleosome assembly
GO:0001172	531883992545749	1.22198879551821	170614136732329	2	9	transcription, RNA-templated
GO:0008219	531883992545749	1.22198879551821	170614136732329	2	9	cell death
GO:0009166	531883992545749	1.22198879551821	170614136732329	2	9	nucleotide catabolic process
GO:0006534	531883992545749	1.22198879551821	170614136732329	2	9	cysteine metabolic process
GO:0000902	531883992545749	1.22198879551821	170614136732329	2	9	cell morphogenesis
GO:0071428	531883992545749	1.22198879551821	170614136732329	2	9	rRNA-containing ribonucleoprotein complex export from nucleus
GO:0030162	531883992545749	1.22198879551821	170614136732329	2	9	regulation of proteolysis
GO:0016579	531883992545749	1.22198879551821	170614136732329	2	9	protein deubiquitination
GO:0034728	531883992545749	1.22198879551821	170614136732329	2	9	nucleosome organization
GO:0051247	542239722957605	1.06910319410319	379142526071842	4	20	positive regulation of protein metabolic process
GO:0046488	542239722957605	1.06910319410319	379142526071842	4	20	phosphatidylinositol metabolic process
GO:0046474	542239722957605	1.06910319410319	379142526071842	4	20	glycerophospholipid biosynthetic process
GO:0046434	542239722957605	1.06910319410319	379142526071842	4	20	organophosphate catabolic process
GO:0032270	542239722957605	1.06910319410319	379142526071842	4	20	positive regulation of cellular protein metabolic process
GO:0006030	542239722957605	1.06910319410319	379142526071842	4	20	chitin metabolic process
GO:0006790	544129050560066	1.00598452780616	11942989571263	12	63	sulfur compound metabolic process
GO:0030029	550020282200761	1.02620689655172	587670915411356	6	31	actin filament-based process
GO:0032505	562159702511671	1.06901840490798	284356894553882	3	15	reproduction of a single-celled organism
GO:0009144	562159702511671	1.06901840490798	284356894553882	3	15	purine nucleoside triphosphate metabolic process
GO:0006857	562159702511671	1.06901840490798	284356894553882	3	15	oligopeptide transport
GO:0006099	562159702511671	1.06901840490798	284356894553882	3	15	tricarboxylic acid cycle
GO:0006026	562159702511671	1.06901840490798	284356894553882	3	15	aminoglycan catabolic process
GO:0007346	564929940950502	1.01798160838751	492885283893395	5	26	regulation of mitotic cell cycle
GO:0065004	564929940950502	1.01798160838751	492885283893395	5	26	protein-DNA complex assembly
GO:0007034	564929940950502	1.01798160838751	492885283893395	5	26	vacuolar transport
GO:0040008	568761044113303	1.42554059567523	758285052143685	1	4	regulation of growth
GO:0001403	568761044113303	1.42554059567523	758285052143685	1	4	invasive growth in response to glucose limitation
GO:0045936	568761044113303	1.42554059567523	758285052143685	1	4	negative regulation of phosphate metabolic process
GO:0140527	568761044113303	1.42554059567523	758285052143685	1	4	reciprocal homologous recombination
GO:0032509	568761044113303	1.42554059567523	758285052143685	1	4	endosome transport via multivesicular body sorting pathway
GO:0051016	568761044113303	1.42554059567523	758285052143685	1	4	barbed-end actin filament capping
GO:0051031	568761044113303	1.42554059567523	758285052143685	1	4	tRNA transport
GO:0035825	568761044113303	1.42554059567523	758285052143685	1	4	homologous recombination
GO:0015936	568761044113303	1.42554059567523	758285052143685	1	4	coenzyme A metabolic process
GO:0043087	568761044113303	1.42554059567523	758285052143685	1	4	regulation of GTPase activity
GO:0009394	568761044113303	1.42554059567523	758285052143685	1	4	2'-deoxyribonucleotide metabolic process
GO:0006177	568761044113303	1.42554059567523	758285052143685	1	4	GMP biosynthetic process
GO:0071931	568761044113303	1.42554059567523	758285052143685	1	4	positive regulation of transcription involved in G1/S transition of mitotic cell cycle
GO:0071902	568761044113303	1.42554059567523	758285052143685	1	4	positive regulation of protein serine/threonine kinase activity
GO:0009423	568761044113303	1.42554059567523	758285052143685	1	4	chorismate biosynthetic process
GO:0034968	568761044113303	1.42554059567523	758285052143685	1	4	histone lysine methylation
GO:0051345	568761044113303	1.42554059567523	758285052143685	1	4	positive regulation of hydrolase activity
GO:0009143	568761044113303	1.42554059567523	758285052143685	1	4	nucleoside triphosphate catabolic process
GO:0090087	568761044113303	1.42554059567523	758285052143685	1	4	regulation of peptide transport
GO:0006825	568761044113303	1.42554059567523	758285052143685	1	4	copper ion transport
GO:0009200	568761044113303	1.42554059567523	758285052143685	1	4	deoxyribonucleoside triphosphate metabolic process
GO:0009204	568761044113303	1.42554059567523	758285052143685	1	4	deoxyribonucleoside triphosphate catabolic process
GO:0106035	568761044113303	1.42554059567523	758285052143685	1	4	protein maturation by [4Fe-4S] cluster transfer
GO:0009719	568761044113303	1.42554059567523	758285052143685	1	4	response to endogenous stimulus
GO:0001676	568761044113303	1.42554059567523	758285052143685	1	4	long-chain fatty acid metabolic process
GO:0006546	568761044113303	1.42554059567523	758285052143685	1	4	glycine catabolic process
GO:0006535	568761044113303	1.42554059567523	758285052143685	1	4	cysteine biosynthetic process from serine
GO:0051223	568761044113303	1.42554059567523	758285052143685	1	4	regulation of protein transport
GO:0042182	568761044113303	1.42554059567523	758285052143685	1	4	ketone catabolic process
GO:1990961	568761044113303	1.42554059567523	758285052143685	1	4	xenobiotic detoxification by transmembrane export across the plasma membrane
GO:0097064	568761044113303	1.42554059567523	758285052143685	1	4	ncRNA export from nucleus
GO:0043242	568761044113303	1.42554059567523	758285052143685	1	4	negative regulation of protein-containing complex disassembly
GO:0042244	568761044113303	1.42554059567523	758285052143685	1	4	spore wall assembly
GO:1903725	568761044113303	1.42554059567523	758285052143685	1	4	regulation of phospholipid metabolic process
GO:0010563	568761044113303	1.42554059567523	758285052143685	1	4	negative regulation of phosphorus metabolic process
GO:0071495	568761044113303	1.42554059567523	758285052143685	1	4	cellular response to endogenous stimulus
GO:0010514	568761044113303	1.42554059567523	758285052143685	1	4	induction of conjugation with cellular fusion
GO:0070201	568761044113303	1.42554059567523	758285052143685	1	4	regulation of establishment of protein localization
GO:0071423	568761044113303	1.42554059567523	758285052143685	1	4	malate transmembrane transport
GO:0000055	568761044113303	1.42554059567523	758285052143685	1	4	ribosomal large subunit export from nucleus
GO:0034311	568761044113303	1.42554059567523	758285052143685	1	4	diol metabolic process
GO:0000018	568761044113303	1.42554059567523	758285052143685	1	4	regulation of DNA recombination
GO:0070783	568761044113303	1.42554059567523	758285052143685	1	4	growth of unicellular organism as a thread of attached cells
GO:0051693	568761044113303	1.42554059567523	758285052143685	1	4	actin filament capping
GO:0070726	568761044113303	1.42554059567523	758285052143685	1	4	cell wall assembly
GO:1901880	568761044113303	1.42554059567523	758285052143685	1	4	negative regulation of protein depolymerization
GO:1901879	568761044113303	1.42554059567523	758285052143685	1	4	regulation of protein depolymerization
GO:0034486	568761044113303	1.42554059567523	758285052143685	1	4	vacuolar transmembrane transport
GO:0015740	568761044113303	1.42554059567523	758285052143685	1	4	C4-dicarboxylate transport
GO:0046822	568761044113303	1.42554059567523	758285052143685	1	4	regulation of nucleocytoplasmic transport
GO:0015743	568761044113303	1.42554059567523	758285052143685	1	4	malate transport
GO:0046838	568761044113303	1.42554059567523	758285052143685	1	4	phosphorylated carbohydrate dephosphorylation
GO:0097428	568761044113303	1.42554059567523	758285052143685	1	4	protein maturation by iron-sulfur cluster transfer
GO:0019216	568761044113303	1.42554059567523	758285052143685	1	4	regulation of lipid metabolic process
GO:0043647	568761044113303	1.42554059567523	758285052143685	1	4	inositol phosphate metabolic process
GO:0070590	568761044113303	1.42554059567523	758285052143685	1	4	spore wall biogenesis
GO:0016559	568761044113303	1.42554059567523	758285052143685	1	4	peroxisome fission
GO:0016571	568761044113303	1.42554059567523	758285052143685	1	4	histone methylation
GO:0046654	568761044113303	1.42554059567523	758285052143685	1	4	tetrahydrofolate biosynthetic process
GO:0007020	568761044113303	1.42554059567523	758285052143685	1	4	microtubule nucleation
GO:0010941	568761044113303	1.42554059567523	758285052143685	1	4	regulation of cell death
GO:0035434	568761044113303	1.42554059567523	758285052143685	1	4	copper ion transmembrane transport
GO:0030834	568761044113303	1.42554059567523	758285052143685	1	4	regulation of actin filament depolymerization
GO:0030835	568761044113303	1.42554059567523	758285052143685	1	4	negative regulation of actin filament depolymerization
GO:0019835	568761044113303	1.42554059567523	758285052143685	1	4	cytolysis
GO:0072529	568761044113303	1.42554059567523	758285052143685	1	4	pyrimidine-containing compound catabolic process
GO:0036267	568761044113303	1.42554059567523	758285052143685	1	4	invasive filamentous growth
GO:0009086	568761044113303	1.42554059567523	758285052143685	1	4	methionine biosynthetic process
GO:0019627	568761044113303	1.42554059567523	758285052143685	1	4	urea metabolic process
GO:0006091	573104130220783	0.980833537231873	142178447276941	14	75	generation of precursor metabolites and energy
GO:0061919	583520154271348	0.986453201970443	606628041714948	6	32	process utilizing autophagic mechanism
GO:0006914	583520154271348	0.986453201970443	606628041714948	6	32	autophagy
GO:0022414	585547218153497	0.976931216931217	815156431054461	8	43	reproductive process
GO:0000003	588361029735922	0.971253375337534	102368482039397	10	54	reproduction
GO:0022413	5921437768713	1.06893382352941	189571263035921	2	10	reproductive process in single-celled organism
GO:0006479	5921437768713	1.06893382352941	189571263035921	2	10	protein methylation
GO:0016050	5921437768713	1.06893382352941	189571263035921	2	10	vesicle organization
GO:0006783	5921437768713	1.06893382352941	189571263035921	2	10	heme biosynthetic process
GO:0006779	5921437768713	1.06893382352941	189571263035921	2	10	porphyrin-containing compound biosynthetic process
GO:0032940	5921437768713	1.06893382352941	189571263035921	2	10	secretion by cell
GO:0042168	5921437768713	1.06893382352941	189571263035921	2	10	heme metabolic process
GO:0034030	5921437768713	1.06893382352941	189571263035921	2	10	ribonucleoside bisphosphate biosynthetic process
GO:0034033	5921437768713	1.06893382352941	189571263035921	2	10	purine nucleoside bisphosphate biosynthetic process
GO:0033014	5921437768713	1.06893382352941	189571263035921	2	10	tetrapyrrole biosynthetic process
GO:1901292	5921437768713	1.06893382352941	189571263035921	2	10	nucleoside phosphate catabolic process
GO:0032196	5921437768713	1.06893382352941	189571263035921	2	10	transposition
GO:0033108	5921437768713	1.06893382352941	189571263035921	2	10	mitochondrial respiratory chain complex assembly
GO:0007029	5921437768713	1.06893382352941	189571263035921	2	10	endoplasmic reticulum organization
GO:0007018	5921437768713	1.06893382352941	189571263035921	2	10	microtubule-based movement
GO:0033866	5921437768713	1.06893382352941	189571263035921	2	10	nucleoside bisphosphate biosynthetic process
GO:0032880	5921437768713	1.06893382352941	189571263035921	2	10	regulation of protein localization
GO:0051726	600180614140396	0.961464771322621	928899188876014	9	49	regulation of cell cycle
GO:0015849	600180614140396	0.961464771322621	928899188876014	9	49	organic acid transport
GO:0017038	600951615007542	0.971430168847143	511842410196987	5	27	protein import
GO:0018958	608782573233054	0.986503067484663	303314020857474	3	16	phenol-containing compound metabolic process
GO:0044089	608782573233054	0.986503067484663	303314020857474	3	16	positive regulation of cellular component biogenesis
GO:0006665	608782573233054	0.986503067484663	303314020857474	3	16	sphingolipid metabolic process
GO:0044265	610839610073769	0.957649662186021	248338354577057	24	131	cellular macromolecule catabolic process
GO:0051246	613380177567599	0.949394939493949	104264194669757	10	55	regulation of protein metabolic process
GO:0070085	613486262979733	0.949519890260631	834113557358053	8	44	glycosylation
GO:0070647	615901206653158	0.94914317302377	145969872537659	14	77	protein modification by small protein conjugation or removal
GO:0009167	622822524649729	0.94976794976795	417056778679027	4	22	purine ribonucleoside monophosphate metabolic process
GO:0009126	622822524649729	0.94976794976795	417056778679027	4	22	purine nucleoside monophosphate metabolic process
GO:0006576	622822524649729	0.94976794976795	417056778679027	4	22	cellular biogenic amine metabolic process
GO:0044106	622822524649729	0.94976794976795	417056778679027	4	22	cellular amine metabolic process
GO:0065008	631871946845897	0.943564683352044	219902665121669	21	116	regulation of biological quality
GO:0018205	635220490417198	0.928926680571154	530799536500579	5	28	peptidyl-lysine modification
GO:0046903	646407910956175	0.949891067538126	208528389339513	2	11	secretion
GO:0031505	646407910956175	0.949891067538126	208528389339513	2	11	fungal-type cell wall organization
GO:0006760	646407910956175	0.949891067538126	208528389339513	2	11	folic acid-containing compound metabolic process
GO:0006730	646407910956175	0.949891067538126	208528389339513	2	11	one-carbon metabolic process
GO:0006928	646407910956175	0.949891067538126	208528389339513	2	11	movement of cell or subcellular component
GO:0006084	646407910956175	0.949891067538126	208528389339513	2	11	acetyl-CoA metabolic process
GO:0010564	646427292925233	0.915464461646728	644542294322132	6	34	regulation of cell cycle process
GO:0045990	650587410597951	1.06884944920441	947856315179606	1	5	carbon catabolite regulation of transcription
GO:0098542	650587410597951	1.06884944920441	947856315179606	1	5	defense response to other organism
GO:0051094	650587410597951	1.06884944920441	947856315179606	1	5	positive regulation of developmental process
GO:0034620	650587410597951	1.06884944920441	947856315179606	1	5	cellular response to unfolded protein
GO:0033674	650587410597951	1.06884944920441	947856315179606	1	5	positive regulation of kinase activity
GO:0031670	650587410597951	1.06884944920441	947856315179606	1	5	cellular response to nutrient
GO:0009395	650587410597951	1.06884944920441	947856315179606	1	5	phospholipid catabolic process
GO:0030968	650587410597951	1.06884944920441	947856315179606	1	5	endoplasmic reticulum unfolded protein response
GO:0055088	650587410597951	1.06884944920441	947856315179606	1	5	lipid homeostasis
GO:0009314	650587410597951	1.06884944920441	947856315179606	1	5	response to radiation
GO:0006189	650587410597951	1.06884944920441	947856315179606	1	5	'de novo' IMP biosynthetic process
GO:0061726	650587410597951	1.06884944920441	947856315179606	1	5	mitochondrion disassembly
GO:0006122	650587410597951	1.06884944920441	947856315179606	1	5	mitochondrial electron transport, ubiquinol to cytochrome c
GO:0009303	650587410597951	1.06884944920441	947856315179606	1	5	rRNA transcription
GO:1901070	650587410597951	1.06884944920441	947856315179606	1	5	guanosine-containing compound biosynthetic process
GO:0060627	650587410597951	1.06884944920441	947856315179606	1	5	regulation of vesicle-mediated transport
GO:0006298	650587410597951	1.06884944920441	947856315179606	1	5	mismatch repair
GO:0009416	650587410597951	1.06884944920441	947856315179606	1	5	response to light stimulus
GO:0001732	650587410597951	1.06884944920441	947856315179606	1	5	formation of cytoplasmic translation initiation complex
GO:0009408	650587410597951	1.06884944920441	947856315179606	1	5	response to heat
GO:0006206	650587410597951	1.06884944920441	947856315179606	1	5	pyrimidine nucleobase metabolic process
GO:0051382	650587410597951	1.06884944920441	947856315179606	1	5	kinetochore assembly
GO:0051383	650587410597951	1.06884944920441	947856315179606	1	5	kinetochore organization
GO:0006782	650587410597951	1.06884944920441	947856315179606	1	5	protoporphyrinogen IX biosynthetic process
GO:0009298	650587410597951	1.06884944920441	947856315179606	1	5	GDP-mannose biosynthetic process
GO:0051447	650587410597951	1.06884944920441	947856315179606	1	5	negative regulation of meiotic cell cycle
GO:0009240	650587410597951	1.06884944920441	947856315179606	1	5	isopentenyl diphosphate biosynthetic process
GO:0044182	650587410597951	1.06884944920441	947856315179606	1	5	filamentous growth of a population of unicellular organisms
GO:0044108	650587410597951	1.06884944920441	947856315179606	1	5	cellular alcohol biosynthetic process
GO:0046490	650587410597951	1.06884944920441	947856315179606	1	5	isopentenyl diphosphate metabolic process
GO:0061951	650587410597951	1.06884944920441	947856315179606	1	5	establishment of protein localization to plasma membrane
GO:0032006	650587410597951	1.06884944920441	947856315179606	1	5	regulation of TOR signaling
GO:0070127	650587410597951	1.06884944920441	947856315179606	1	5	tRNA aminoacylation for mitochondrial protein translation
GO:0016128	650587410597951	1.06884944920441	947856315179606	1	5	phytosteroid metabolic process
GO:0002943	650587410597951	1.06884944920441	947856315179606	1	5	tRNA dihydrouridine synthesis
GO:0000083	650587410597951	1.06884944920441	947856315179606	1	5	regulation of transcription involved in G1/S transition of mitotic cell cycle
GO:2001057	650587410597951	1.06884944920441	947856315179606	1	5	reactive nitrogen species metabolic process
GO:0046785	650587410597951	1.06884944920441	947856315179606	1	5	microtubule polymerization
GO:0006900	650587410597951	1.06884944920441	947856315179606	1	5	vesicle budding from membrane
GO:0045727	650587410597951	1.06884944920441	947856315179606	1	5	positive regulation of translation
GO:0062014	650587410597951	1.06884944920441	947856315179606	1	5	negative regulation of small molecule metabolic process
GO:0030261	650587410597951	1.06884944920441	947856315179606	1	5	chromosome condensation
GO:0045860	650587410597951	1.06884944920441	947856315179606	1	5	positive regulation of protein kinase activity
GO:0061025	650587410597951	1.06884944920441	947856315179606	1	5	membrane fusion
GO:1902532	650587410597951	1.06884944920441	947856315179606	1	5	negative regulation of intracellular signal transduction
GO:0019287	650587410597951	1.06884944920441	947856315179606	1	5	isopentenyl diphosphate biosynthetic process, mevalonate pathway
GO:0015804	650587410597951	1.06884944920441	947856315179606	1	5	neutral amino acid transport
GO:0034250	650587410597951	1.06884944920441	947856315179606	1	5	positive regulation of cellular amide metabolic process
GO:0046501	650587410597951	1.06884944920441	947856315179606	1	5	protoporphyrinogen IX metabolic process
GO:0007076	650587410597951	1.06884944920441	947856315179606	1	5	mitotic chromosome condensation
GO:0046655	650587410597951	1.06884944920441	947856315179606	1	5	folic acid metabolic process
GO:0031109	650587410597951	1.06884944920441	947856315179606	1	5	microtubule polymerization or depolymerization
GO:0019856	650587410597951	1.06884944920441	947856315179606	1	5	pyrimidine nucleobase biosynthetic process
GO:0009071	650587410597951	1.06884944920441	947856315179606	1	5	serine family amino acid catabolic process
GO:0030433	651964464461791	0.915775635407537	322271147161066	3	17	ubiquitin-dependent ERAD pathway
GO:0009069	651964464461791	0.915775635407537	322271147161066	3	17	serine family amino acid metabolic process
GO:0009259	65657788944014	0.919402985074627	149761297798378	14	79	ribonucleotide metabolic process
GO:0045017	659570764779702	0.899521531100478	436013904982619	4	23	glycerolipid biosynthetic process
GO:1901607	666245141028919	0.899025341130604	872027809965238	8	46	alpha-amino acid biosynthetic process
GO:0007010	666245141028919	0.899025341130604	872027809965238	8	46	cytoskeleton organization
GO:0030163	667333941892116	0.909642602586295	140282734646582	13	74	protein catabolic process
GO:0044772	667618846385319	0.889965149651497	549756662804171	5	29	mitotic cell cycle phase transition
GO:0009653	667618846385319	0.889965149651497	549756662804171	5	29	anatomical structure morphogenesis
GO:0000278	670255105133945	0.903035935563817	11942989571263	11	63	mitotic cell cycle
GO:0022402	674278727414497	0.910257689110557	172509849362688	16	91	cell cycle process
GO:0009072	675622705274782	0.883641922880924	663499420625724	6	35	aromatic amino acid family metabolic process
GO:0051603	678918568406371	0.89852422619825	130804171494786	12	69	proteolysis involved in cellular protein catabolic process
GO:0009116	683413997844566	0.879125262928846	777242178447277	7	41	nucleoside metabolic process
GO:0051169	683413997844566	0.879125262928846	777242178447277	7	41	nuclear transport
GO:0006913	683413997844566	0.879125262928846	777242178447277	7	41	nucleocytoplasmic transport
GO:0008652	691463978374849	0.88574033807954	12132560834299	11	64	cellular amino acid biosynthetic process
GO:0036503	691623886852744	0.854478527607362	341228273464658	3	18	ERAD pathway
GO:0048468	691623886852744	0.854478527607362	341228273464658	3	18	cell development
GO:0140352	691623886852744	0.854478527607362	341228273464658	3	18	export from cell
GO:0034404	691623886852744	0.854478527607362	341228273464658	3	18	nucleobase-containing small molecule biosynthetic process
GO:1901071	693816323038755	0.854299754299754	454971031286211	4	24	glucosamine-containing compound metabolic process
GO:0006487	694781663199866	0.854656862745098	227485515643105	2	12	protein N-linked glycosylation
GO:0006473	694781663199866	0.854656862745098	227485515643105	2	12	protein acetylation
GO:0006475	694781663199866	0.854656862745098	227485515643105	2	12	internal protein amino acid acetylation
GO:0007163	694781663199866	0.854656862745098	227485515643105	2	12	establishment or maintenance of cell polarity
GO:0009112	694781663199866	0.854656862745098	227485515643105	2	12	nucleobase metabolic process
GO:0006897	694781663199866	0.854656862745098	227485515643105	2	12	endocytosis
GO:0018393	694781663199866	0.854656862745098	227485515643105	2	12	internal peptidyl-lysine acetylation
GO:0018394	694781663199866	0.854656862745098	227485515643105	2	12	peptidyl-lysine acetylation
GO:0000097	694781663199866	0.854656862745098	227485515643105	2	12	sulfur amino acid biosynthetic process
GO:0000082	694781663199866	0.854656862745098	227485515643105	2	12	G1/S transition of mitotic cell cycle
GO:0016573	694781663199866	0.854656862745098	227485515643105	2	12	histone acetylation
GO:0007062	694781663199866	0.854656862745098	227485515643105	2	12	sister chromatid cohesion
GO:0019693	69483626376807	0.891438330734388	153552723059096	14	81	ribose phosphate metabolic process
GO:0045229	69807209153736	0.854120541205412	568713789107764	5	30	external encapsulating structure organization
GO:0043648	69807209153736	0.854120541205412	568713789107764	5	30	dicarboxylic acid metabolic process
GO:0071555	69807209153736	0.854120541205412	568713789107764	5	30	cell wall organization
GO:0032268	698174162112084	0.873047533430722	100472769409038	9	53	regulation of cellular protein metabolic process
GO:0044257	69898461491226	0.882775733721229	132699884125145	12	70	cellular protein catabolic process
GO:0006468	702196084103935	0.908159463487332	280565469293163	26	148	protein phosphorylation
GO:1901564	702989270432203	0.95812877386716	230708227114716	225	1217	organonitrogen compound metabolic process
GO:1901565	71518583069408	0.903528960490986	303314020857474	28	160	organonitrogen compound catabolic process
GO:0006360	716902839398619	0.854834761321909	113742757821553	1	6	transcription by RNA polymerase I
GO:0015940	716902839398619	0.854834761321909	113742757821553	1	6	pantothenate biosynthetic process
GO:0015939	716902839398619	0.854834761321909	113742757821553	1	6	pantothenate metabolic process
GO:1990778	716902839398619	0.854834761321909	113742757821553	1	6	protein localization to cell periphery
GO:0006188	716902839398619	0.854834761321909	113742757821553	1	6	IMP biosynthetic process
GO:1901073	716902839398619	0.854834761321909	113742757821553	1	6	glucosamine-containing compound biosynthetic process
GO:0070071	716902839398619	0.854834761321909	113742757821553	1	6	proton-transporting two-sector ATPase complex assembly
GO:0006771	716902839398619	0.854834761321909	113742757821553	1	6	riboflavin metabolic process
GO:1905037	716902839398619	0.854834761321909	113742757821553	1	6	autophagosome organization
GO:0009266	716902839398619	0.854834761321909	113742757821553	1	6	response to temperature stimulus
GO:0042327	716902839398619	0.854834761321909	113742757821553	1	6	positive regulation of phosphorylation
GO:0009231	716902839398619	0.854834761321909	113742757821553	1	6	riboflavin biosynthetic process
GO:0006835	716902839398619	0.854834761321909	113742757821553	1	6	dicarboxylic acid transport
GO:0006570	716902839398619	0.854834761321909	113742757821553	1	6	tyrosine metabolic process
GO:0006544	716902839398619	0.854834761321909	113742757821553	1	6	glycine metabolic process
GO:0044107	716902839398619	0.854834761321909	113742757821553	1	6	cellular alcohol metabolic process
GO:0051248	716902839398619	0.854834761321909	113742757821553	1	6	negative regulation of protein metabolic process
GO:0006672	716902839398619	0.854834761321909	113742757821553	1	6	ceramide metabolic process
GO:0045490	716902839398619	0.854834761321909	113742757821553	1	6	pectin catabolic process
GO:0006635	716902839398619	0.854834761321909	113742757821553	1	6	fatty acid beta-oxidation
GO:0046416	716902839398619	0.854834761321909	113742757821553	1	6	D-amino acid metabolic process
GO:0046417	716902839398619	0.854834761321909	113742757821553	1	6	chorismate metabolic process
GO:0016485	716902839398619	0.854834761321909	113742757821553	1	6	protein processing
GO:0019395	716902839398619	0.854834761321909	113742757821553	1	6	fatty acid oxidation
GO:0019344	716902839398619	0.854834761321909	113742757821553	1	6	cysteine biosynthetic process
GO:0042726	716902839398619	0.854834761321909	113742757821553	1	6	flavin-containing compound metabolic process
GO:0042727	716902839398619	0.854834761321909	113742757821553	1	6	flavin-containing compound biosynthetic process
GO:0030466	716902839398619	0.854834761321909	113742757821553	1	6	silent mating-type cassette heterochromatin assembly
GO:0001934	716902839398619	0.854834761321909	113742757821553	1	6	positive regulation of protein phosphorylation
GO:0006998	716902839398619	0.854834761321909	113742757821553	1	6	nuclear envelope organization
GO:0000045	716902839398619	0.854834761321909	113742757821553	1	6	autophagosome assembly
GO:0010628	716902839398619	0.854834761321909	113742757821553	1	6	positive regulation of gene expression
GO:0000002	716902839398619	0.854834761321909	113742757821553	1	6	mitochondrial genome maintenance
GO:0019285	716902839398619	0.854834761321909	113742757821553	1	6	glycine betaine biosynthetic process from choline
GO:0031455	716902839398619	0.854834761321909	113742757821553	1	6	glycine betaine metabolic process
GO:0031456	716902839398619	0.854834761321909	113742757821553	1	6	glycine betaine biosynthetic process
GO:0097164	716902839398619	0.854834761321909	113742757821553	1	6	ammonium ion metabolic process
GO:0032269	716902839398619	0.854834761321909	113742757821553	1	6	negative regulation of cellular protein metabolic process
GO:0006085	716902839398619	0.854834761321909	113742757821553	1	6	acetyl-CoA biosynthetic process
GO:0006023	716902839398619	0.854834761321909	113742757821553	1	6	aminoglycan biosynthetic process
GO:0006031	716902839398619	0.854834761321909	113742757821553	1	6	chitin biosynthetic process
GO:0000122	716902839398619	0.854834761321909	113742757821553	1	6	negative regulation of transcription by RNA polymerase II
GO:0019695	716902839398619	0.854834761321909	113742757821553	1	6	choline metabolic process
GO:0072659	716902839398619	0.854834761321909	113742757821553	1	6	protein localization to plasma membrane
GO:0019673	716902839398619	0.854834761321909	113742757821553	1	6	GDP-mannose metabolic process
GO:0009308	726543593332859	0.821033210332103	587670915411356	5	31	amine metabolic process
GO:0010256	7277783835623	0.800843558282209	36018539976825	3	19	endomembrane system organization
GO:0000096	7277783835623	0.800843558282209	36018539976825	3	19	sulfur amino acid metabolic process
GO:0030435	7277783835623	0.800843558282209	36018539976825	3	19	sporulation resulting in formation of a cellular spore
GO:0006486	729190552622356	0.826156046400763	701413673232908	6	37	protein glycosylation
GO:0009101	729190552622356	0.826156046400763	701413673232908	6	37	glycoprotein biosynthetic process
GO:0043413	729190552622356	0.826156046400763	701413673232908	6	37	macromolecule glycosylation
GO:0050896	730796841767915	0.922239407287617	648333719582851	61	342	response to stimulus
GO:0046486	732718117657413	0.829805452801754	815156431054461	7	43	glycerolipid metabolic process
GO:1901657	732718117657413	0.829805452801754	815156431054461	7	43	glycosyl compound metabolic process
GO:0015074	737545723979555	0.776737967914438	246442641946698	2	13	DNA integration
GO:0006560	737545723979555	0.776737967914438	246442641946698	2	13	proline metabolic process
GO:0140013	737545723979555	0.776737967914438	246442641946698	2	13	meiotic nuclear division
GO:0009607	737545723979555	0.776737967914438	246442641946698	2	13	response to biotic stimulus
GO:0043543	737545723979555	0.776737967914438	246442641946698	2	13	protein acylation
GO:0016310	737855498267386	0.92183125699888	701413673232909	66	370	phosphorylation
GO:0043161	753517555635312	0.80010775862069	720370799536501	6	38	proteasome-mediated ubiquitin-dependent protein catabolic process
GO:1903046	760520500139599	0.75351858534825	379142526071842	3	20	meiotic cell cycle process
GO:0010243	760520500139599	0.75351858534825	379142526071842	3	20	response to organonitrogen compound
GO:0030258	760520500139599	0.75351858534825	379142526071842	3	20	lipid modification
GO:1901698	760520500139599	0.75351858534825	379142526071842	3	20	response to nitrogen compound
GO:0032502	760824610778199	0.816610998606107	106159907300116	9	56	developmental process
GO:1903047	760824610778199	0.816610998606107	106159907300116	9	56	mitotic cell cycle process
GO:0071616	770644653594936	0.712158302733578	132699884125145	1	7	acyl-CoA biosynthetic process
GO:0046999	770644653594936	0.712158302733578	132699884125145	1	7	regulation of conjugation
GO:2001251	770644653594936	0.712158302733578	132699884125145	1	7	negative regulation of chromosome organization
GO:0007127	770644653594936	0.712158302733578	132699884125145	1	7	meiosis I
GO:0007114	770644653594936	0.712158302733578	132699884125145	1	7	cell budding
GO:0006144	770644653594936	0.712158302733578	132699884125145	1	7	purine nucleobase metabolic process
GO:1903008	770644653594936	0.712158302733578	132699884125145	1	7	organelle disassembly
GO:0051347	770644653594936	0.712158302733578	132699884125145	1	7	positive regulation of transferase activity
GO:0032989	770644653594936	0.712158302733578	132699884125145	1	7	cellular component morphogenesis
GO:0006777	770644653594936	0.712158302733578	132699884125145	1	7	Mo-molybdopterin cofactor biosynthetic process
GO:0006817	770644653594936	0.712158302733578	132699884125145	1	7	phosphate ion transport
GO:0051189	770644653594936	0.712158302733578	132699884125145	1	7	prosthetic group metabolic process
GO:0006577	770644653594936	0.712158302733578	132699884125145	1	7	amino-acid betaine metabolic process
GO:0006578	770644653594936	0.712158302733578	132699884125145	1	7	amino-acid betaine biosynthetic process
GO:0009820	770644653594936	0.712158302733578	132699884125145	1	7	alkaloid metabolic process
GO:0006613	770644653594936	0.712158302733578	132699884125145	1	7	cotranslational protein targeting to membrane
GO:0006614	770644653594936	0.712158302733578	132699884125145	1	7	SRP-dependent cotranslational protein targeting to membrane
GO:0046173	770644653594936	0.712158302733578	132699884125145	1	7	polyol biosynthetic process
GO:0046174	770644653594936	0.712158302733578	132699884125145	1	7	polyol catabolic process
GO:1902222	770644653594936	0.712158302733578	132699884125145	1	7	erythrose 4-phosphate/phosphoenolpyruvate family amino acid catabolic process
GO:0045292	770644653594936	0.712158302733578	132699884125145	1	7	mRNA cis splicing, via spliceosome
GO:0030437	770644653594936	0.712158302733578	132699884125145	1	7	ascospore formation
GO:0000054	770644653594936	0.712158302733578	132699884125145	1	7	ribosomal subunit export from nucleus
GO:0006952	770644653594936	0.712158302733578	132699884125145	1	7	defense response
GO:0006986	770644653594936	0.712158302733578	132699884125145	1	7	response to unfolded protein
GO:0006915	770644653594936	0.712158302733578	132699884125145	1	7	apoptotic process
GO:0043545	770644653594936	0.712158302733578	132699884125145	1	7	molybdopterin cofactor metabolic process
GO:0034440	770644653594936	0.712158302733578	132699884125145	1	7	lipid oxidation
GO:0035384	770644653594936	0.712158302733578	132699884125145	1	7	thioester biosynthetic process
GO:0034293	770644653594936	0.712158302733578	132699884125145	1	7	sexual sporulation
GO:0019720	770644653594936	0.712158302733578	132699884125145	1	7	Mo-molybdopterin cofactor metabolic process
GO:0140115	770644653594936	0.712158302733578	132699884125145	1	7	export across plasma membrane
GO:0031136	770644653594936	0.712158302733578	132699884125145	1	7	positive regulation of conjugation
GO:0031137	770644653594936	0.712158302733578	132699884125145	1	7	regulation of conjugation with cellular fusion
GO:0031139	770644653594936	0.712158302733578	132699884125145	1	7	positive regulation of conjugation with cellular fusion
GO:0046653	770644653594936	0.712158302733578	132699884125145	1	7	tetrahydrofolate metabolic process
GO:0010927	770644653594936	0.712158302733578	132699884125145	1	7	cellular component assembly involved in morphogenesis
GO:0033750	770644653594936	0.712158302733578	132699884125145	1	7	ribosome localization
GO:0098781	770644653594936	0.712158302733578	132699884125145	1	7	ncRNA transcription
GO:0043935	770644653594936	0.712158302733578	132699884125145	1	7	sexual sporulation resulting in formation of a cellular spore
GO:0043900	770644653594936	0.712158302733578	132699884125145	1	7	regulation of multi-organism process
GO:0043902	770644653594936	0.712158302733578	132699884125145	1	7	positive regulation of multi-organism process
GO:0003333	770644653594936	0.712158302733578	132699884125145	1	7	amino acid transmembrane transport
GO:0072662	770644653594936	0.712158302733578	132699884125145	1	7	protein localization to peroxisome
GO:0072663	770644653594936	0.712158302733578	132699884125145	1	7	establishment of protein localization to peroxisome
GO:0042908	770644653594936	0.712158302733578	132699884125145	1	7	xenobiotic transport
GO:1901135	773422988000354	0.8861628441784	428431054461182	39	226	carbohydrate derivative metabolic process
GO:0006368	775086048371581	0.711805555555556	26539976825029	2	14	transcription elongation from RNA polymerase II promoter
GO:0031667	775086048371581	0.711805555555556	26539976825029	2	14	response to nutrient levels
GO:0008608	775086048371581	0.711805555555556	26539976825029	2	14	attachment of spindle microtubules to kinetochore
GO:0051235	775086048371581	0.711805555555556	26539976825029	2	14	maintenance of location
GO:0006612	775086048371581	0.711805555555556	26539976825029	2	14	protein targeting to membrane
GO:0045493	775086048371581	0.711805555555556	26539976825029	2	14	xylan catabolic process
GO:0072329	775086048371581	0.711805555555556	26539976825029	2	14	monocarboxylic acid catabolic process
GO:0019441	775086048371581	0.711805555555556	26539976825029	2	14	tryptophan catabolic process to kynurenine
GO:0006997	775086048371581	0.711805555555556	26539976825029	2	14	nucleus organization
GO:0016236	775086048371581	0.711805555555556	26539976825029	2	14	macroautophagy
GO:0009991	775086048371581	0.711805555555556	26539976825029	2	14	response to extracellular stimulus
GO:0031124	775086048371581	0.711805555555556	26539976825029	2	14	mRNA 3'-end processing
GO:0051716	77614071318762	0.898614105327995	585775202780997	54	309	cellular response to stimulus
GO:1901606	77621214109748	0.7756381549485	739327925840093	6	39	alpha-amino acid catabolic process
GO:0043934	777553161089047	0.761948690915481	62558516801854	5	33	sporulation
GO:0006464	781295087280052	0.902376051548237	680560834298957	63	359	cellular protein modification process
GO:0032259	789459067973657	0.873891121666058	399995365005794	36	211	methylation
GO:0009628	789997298920869	0.711451942740286	398099652375435	3	21	response to abiotic stimulus
GO:0048646	789997298920869	0.711451942740286	398099652375435	3	21	anatomical structure formation involved in morphogenesis
GO:1901990	789997298920869	0.711451942740286	398099652375435	3	21	regulation of mitotic cell cycle phase transition
GO:0042221	792276815916196	0.842913283302952	24075550405562	21	127	response to chemical
GO:0070887	796514901618716	0.818804483188045	176301274623407	15	93	cellular response to chemical stimulus
GO:0009100	797300759635951	0.752607939727615	758285052143685	6	40	glycoprotein metabolic process
GO:0008654	797300759635951	0.752607939727615	758285052143685	6	40	phospholipid biosynthetic process
GO:0006511	798604952986763	0.789099743307664	12132560834299	10	64	ubiquitin-dependent protein catabolic process
GO:0016569	800161069393153	0.735462527039063	644542294322132	5	34	covalent chromatin modification
GO:0016570	800161069393153	0.735462527039063	644542294322132	5	34	histone modification
GO:0043632	800437986373055	0.794278873416924	132699884125145	11	70	modification-dependent macromolecule catabolic process
GO:0006040	805849178421293	0.711097461097461	530799536500579	4	28	amino sugar metabolic process
GO:1905039	807843947734645	0.656862745098039	284356894553882	2	15	carboxylic acid transmembrane transport
GO:0044347	807843947734645	0.656862745098039	284356894553882	2	15	cell wall polysaccharide catabolic process
GO:0046165	807843947734645	0.656862745098039	284356894553882	2	15	alcohol biosynthetic process
GO:1903825	807843947734645	0.656862745098039	284356894553882	2	15	organic acid transmembrane transport
GO:0007031	807843947734645	0.656862745098039	284356894553882	2	15	peroxisome organization
GO:2000241	807843947734645	0.656862745098039	284356894553882	2	15	regulation of reproductive process
GO:0009067	807843947734645	0.656862745098039	284356894553882	2	15	aspartate family amino acid biosynthetic process
GO:0045937	814194484922545	0.610246546599056	151657010428737	1	8	positive regulation of phosphate metabolic process
GO:1904029	814194484922545	0.610246546599056	151657010428737	1	8	regulation of cyclin-dependent protein kinase activity
GO:0071941	814194484922545	0.610246546599056	151657010428737	1	8	nitrogen cycle metabolic process
GO:0046037	814194484922545	0.610246546599056	151657010428737	1	8	GMP metabolic process
GO:0009163	814194484922545	0.610246546599056	151657010428737	1	8	nucleoside biosynthetic process
GO:0031929	814194484922545	0.610246546599056	151657010428737	1	8	TOR signaling
GO:0030042	814194484922545	0.610246546599056	151657010428737	1	8	actin filament depolymerization
GO:0035967	814194484922545	0.610246546599056	151657010428737	1	8	cellular response to topologically incorrect protein
GO:0042451	814194484922545	0.610246546599056	151657010428737	1	8	purine nucleoside biosynthetic process
GO:0042455	814194484922545	0.610246546599056	151657010428737	1	8	ribonucleoside biosynthetic process
GO:0006558	814194484922545	0.610246546599056	151657010428737	1	8	L-phenylalanine metabolic process
GO:0051261	814194484922545	0.610246546599056	151657010428737	1	8	protein depolymerization
GO:0051784	814194484922545	0.610246546599056	151657010428737	1	8	negative regulation of nuclear division
GO:0043244	814194484922545	0.610246546599056	151657010428737	1	8	regulation of protein-containing complex disassembly
GO:0061982	814194484922545	0.610246546599056	151657010428737	1	8	meiosis I cell cycle process
GO:0046164	814194484922545	0.610246546599056	151657010428737	1	8	alcohol catabolic process
GO:1902221	814194484922545	0.610246546599056	151657010428737	1	8	erythrose 4-phosphate/phosphoenolpyruvate family amino acid metabolic process
GO:0046129	814194484922545	0.610246546599056	151657010428737	1	8	purine ribonucleoside biosynthetic process
GO:0010562	814194484922545	0.610246546599056	151657010428737	1	8	positive regulation of phosphorus metabolic process
GO:0000079	814194484922545	0.610246546599056	151657010428737	1	8	regulation of cyclin-dependent protein serine/threonine kinase activity
GO:0010648	814194484922545	0.610246546599056	151657010428737	1	8	negative regulation of cell communication
GO:0019184	814194484922545	0.610246546599056	151657010428737	1	8	nonribosomal peptide biosynthetic process
GO:0043574	814194484922545	0.610246546599056	151657010428737	1	8	peroxisomal transport
GO:0062012	814194484922545	0.610246546599056	151657010428737	1	8	regulation of small molecule metabolic process
GO:0009968	814194484922545	0.610246546599056	151657010428737	1	8	negative regulation of signal transduction
GO:1902653	814194484922545	0.610246546599056	151657010428737	1	8	secondary alcohol biosynthetic process
GO:0023057	814194484922545	0.610246546599056	151657010428737	1	8	negative regulation of signaling
GO:1901616	814194484922545	0.610246546599056	151657010428737	1	8	organic hydroxy compound catabolic process
GO:0007033	814194484922545	0.610246546599056	151657010428737	1	8	vacuole organization
GO:2000243	814194484922545	0.610246546599056	151657010428737	1	8	positive regulation of reproductive process
GO:0009062	814194484922545	0.610246546599056	151657010428737	1	8	fatty acid catabolic process
GO:0009073	814194484922545	0.610246546599056	151657010428737	1	8	aromatic amino acid family biosynthetic process
GO:0019941	814382475947727	0.774527452745275	123221320973349	10	65	modification-dependent protein catabolic process
GO:0016042	814636066575868	0.745961775585697	89098493626883	7	47	lipid catabolic process
GO:0018193	814636066575868	0.745961775585697	89098493626883	7	47	peptidyl-amino acid modification
GO:0007059	814636066575868	0.745961775585697	89098493626883	7	47	chromosome segregation
GO:0009110	81639331591105	0.673813367775266	417056778679027	3	22	vitamin biosynthetic process
GO:0042364	81639331591105	0.673813367775266	417056778679027	3	22	water-soluble vitamin biosynthetic process
GO:1901987	81639331591105	0.673813367775266	417056778679027	3	22	regulation of cell cycle phase transition
GO:0036211	827742236569968	0.881984465046354	703309385863268	64	371	protein modification process
GO:0006354	836281286949158	0.609768907563025	303314020857474	2	16	DNA-templated transcription, elongation
GO:0006757	836281286949158	0.609768907563025	303314020857474	2	16	ATP generation from ADP
GO:0010410	836281286949158	0.609768907563025	303314020857474	2	16	hemicellulose metabolic process
GO:0045491	836281286949158	0.609768907563025	303314020857474	2	16	xylan metabolic process
GO:0006096	836281286949158	0.609768907563025	303314020857474	2	16	glycolytic process
GO:0034032	839916698580752	0.639938650306748	436013904982619	3	23	purine nucleoside bisphosphate metabolic process
GO:0033044	839916698580752	0.639938650306748	436013904982619	3	23	regulation of chromosome organization
GO:0033865	839916698580752	0.639938650306748	436013904982619	3	23	nucleoside bisphosphate metabolic process
GO:0033875	839916698580752	0.639938650306748	436013904982619	3	23	ribonucleoside bisphosphate metabolic process
GO:0032879	839916698580752	0.639938650306748	436013904982619	3	23	regulation of localization
GO:0006796	840894199071955	0.892756706983226	101989339513326	94	538	phosphate-containing compound metabolic process
GO:0009150	843054533781392	0.755186473198225	138387022016222	11	73	purine ribonucleotide metabolic process
GO:0006066	847949714625463	0.656019656019656	568713789107764	4	30	alcohol metabolic process
GO:0034508	849483296469645	0.533812729498164	170614136732329	1	9	centromere complex assembly
GO:0010393	849483296469645	0.533812729498164	170614136732329	1	9	galacturonan metabolic process
GO:0080135	849483296469645	0.533812729498164	170614136732329	1	9	regulation of cellular response to stress
GO:0104004	849483296469645	0.533812729498164	170614136732329	1	9	cellular response to environmental stimulus
GO:0009272	849483296469645	0.533812729498164	170614136732329	1	9	fungal-type cell wall biogenesis
GO:0048315	849483296469645	0.533812729498164	170614136732329	1	9	conidium formation
GO:0006555	849483296469645	0.533812729498164	170614136732329	1	9	methionine metabolic process
GO:0045488	849483296469645	0.533812729498164	170614136732329	1	9	pectin metabolic process
GO:0043207	849483296469645	0.533812729498164	170614136732329	1	9	response to external biotic stimulus
GO:0051707	849483296469645	0.533812729498164	170614136732329	1	9	response to other organism
GO:1902275	849483296469645	0.533812729498164	170614136732329	1	9	regulation of chromatin organization
GO:0046112	849483296469645	0.533812729498164	170614136732329	1	9	nucleobase biosynthetic process
GO:0030447	849483296469645	0.533812729498164	170614136732329	1	9	filamentous growth
GO:0006970	849483296469645	0.533812729498164	170614136732329	1	9	response to osmotic stress
GO:0048585	849483296469645	0.533812729498164	170614136732329	1	9	negative regulation of response to stimulus
GO:0043631	849483296469645	0.533812729498164	170614136732329	1	9	RNA polyadenylation
GO:0071214	849483296469645	0.533812729498164	170614136732329	1	9	cellular response to abiotic stimulus
GO:1901605	852485974515806	0.79149181575008	229381228273465	19	121	alpha-amino acid metabolic process
GO:0072521	855505849502363	0.750766311487374	151657010428737	12	80	purine-containing compound metabolic process
GO:0006163	855583870629446	0.742983025510907	140282734646582	11	74	purine nucleotide metabolic process
GO:0019953	860788180801037	0.609290096406661	454971031286211	3	24	sexual reproduction
GO:0034976	860788180801037	0.609290096406661	454971031286211	3	24	response to endoplasmic reticulum stress
GO:0051704	860788180801037	0.609290096406661	454971031286211	3	24	multi-organism process
GO:0044703	860788180801037	0.609290096406661	454971031286211	3	24	multi-organism reproductive process
GO:0046942	860856863280807	0.568954248366013	322271147161066	2	17	carboxylic acid transport
GO:0051049	860856863280807	0.568954248366013	322271147161066	2	17	regulation of transport
GO:0006165	860856863280807	0.568954248366013	322271147161066	2	17	nucleoside diphosphate phosphorylation
GO:0046031	860856863280807	0.568954248366013	322271147161066	2	17	ADP metabolic process
GO:0006637	860856863280807	0.568954248366013	322271147161066	2	17	acyl-CoA metabolic process
GO:0045787	860856863280807	0.568954248366013	322271147161066	2	17	positive regulation of cell cycle
GO:0035383	860856863280807	0.568954248366013	322271147161066	2	17	thioester metabolic process
GO:0019751	860856863280807	0.568954248366013	322271147161066	2	17	polyol metabolic process
GO:0071852	860856863280807	0.568954248366013	322271147161066	2	17	fungal-type cell wall organization or biogenesis
GO:0048856	862190645071723	0.693315745705847	947856315179606	7	50	anatomical structure development
GO:0009064	862190645071723	0.693315745705847	947856315179606	7	50	glutamine family amino acid metabolic process
GO:0048285	866571036576729	0.672608244749806	834113557358053	6	44	organelle fission
GO:0019637	866895171055404	0.823236151603499	396203939745075	34	209	organophosphate metabolic process
GO:0006644	869851549013653	0.709311907704986	11942989571263	9	63	phospholipid metabolic process
GO:0009057	873866190433261	0.818312268089054	398099652375435	34	210	macromolecule catabolic process
GO:0044070	878076576425017	0.474364205086359	189571263035921	1	10	regulation of anion transport
GO:0061794	878076576425017	0.474364205086359	189571263035921	1	10	conidium development
GO:0071900	878076576425017	0.474364205086359	189571263035921	1	10	regulation of protein serine/threonine kinase activity
GO:0035672	878076576425017	0.474364205086359	189571263035921	1	10	oligopeptide transmembrane transport
GO:0006278	878076576425017	0.474364205086359	189571263035921	1	10	RNA-dependent DNA biosynthetic process
GO:0035966	878076576425017	0.474364205086359	189571263035921	1	10	response to topologically incorrect protein
GO:0046349	878076576425017	0.474364205086359	189571263035921	1	10	amino sugar biosynthetic process
GO:0048284	878076576425017	0.474364205086359	189571263035921	1	10	organelle fusion
GO:1902652	878076576425017	0.474364205086359	189571263035921	1	10	secondary alcohol metabolic process
GO:0031401	878076576425017	0.474364205086359	189571263035921	1	10	positive regulation of protein modification process
GO:1901659	878076576425017	0.474364205086359	189571263035921	1	10	glycosyl compound biosynthetic process
GO:0009070	878076576425017	0.474364205086359	189571263035921	1	10	serine family amino acid biosynthetic process
GO:0009605	879232520250891	0.581427774679308	473928157589803	3	25	response to external stimulus
GO:0010638	879232520250891	0.581427774679308	473928157589803	3	25	positive regulation of organelle organization
GO:0016054	881510082908962	0.696213057646927	12132560834299	9	64	organic acid catabolic process
GO:0046939	882010985334314	0.533241421568627	341228273464658	2	18	nucleotide phosphorylation
GO:0019954	882010985334314	0.533241421568627	341228273464658	2	18	asexual reproduction
GO:0009066	882010985334314	0.533241421568627	341228273464658	2	18	aspartate family amino acid metabolic process
GO:0006650	882065291138458	0.608810108810109	606628041714948	4	32	glycerophospholipid metabolic process
GO:0006793	883809983452832	0.872440330272096	103695480880649	94	547	phosphorus metabolic process
GO:0044248	884193565936809	0.838275356510534	583879490150637	51	308	cellular catabolic process
GO:0000280	887128417690964	0.626401852253817	739327925840093	5	39	nuclear division
GO:0009063	893071958829205	0.638608374384236	872027809965238	6	46	cellular amino acid catabolic process
GO:0055076	895472025568678	0.555988263536943	492885283893395	3	26	transition metal ion homeostasis
GO:0006766	895472025568678	0.555988263536943	492885283893395	3	26	vitamin metabolic process
GO:0006767	895472025568678	0.555988263536943	492885283893395	3	26	water-soluble vitamin metabolic process
GO:0042440	895472025568678	0.555988263536943	492885283893395	3	26	pigment metabolic process
GO:0000070	895472025568678	0.555988263536943	492885283893395	3	26	mitotic sister chromatid segregation
GO:0007017	895472025568678	0.555988263536943	492885283893395	3	26	microtubule-based process
GO:0044272	89648075735217	0.587647208336863	62558516801854	4	33	sulfur compound biosynthetic process
GO:0016567	89648075735217	0.587647208336863	62558516801854	4	33	protein ubiquitination
GO:0006457	899960940270252	0.608328940432261	758285052143685	5	40	protein folding
GO:0010383	900155997307493	0.501730103806228	36018539976825	2	19	cell wall polysaccharide metabolic process
GO:0044242	900155997307493	0.501730103806228	36018539976825	2	19	cellular lipid catabolic process
GO:0000226	901243442971901	0.426805385556916	208528389339513	1	11	microtubule cytoskeleton organization
GO:0055072	901243442971901	0.426805385556916	208528389339513	1	11	iron ion homeostasis
GO:0080134	901243442971901	0.426805385556916	208528389339513	1	11	regulation of response to stress
GO:0051336	901243442971901	0.426805385556916	208528389339513	1	11	regulation of hydrolase activity
GO:0009226	901243442971901	0.426805385556916	208528389339513	1	11	nucleotide-sugar biosynthetic process
GO:0046364	901243442971901	0.426805385556916	208528389339513	1	11	monosaccharide biosynthetic process
GO:0019319	901243442971901	0.426805385556916	208528389339513	1	11	hexose biosynthetic process
GO:0030436	901243442971901	0.426805385556916	208528389339513	1	11	asexual sporulation
GO:0043549	901243442971901	0.426805385556916	208528389339513	1	11	regulation of kinase activity
GO:0045859	901243442971901	0.426805385556916	208528389339513	1	11	regulation of protein kinase activity
GO:0006094	901243442971901	0.426805385556916	208528389339513	1	11	gluconeogenesis
GO:0009081	901243442971901	0.426805385556916	208528389339513	1	11	branched-chain amino acid metabolic process
GO:0030154	909323382413372	0.567895167895168	644542294322132	4	34	cell differentiation
GO:0006414	909721822319317	0.532668711656442	511842410196987	3	27	translational elongation
GO:0098813	911507709125221	0.591260079267459	777242178447277	5	41	nuclear chromosome segregation
GO:0071702	911968385645004	0.825101407778573	648333719582851	56	342	organic substance transport
GO:0044282	913326361941726	0.688686204815237	163031286210892	12	86	small molecule catabolic process
GO:0009251	91567105254837	0.473720043572985	379142526071842	2	20	glucan catabolic process
GO:0051275	91567105254837	0.473720043572985	379142526071842	2	20	beta-glucan catabolic process
GO:0030245	91567105254837	0.473720043572985	379142526071842	2	20	cellulose catabolic process
GO:1901575	919370827602969	0.828435013262599	737432213209733	64	389	organic substance catabolic process
GO:0040007	920012695678449	0.387893624123734	227485515643105	1	12	growth
GO:0097502	920012695678449	0.387893624123734	227485515643105	1	12	mannosylation
GO:1901068	920012695678449	0.387893624123734	227485515643105	1	12	guanosine-containing compound metabolic process
GO:0009225	920012695678449	0.387893624123734	227485515643105	1	12	nucleotide-sugar metabolic process
GO:0043269	920012695678449	0.387893624123734	227485515643105	1	12	regulation of ion transport
GO:0051783	920012695678449	0.387893624123734	227485515643105	1	12	regulation of nuclear division
GO:0048584	920012695678449	0.387893624123734	227485515643105	1	12	positive regulation of response to stimulus
GO:0044275	920730597768274	0.549417452643259	663499420625724	4	35	cellular carbohydrate catabolic process
GO:0048869	920730597768274	0.549417452643259	663499420625724	4	35	cellular developmental process
GO:0046395	923280213265211	0.629721079103795	117534183082271	8	62	carboxylic acid catabolic process
GO:0046916	928899868719685	0.448658410732714	398099652375435	2	21	cellular transition metal ion homeostasis
GO:0044247	928899868719685	0.448658410732714	398099652375435	2	21	cellular polysaccharide catabolic process
GO:0006633	928899868719685	0.448658410732714	398099652375435	2	21	fatty acid biosynthetic process
GO:0016126	928899868719685	0.448658410732714	398099652375435	2	21	sterol biosynthetic process
GO:0051130	933058136668621	0.491411042944785	549756662804171	3	29	positive regulation of cellular component organization
GO:0009056	933613967698534	0.823109992660166	809469293163384	70	427	catabolic process
GO:0045931	935218276653357	0.35546715626275	246442641946698	1	13	positive regulation of mitotic cell cycle
GO:0031668	935218276653357	0.35546715626275	246442641946698	1	13	cellular response to extracellular stimulus
GO:0031669	935218276653357	0.35546715626275	246442641946698	1	13	cellular response to nutrient levels
GO:0045047	935218276653357	0.35546715626275	246442641946698	1	13	protein targeting to ER
GO:0051338	935218276653357	0.35546715626275	246442641946698	1	13	regulation of transferase activity
GO:0071496	935218276653357	0.35546715626275	246442641946698	1	13	cellular response to external stimulus
GO:0042546	935218276653357	0.35546715626275	246442641946698	1	13	cell wall biogenesis
GO:0072599	935218276653357	0.35546715626275	246442641946698	1	13	establishment of protein localization to endoplasmic reticulum
GO:0098662	935276548379565	0.595043156596794	108055619930475	7	57	inorganic cation transmembrane transport
GO:0009185	940150524000549	0.426102941176471	417056778679027	2	22	ribonucleoside diphosphate metabolic process
GO:0009179	940150524000549	0.426102941176471	417056778679027	2	22	purine ribonucleoside diphosphate metabolic process
GO:0009135	940150524000549	0.426102941176471	417056778679027	2	22	purine nucleoside diphosphate metabolic process
GO:0051174	940150524000549	0.426102941176471	417056778679027	2	22	regulation of phosphorus metabolic process
GO:0030243	940150524000549	0.426102941176471	417056778679027	2	22	cellulose metabolic process
GO:0019220	940150524000549	0.426102941176471	417056778679027	2	22	regulation of phosphate metabolic process
GO:0006090	940150524000549	0.426102941176471	417056778679027	2	22	pyruvate metabolic process
GO:0000819	94251462800675	0.47307430129516	568713789107764	3	30	sister chromatid segregation
GO:0008202	946792931720188	0.531519065190652	853070683661645	5	45	steroid metabolic process
GO:0042325	94753614036734	0.328029375764994	26539976825029	1	14	regulation of phosphorylation
GO:0061640	94753614036734	0.328029375764994	26539976825029	1	14	cytoskeleton-dependent cytokinesis
GO:0044419	94753614036734	0.328029375764994	26539976825029	1	14	biological process involved in interspecies interaction between organisms
GO:0006606	94753614036734	0.328029375764994	26539976825029	1	14	protein import into nucleus
GO:0001932	94753614036734	0.328029375764994	26539976825029	1	14	regulation of protein phosphorylation
GO:0046148	949696602611958	0.405695611577965	436013904982619	2	23	pigment biosynthetic process
GO:0140014	950719501721529	0.456047326906223	587670915411356	3	31	mitotic nuclear division
GO:0098754	953428753653239	0.542395975264647	100472769409038	6	53	detoxification
GO:0042592	955678957065468	0.575517890772128	127012746234067	8	67	homeostatic process
GO:0034504	957514154126818	0.304511278195489	284356894553882	1	15	protein localization to nucleus
GO:0000746	957514154126818	0.304511278195489	284356894553882	1	15	conjugation
GO:0000747	957514154126818	0.304511278195489	284356894553882	1	15	conjugation with cellular fusion
GO:0042278	957514154126818	0.304511278195489	284356894553882	1	15	purine nucleoside metabolic process
GO:0044764	957514154126818	0.304511278195489	284356894553882	1	15	multi-organism cellular process
GO:0046128	957514154126818	0.304511278195489	284356894553882	1	15	purine ribonucleoside metabolic process
GO:0071310	957514154126818	0.304511278195489	284356894553882	1	15	cellular response to organic substance
GO:0140253	957514154126818	0.304511278195489	284356894553882	1	15	cell-cell fusion
GO:0009132	957779186412951	0.387143493761141	454971031286211	2	24	nucleoside diphosphate metabolic process
GO:0051273	957779186412951	0.387143493761141	454971031286211	2	24	beta-glucan metabolic process
GO:0010876	957779186412951	0.387143493761141	454971031286211	2	24	lipid localization
GO:0016998	957821661437019	0.440194626613074	606628041714948	3	32	cell wall macromolecule catabolic process
GO:0009636	958907731758486	0.530942118226601	102368482039397	6	54	response to toxic substance
GO:0098869	95915306604332	0.505915773443449	89098493626883	5	47	cellular oxidant detoxification
GO:0006820	962041182240836	0.778291892632273	690039397450753	57	364	anion transport
GO:1990748	964292782730872	0.494007265654052	909942062572422	5	48	cellular detoxification
GO:0070972	965596345271996	0.284128926968584	303314020857474	1	16	protein localization to endoplasmic reticulum
GO:0051170	965596345271996	0.284128926968584	303314020857474	1	16	import into nucleus
GO:0043624	965596345271996	0.284128926968584	303314020857474	1	16	cellular protein complex disassembly
GO:0043386	965910327070933	0.45952586493127	777242178447277	4	41	mycotoxin biosynthetic process
GO:0050790	966617042484398	0.604927330733782	181988412514484	12	96	regulation of catalytic activity
GO:0098660	968639276735012	0.547192353643967	132699884125145	8	70	inorganic ion transmembrane transport
GO:0044255	968796466512016	0.678559176672384	314688296639629	23	166	cellular lipid metabolic process
GO:0097237	968831440447932	0.482640053673264	928899188876014	5	49	cellular response to toxic substance
GO:0016311	970370773440603	0.354677287581699	492885283893395	2	26	dephosphorylation
GO:0009403	970546266732834	0.447303763093237	796199304750869	4	42	toxin biosynthetic process
GO:0009119	972142562896445	0.266294369645043	322271147161066	1	17	ribonucleoside metabolic process
GO:0000910	972142562896445	0.266294369645043	322271147161066	1	17	cytokinesis
GO:0065009	972796975735955	0.590513012868602	185779837775203	12	98	regulation of molecular function
GO:0006631	974587743880348	0.435708435708436	815156431054461	4	43	fatty acid metabolic process
GO:0006541	975222689530306	0.340392156862745	511842410196987	2	27	glutamine metabolic process
GO:0016125	975222689530306	0.340392156862745	511842410196987	2	27	sterol metabolic process
GO:0071554	975257408197079	0.529783950617284	136491309385863	8	72	cell wall organization or biogenesis
GO:0006006	9774444204001	0.250557995536036	341228273464658	1	18	glucose metabolic process
GO:0006694	977695899617732	0.386391522587842	682456546929316	3	36	steroid biosynthetic process
GO:0098656	978063127681509	0.521481481481481	138387022016222	8	73	anion transmembrane transport
GO:0044264	978104500686131	0.424692874692875	834113557358053	4	44	cellular polysaccharide metabolic process
GO:0006508	978885516518728	0.71930986575338	530799536500579	41	280	proteolysis
GO:0015711	979302393372092	0.327205882352941	530799536500579	2	28	organic anion transport
GO:0006073	979302393372092	0.327205882352941	530799536500579	2	28	cellular glucan metabolic process
GO:0000272	980731045511957	0.529202719406675	153552723059096	9	81	polysaccharide catabolic process
GO:0010033	981043199495276	0.374918801876579	701413673232908	3	37	response to organic substance
GO:0044036	981043199495276	0.374918801876579	701413673232908	3	37	cell wall macromolecule metabolic process
GO:0055065	981043199495276	0.374918801876579	701413673232908	3	37	metal ion homeostasis
GO:0043385	981159287902321	0.414214658117097	853070683661645	4	45	mycotoxin metabolic process
GO:0000041	981738221683022	0.23657010743914	36018539976825	1	19	transition metal ion transport
GO:0022411	982727893868645	0.314996368917938	549756662804171	2	29	cellular component disassembly
GO:0044042	982727893868645	0.314996368917938	549756662804171	2	29	glucan metabolic process
GO:0046394	982953731595813	0.620853586362798	280565469293163	19	148	carboxylic acid biosynthetic process
GO:0009404	983808337238006	0.404235404235404	872027809965238	4	46	toxin metabolic process
GO:0055080	983907641361365	0.36410166520596	720370799536501	3	38	cation homeostasis
GO:0098771	983907641361365	0.36410166520596	720370799536501	3	38	inorganic ion homeostasis
GO:0006720	985600270001638	0.303658963585434	568713789107764	2	30	isoprenoid metabolic process
GO:0030639	985600270001638	0.303658963585434	568713789107764	2	30	polyketide biosynthetic process
GO:0006875	988005840227852	0.293103448275862	587670915411356	2	31	cellular metal ion homeostasis
GO:0007264	988031219730736	0.212790697674419	398099652375435	1	21	small GTPase mediated signal transduction
GO:0032984	988031219730736	0.212790697674419	398099652375435	1	21	protein-containing complex disassembly
GO:0050801	988443088775816	0.344221522135633	758285052143685	3	40	ion homeostasis
GO:0098655	988494139600717	0.538989493690935	200945538818076	12	106	cation transmembrane transport
GO:0030003	990018118813908	0.283251633986928	606628041714948	2	32	cellular cation homeostasis
GO:0015698	990311252860745	0.202599522060966	417056778679027	1	22	inorganic anion transport
GO:0006629	990619981518944	0.669462915601023	494780996523754	36	261	lipid metabolic process
GO:0016052	99124968039683	0.546411461212456	231276940903824	14	122	carbohydrate catabolic process
GO:1902531	992157373326598	0.193334816957828	436013904982619	1	23	regulation of intracellular signal transduction
GO:0015693	992157373326598	0.193334816957828	436013904982619	1	23	magnesium ion transport
GO:0019752	992640186882197	0.69633152173913	661603707995365	50	349	carboxylic acid metabolic process
GO:0006873	993103112250702	0.265395220588235	644542294322132	2	34	cellular ion homeostasis
GO:0005976	993597147587172	0.469166323307238	170614136732329	9	90	polysaccharide metabolic process
GO:0016051	993652077105453	0.184875738385397	454971031286211	1	24	carbohydrate biosynthetic process
GO:1901334	994273557228855	0.257278669043375	663499420625724	2	35	lactone metabolic process
GO:1901336	994273557228855	0.257278669043375	663499420625724	2	35	lactone biosynthetic process
GO:0006812	99557991454128	0.525684931506849	255921205098494	15	135	cation transport
GO:0008299	995841848237097	0.169987760097919	492885283893395	1	26	isoprenoid biosynthetic process
GO:0019318	995841848237097	0.169987760097919	492885283893395	1	26	hexose metabolic process
GO:0031399	995841848237097	0.169987760097919	492885283893395	1	26	regulation of protein modification process
GO:0043436	995872915525278	0.676489549402823	676769409038239	50	357	oxoacid metabolic process
GO:0048583	9960604572197	0.242436974789916	701413673232908	2	37	regulation of response to stimulus
GO:0016053	996861417725466	0.565311218670037	350706836616454	22	185	organic acid biosynthetic process
GO:0048878	997154242527399	0.31931760233647	108055619930475	4	57	chemical homeostasis
GO:0008643	99747110395926	0.393818331278257	155448435689455	7	82	carbohydrate transport
GO:0008610	997785238859185	0.467190515577612	227485515643105	12	120	lipid biosynthetic process
GO:0009966	997796442346009	0.151643643993705	549756662804171	1	29	regulation of signal transduction
GO:0023051	997796442346009	0.151643643993705	549756662804171	1	29	regulation of signaling
GO:0006082	997842499443662	0.669276167068712	762076477404403	56	402	organic acid metabolic process
GO:0006811	998136706097149	0.689334237392217	925107763615296	70	488	ion transport
GO:0030638	998149408585892	0.217320261437909	777242178447277	2	41	polyketide metabolic process
GO:0016999	998251969526844	0.264493865030675	966813441483198	3	51	antibiotic metabolic process
GO:0017000	998251969526844	0.264493865030675	966813441483198	3	51	antibiotic biosynthetic process
GO:0017144	998251969526844	0.264493865030675	966813441483198	3	51	drug metabolic process
GO:0034220	998324604987677	0.523310387984981	324166859791425	19	171	ion transmembrane transport
GO:0010646	998557372005896	0.141452468380253	587670915411356	1	31	regulation of cell communication
GO:0044262	998773968862386	0.36866522811344	164926998841251	7	87	cellular carbohydrate metabolic process
GO:0044283	999017488372428	0.578294059077332	496676709154114	32	262	small molecule biosynthetic process
GO:0044281	999039752236779	0.697361041997425	115638470451912	89	610	small molecule metabolic process
GO:0005996	999055746471976	0.132535189718482	62558516801854	1	33	monosaccharide metabolic process
GO:1901615	999134700672786	0.394120828182942	199049826187717	9	105	organic hydroxy compound metabolic process
GO:0055082	999288979828585	0.192346256684492	872027809965238	2	46	cellular chemical homeostasis
GO:0072330	999385746223047	0.301089439465823	142178447276941	5	75	monocarboxylic acid biosynthetic process
GO:0030001	999516621966151	0.183876811594203	909942062572422	2	48	metal ion transport
GO:0019725	999671935300469	0.176113153594771	947856315179606	2	50	cellular homeostasis
GO:1901617	999680854275651	0.284481898873043	149761297798378	5	79	organic hydroxy compound biosynthetic process
GO:0032787	999738742873335	0.414944763169124	272982618771727	13	144	monocarboxylic acid metabolic process
GO:0035556	999866142911723	0.237118039934941	142178447276941	4	75	intracellular signal transduction
GO:0007165	999884986851208	0.342544106079335	225589803012746	9	119	signal transduction
GO:0023052	999884986851208	0.342544106079335	225589803012746	9	119	signaling
GO:0044550	999893178178526	0.424416665343012	327958285052144	16	173	secondary metabolite biosynthetic process
GO:0007154	999936135585801	0.345307257998527	248338354577057	10	131	cell communication
GO:0019748	999954857467224	0.415355805243446	354498261877173	17	187	secondary metabolic process
GO:0005975	999997133527541	0.472900966735175	638855156431054	35	337	carbohydrate metabolic process
GO:0051179	999999502477175	0.622274281805746	189192120509849	138	998	localization
GO:0051234	99999975965168	0.609597014354865	184073696407879	132	971	establishment of localization
GO:0006810	999999879554719	0.598916986488618	181040556199305	128	955	transport
GO:0055085	999999999438485	0.495458316402546	137249594438007	82	724	transmembrane transport

## Sheet: H2AZ_MFOver
GOMFID	Pvalue	OddsRatio	ExpCount	Count	Size	Term
GO:0000981	4.21052e-11	3.04828516473909	842364532019704	174	475	DNA-binding transcription factor activity, RNA polymerase II-specific
GO:0003676	6.73364e-10	2.44467086937399	146128078817734	254	824	nucleic acid binding
GO:0003700	8.52057e-09	2.78804311664116	927487684729064	181	523	DNA-binding transcription factor activity
GO:0140110	5.81615e-09	2.70573973597642	955862068965517	183	539	transcription regulator activity
GO:0008270	5.96054e-07	2.51170068276925	110837438423645	201	625	zinc ion binding
GO:0003677	0.0163616	2.4044173648134	913300492610837	164	515	DNA binding
GO:0046914	1.98893	2.00514482758621	142226600985222	222	802	transition metal ion binding
GO:0046872	232159	1.60452242576513	223093596059113	295	1258	metal ion binding
GO:0043169	407125	1.59188918512286	22415763546798	295	1264	cation binding
GO:1901363	1.61112e+07	1.45778546712803	32648275862069	396	1841	heterocyclic compound binding
GO:0097159	1.73115e+07	1.45630186721992	326660098522168	396	1842	organic cyclic compound binding
GO:0005488	6.94149e+08	1.36415531729933	475093596059113	537	2679	binding
GO:0003735	2.67793e+09	2.71785334750266	150738916256158	31	85	structural constituent of ribosome
GO:0043167	8.03052e+09	1.31676426799007	3615960591133	414	2039	ion binding
GO:0005198	247358201887149	2.15676728334956	203940886699507	36	115	structural molecule activity
GO:0003723	525565321490148	1.72299235984652	393694581280788	59	222	RNA binding
GO:0140098	612975546082463	1.96329616200315	235862068965517	39	133	catalytic activity, acting on RNA
GO:0004518	195102286008706	2.29726315789474	118817733990148	22	67	nuclease activity
GO:0003678	265867390335269	11.6520165460186	124137931034483	5	7	DNA helicase activity
GO:0004536	265867390335269	11.6520165460186	124137931034483	5	7	deoxyribonuclease activity
GO:0004527	296696527303235	3.42934443288241	461083743842365	11	26	exonuclease activity
GO:0000049	3360271377969	6.99534161490683	177339901477833	6	10	tRNA binding
GO:0004520	422457106532938	18.6280991735537	886699507389163	4	5	endodeoxyribonuclease activity
GO:0017108	556308336558186	Inf	532019704433498	3	3	5'-flap endonuclease activity
GO:0016888	556308336558186	Inf	532019704433498	3	3	endodeoxyribonuclease activity, producing 5'-phosphomonoesters
GO:0048256	556308336558186	Inf	532019704433498	3	3	flap endonuclease activity
GO:0140097	108515028405286	2.43136600625652	673891625615764	13	38	catalytic activity, acting on DNA
GO:0016855	116517936051128	5.82342295760083	159605911330049	5	9	racemase and epimerase activity, acting on amino acids and derivatives
GO:0008757	138867602065349	2.43804347826087	620689655172414	12	35	S-adenosylmethionine-dependent methyltransferase activity
GO:0030515	218739557249016	6.20661157024793	124137931034483	4	7	snoRNA binding
GO:0016887	23238657828433	1.43689013689014	356453201970443	47	201	ATPase activity
GO:0003697	313199733936579	3.88055842812823	195073891625616	5	11	single-stranded DNA binding
GO:0046553	314228183093021	Inf	354679802955665	2	2	D-malate dehydrogenase (decarboxylating) activity
GO:0030943	314228183093021	Inf	354679802955665	2	2	mitochondrion targeting sequence binding
GO:0003942	314228183093021	Inf	354679802955665	2	2	N-acetyl-gamma-glutamyl-phosphate reductase activity
GO:0016895	314228183093021	Inf	354679802955665	2	2	exodeoxyribonuclease activity, producing 5'-phosphomonoesters
GO:0008172	314228183093021	Inf	354679802955665	2	2	S-methyltransferase activity
GO:0030798	314228183093021	Inf	354679802955665	2	2	trans-aconitate 2-methyltransferase activity
GO:0008296	314228183093021	Inf	354679802955665	2	2	3'-5'-exodeoxyribonuclease activity
GO:0034511	314228183093021	Inf	354679802955665	2	2	U3 snoRNA binding
GO:0016615	314228183093021	Inf	354679802955665	2	2	malate dehydrogenase activity
GO:0004826	314228183093021	Inf	354679802955665	2	2	phenylalanine-tRNA ligase activity
GO:0004818	314228183093021	Inf	354679802955665	2	2	glutamate-tRNA ligase activity
GO:0004529	314228183093021	Inf	354679802955665	2	2	exodeoxyribonuclease activity
GO:0004386	33054704906906	1.66101867572156	148965517241379	22	84	helicase activity
GO:0036361	376912848969695	4.65392561983471	141871921182266	4	8	racemase activity, acting on amino acids and derivatives
GO:0016796	376912848969695	4.65392561983471	141871921182266	4	8	exonuclease activity, active with either ribo- or deoxyribonucleic acids and producing 5'-phosphomonoesters
GO:0042277	376912848969695	4.65392561983471	141871921182266	4	8	peptide binding
GO:0042802	382263938567099	2.48630705394191	407881773399015	8	23	identical protein binding
GO:0016879	382263938567099	2.48630705394191	407881773399015	8	23	ligase activity, forming carbon-nitrogen bonds
GO:0002161	419135994821827	6.97678018575851	886699507389163	3	5	aminoacyl-tRNA editing activity
GO:0015035	419135994821827	6.97678018575851	886699507389163	3	5	protein disulfide oxidoreductase activity
GO:0003899	460371313719523	3.32545427685035	212807881773399	5	12	DNA-directed 5'-3' RNA polymerase activity
GO:0046982	460371313719523	3.32545427685035	212807881773399	5	12	protein heterodimerization activity
GO:0016875	474545601065924	1.93103448275862	727093596059113	12	41	ligase activity, forming carbon-oxygen bonds
GO:0004812	474545601065924	1.93103448275862	727093596059113	12	41	aminoacyl-tRNA ligase activity
GO:0046983	54316592042103	2.02747898400072	585221674876847	10	33	protein dimerization activity
GO:0016462	553716538922881	1.28694136931278	503645320197044	61	284	pyrophosphatase activity
GO:0140318	585228779304549	3.72231404958678	159605911330049	4	9	protein transporter activity
GO:0016817	587538424676718	1.28089716951545	505418719211823	61	285	hydrolase activity, acting on acid anhydrides
GO:0016818	587538424676718	1.28089716951545	505418719211823	61	285	hydrolase activity, acting on acid anhydrides, in phosphorus-containing anhydrides
GO:0017111	598932206109678	1.28436473165389	487684729064039	59	275	nucleoside-triphosphatase activity
GO:0003724	650570255793169	2.53980801806889	301477832512315	6	17	RNA helicase activity
GO:0004764	729334042803487	4.65015479876161	1064039408867	3	6	shikimate 3-dehydrogenase (NADP+) activity
GO:0042162	729334042803487	4.65015479876161	1064039408867	3	6	telomeric DNA binding
GO:0005048	729334042803487	4.65015479876161	1064039408867	3	6	signal sequence binding
GO:0016712	831422881967425	9.29484536082474	532019704433498	2	3	oxidoreductase activity, acting on paired donors, with incorporation or reduction of molecular oxygen, reduced flavin or flavoprotein as one donor, and incorporation of one atom of oxygen
GO:0016822	831422881967425	9.29484536082474	532019704433498	2	3	hydrolase activity, acting on acid carbon-carbon bonds
GO:0016823	831422881967425	9.29484536082474	532019704433498	2	3	hydrolase activity, acting on acid carbon-carbon bonds, in ketonic substances
GO:0036402	831422881967425	9.29484536082474	532019704433498	2	3	proteasome-activating ATPase activity
GO:0043047	831422881967425	9.29484536082474	532019704433498	2	3	single-stranded telomeric DNA binding
GO:0004176	831422881967425	9.29484536082474	532019704433498	2	3	ATP-dependent peptidase activity
GO:0009982	831422881967425	9.29484536082474	532019704433498	2	3	pseudouridine synthase activity
GO:0004792	831422881967425	9.29484536082474	532019704433498	2	3	thiosulfate sulfurtransferase activity
GO:0016634	831422881967425	9.29484536082474	532019704433498	2	3	oxidoreductase activity, acting on the CH-CH group of donors, oxygen as acceptor
GO:0031369	831422881967425	9.29484536082474	532019704433498	2	3	translation initiation factor binding
GO:0098847	831422881967425	9.29484536082474	532019704433498	2	3	sequence-specific single stranded DNA binding
GO:0008641	831422881967425	9.29484536082474	532019704433498	2	3	ubiquitin-like modifier activating enzyme activity
GO:0008173	842425859959202	3.10123966942149	177339901477833	4	10	RNA methyltransferase activity
GO:0016877	842425859959202	3.10123966942149	177339901477833	4	10	ligase activity, forming carbon-sulfur bonds
GO:0016779	955626059853038	1.59254544528744	975369458128079	14	55	nucleotidyltransferase activity
GO:0034062	104544766328739	2.14811275680841	336945812807882	6	19	5'-3' RNA polymerase activity
GO:0097747	104544766328739	2.14811275680841	336945812807882	6	19	RNA polymerase activity
GO:0140101	109948401792218	1.52071691427014	108177339901478	15	61	catalytic activity, acting on a tRNA
GO:0016854	110715746817194	2.32626680455016	266009852216749	5	15	racemase and epimerase activity
GO:0003682	110715746817194	2.32626680455016	266009852216749	5	15	chromatin binding
GO:0003684	111227990696934	3.48684210526316	124137931034483	3	7	damaged DNA binding
GO:0004540	12726906742455	1.77356253704801	514285714285714	8	29	ribonuclease activity
GO:0102158	146984393961414	4.64639175257732	70935960591133	2	4	very-long-chain 3-hydroxyacyl-CoA dehydratase activity
GO:0003727	146984393961414	4.64639175257732	70935960591133	2	4	single-stranded RNA binding
GO:0003855	146984393961414	4.64639175257732	70935960591133	2	4	3-dehydroquinate dehydratase activity
GO:0004774	146984393961414	4.64639175257732	70935960591133	2	4	succinate-CoA ligase activity
GO:0004775	146984393961414	4.64639175257732	70935960591133	2	4	succinate-CoA ligase (ADP-forming) activity
GO:0004017	146984393961414	4.64639175257732	70935960591133	2	4	adenylate kinase activity
GO:0140102	146984393961414	4.64639175257732	70935960591133	2	4	catalytic activity, acting on a rRNA
GO:0004813	146984393961414	4.64639175257732	70935960591133	2	4	alanine-tRNA ligase activity
GO:0102343	146984393961414	4.64639175257732	70935960591133	2	4	3-hydroxy-arachidoyl-CoA dehydratase activity
GO:0102344	146984393961414	4.64639175257732	70935960591133	2	4	3-hydroxy-behenoyl-CoA dehydratase activity
GO:0102345	146984393961414	4.64639175257732	70935960591133	2	4	3-hydroxy-lignoceroyl-CoA dehydratase activity
GO:0015036	148707552681272	2.32489669421488	212807881773399	4	12	disulfide oxidoreductase activity
GO:0008408	155350014176913	2.78885448916409	141871921182266	3	8	3'-5' exonuclease activity
GO:0030527	155350014176913	2.78885448916409	141871921182266	3	8	structural constituent of chromatin
GO:0001067	155350014176913	2.78885448916409	141871921182266	3	8	regulatory region nucleic acid binding
GO:0016407	161839449939099	1.33223289315726	159605911330049	20	90	acetyltransferase activity
GO:0016874	162207517723145	1.2258960063716	315665024630542	37	178	ligase activity
GO:0008309	177339901477833	Inf	177339901477833	1	1	double-stranded DNA exodeoxyribonuclease activity
GO:0004334	177339901477833	Inf	177339901477833	1	1	fumarylacetoacetase activity
GO:1902936	177339901477833	Inf	177339901477833	1	1	phosphatidylinositol bisphosphate binding
GO:0034986	177339901477833	Inf	177339901477833	1	1	iron chaperone activity
GO:0003991	177339901477833	Inf	177339901477833	1	1	acetylglutamate kinase activity
GO:0003997	177339901477833	Inf	177339901477833	1	1	acyl-CoA oxidase activity
GO:0008449	177339901477833	Inf	177339901477833	1	1	N-acetylglucosamine-6-sulfatase activity
GO:0102293	177339901477833	Inf	177339901477833	1	1	pheophytinase b activity
GO:0045309	177339901477833	Inf	177339901477833	1	1	protein phosphorylated amino acid binding
GO:0140575	177339901477833	Inf	177339901477833	1	1	transmembrane monodehydroascorbate reductase activity
GO:0003988	177339901477833	Inf	177339901477833	1	1	acetyl-CoA C-acyltransferase activity
GO:0001653	177339901477833	Inf	177339901477833	1	1	peptide receptor activity
GO:0047710	177339901477833	Inf	177339901477833	1	1	bis(5'-adenosyl)-triphosphatase activity
GO:0047746	177339901477833	Inf	177339901477833	1	1	chlorophyllase activity
GO:0008187	177339901477833	Inf	177339901477833	1	1	poly-pyrimidine tract binding
GO:0003908	177339901477833	Inf	177339901477833	1	1	methylated-DNA-[protein]-cysteine S-methyltransferase activity
GO:0008124	177339901477833	Inf	177339901477833	1	1	4-alpha-hydroxytetrahydrobiopterin dehydratase activity
GO:0043721	177339901477833	Inf	177339901477833	1	1	4-hydroxybutanoyl-CoA dehydratase activity
GO:0051880	177339901477833	Inf	177339901477833	1	1	G-quadruplex DNA binding
GO:0052917	177339901477833	Inf	177339901477833	1	1	dolichyl-P-Man:Man(7)GlcNAc(2)-PP-dolichol alpha-1,6-mannosyltransferase
GO:0043023	177339901477833	Inf	177339901477833	1	1	ribosomal large subunit binding
GO:0004164	177339901477833	Inf	177339901477833	1	1	diphthine synthase activity
GO:0004151	177339901477833	Inf	177339901477833	1	1	dihydroorotase activity
GO:0004152	177339901477833	Inf	177339901477833	1	1	dihydroorotate dehydrogenase activity
GO:0140358	177339901477833	Inf	177339901477833	1	1	P-type transmembrane transporter activity
GO:0015616	177339901477833	Inf	177339901477833	1	1	DNA translocase activity
GO:0008266	177339901477833	Inf	177339901477833	1	1	poly(U) RNA binding
GO:0052761	177339901477833	Inf	177339901477833	1	1	exo-1,4-beta-D-glucosaminidase activity
GO:0033677	177339901477833	Inf	177339901477833	1	1	DNA/RNA helicase activity
GO:0033679	177339901477833	Inf	177339901477833	1	1	3'-5' DNA/RNA helicase activity
GO:0003896	177339901477833	Inf	177339901477833	1	1	DNA primase activity
GO:0003883	177339901477833	Inf	177339901477833	1	1	CTP synthase activity
GO:0016503	177339901477833	Inf	177339901477833	1	1	pheromone receptor activity
GO:0004932	177339901477833	Inf	177339901477833	1	1	mating-type factor pheromone receptor activity
GO:0018271	177339901477833	Inf	177339901477833	1	1	biotin-protein ligase activity
GO:0008776	177339901477833	Inf	177339901477833	1	1	acetate kinase activity
GO:0004795	177339901477833	Inf	177339901477833	1	1	threonine synthase activity
GO:0070733	177339901477833	Inf	177339901477833	1	1	protein adenylyltransferase activity
GO:0004065	177339901477833	Inf	177339901477833	1	1	arylsulfatase activity
GO:0016635	177339901477833	Inf	177339901477833	1	1	oxidoreductase activity, acting on the CH-CH group of donors, quinone or related compound as acceptor
GO:0070039	177339901477833	Inf	177339901477833	1	1	rRNA (guanosine-2'-O-)-methyltransferase activity
GO:0004077	177339901477833	Inf	177339901477833	1	1	biotin-[acetyl-CoA-carboxylase] ligase activity
GO:0004729	177339901477833	Inf	177339901477833	1	1	oxygen-dependent protoporphyrinogen oxidase activity
GO:1904931	177339901477833	Inf	177339901477833	1	1	MCM complex binding
GO:0004018	177339901477833	Inf	177339901477833	1	1	N6-(1,2-dicarboxyethyl)AMP AMP-lyase (fumarate-forming) activity
GO:0061578	177339901477833	Inf	177339901477833	1	1	Lys63-specific deubiquitinase activity
GO:0070818	177339901477833	Inf	177339901477833	1	1	protoporphyrinogen oxidase activity
GO:0033170	177339901477833	Inf	177339901477833	1	1	protein-DNA loading ATPase activity
GO:0071734	177339901477833	Inf	177339901477833	1	1	biotin-[pyruvate-carboxylase] ligase activity
GO:0016427	177339901477833	Inf	177339901477833	1	1	tRNA (cytosine) methyltransferase activity
GO:0016428	177339901477833	Inf	177339901477833	1	1	tRNA (cytosine-5-)-methyltransferase activity
GO:0016436	177339901477833	Inf	177339901477833	1	1	rRNA (uridine) methyltransferase activity
GO:0004822	177339901477833	Inf	177339901477833	1	1	isoleucine-tRNA ligase activity
GO:0004827	177339901477833	Inf	177339901477833	1	1	proline-tRNA ligase activity
GO:0003689	177339901477833	Inf	177339901477833	1	1	DNA clamp loader activity
GO:0004846	177339901477833	Inf	177339901477833	1	1	urate oxidase activity
GO:0004831	177339901477833	Inf	177339901477833	1	1	tyrosine-tRNA ligase activity
GO:0019781	177339901477833	Inf	177339901477833	1	1	NEDD8 activating enzyme activity
GO:0001784	177339901477833	Inf	177339901477833	1	1	phosphotyrosine residue binding
GO:0016160	177339901477833	Inf	177339901477833	1	1	amylase activity
GO:0008574	177339901477833	Inf	177339901477833	1	1	ATP-dependent microtubule motor activity, plus-end-directed
GO:0080025	177339901477833	Inf	177339901477833	1	1	phosphatidylinositol-3,5-bisphosphate binding
GO:0008528	177339901477833	Inf	177339901477833	1	1	G protein-coupled peptide receptor activity
GO:0035615	177339901477833	Inf	177339901477833	1	1	clathrin adaptor activity
GO:0019002	177339901477833	Inf	177339901477833	1	1	GMP binding
GO:1904855	177339901477833	Inf	177339901477833	1	1	proteasome regulatory particle binding
GO:0004551	177339901477833	Inf	177339901477833	1	1	nucleotide diphosphatase activity
GO:0004556	177339901477833	Inf	177339901477833	1	1	alpha-amylase activity
GO:0004577	177339901477833	Inf	177339901477833	1	1	N-acetylglucosaminyldiphosphodolichol N-acetylglucosaminyltransferase activity
GO:0061604	177339901477833	Inf	177339901477833	1	1	molybdopterin-synthase sulfurtransferase activity
GO:0061605	177339901477833	Inf	177339901477833	1	1	molybdopterin-synthase adenylyltransferase activity
GO:0033204	177339901477833	Inf	177339901477833	1	1	ribonuclease P RNA binding
GO:0004534	177339901477833	Inf	177339901477833	1	1	5'-3' exoribonuclease activity
GO:0008650	177339901477833	Inf	177339901477833	1	1	rRNA (uridine-2'-O-)-methyltransferase activity
GO:0004502	177339901477833	Inf	177339901477833	1	1	kynurenine 3-monooxygenase activity
GO:0008681	177339901477833	Inf	177339901477833	1	1	2-octaprenyl-6-methoxyphenol hydroxylase activity
GO:1990935	177339901477833	Inf	177339901477833	1	1	splicing factor binding
GO:0061483	177339901477833	Inf	177339901477833	1	1	sulfinylpropanyl adenylate synthase
GO:0070626	177339901477833	Inf	177339901477833	1	1	(S)-2-(5-amino-1-(5-phospho-D-ribosyl)imidazole-4-carboxamido)succinate AMP-lyase (fumarate-forming) activity
GO:0008311	177339901477833	Inf	177339901477833	1	1	double-stranded DNA 3'-5' exodeoxyribonuclease activity
GO:0030196	177339901477833	Inf	177339901477833	1	1	cyanide hydratase activity
GO:0042085	177339901477833	Inf	177339901477833	1	1	5-methyltetrahydropteroyltri-L-glutamate-dependent methyltransferase activity
GO:0004661	177339901477833	Inf	177339901477833	1	1	protein geranylgeranyltransferase activity
GO:0004663	177339901477833	Inf	177339901477833	1	1	Rab geranylgeranyltransferase activity
GO:0004363	177339901477833	Inf	177339901477833	1	1	glutathione synthase activity
GO:0004350	177339901477833	Inf	177339901477833	1	1	glutamate-5-semialdehyde dehydrogenase activity
GO:0051219	177339901477833	Inf	177339901477833	1	1	phosphoprotein binding
GO:0106141	177339901477833	Inf	177339901477833	1	1	flavin prenyltransferase activity
GO:0005524	180955365322608	1.12441890195714	861871921182266	94	486	ATP binding
GO:0008194	181687465287066	1.74417701863354	390147783251232	6	22	UDP-glycosyltransferase activity
GO:0060090	181687465287066	1.74417701863354	390147783251232	6	22	molecular adaptor activity
GO:0030554	193717663714996	1.11655732689758	884926108374384	96	499	adenyl nucleotide binding
GO:0004519	198712572857165	1.45432692307692	744827586206897	10	42	endonuclease activity
GO:0016893	203763582300142	2.32352941176471	159605911330049	3	9	endonuclease activity, active with either ribo- or deoxyribonucleic acids and producing 5'-phosphomonoesters
GO:0016815	203763582300142	2.32352941176471	159605911330049	3	9	hydrolase activity, acting on carbon-nitrogen (but not peptide) bonds, in nitriles
GO:0000257	203763582300142	2.32352941176471	159605911330049	3	9	nitrilase activity
GO:0070566	203763582300142	2.32352941176471	159605911330049	3	9	adenylyltransferase activity
GO:0032559	21543297484146	1.10668152963801	881379310344828	95	497	adenyl ribonucleotide binding
GO:0030145	217031590280902	3.09690721649485	886699507389163	2	5	manganese ion binding
GO:0016774	217031590280902	3.09690721649485	886699507389163	2	5	phosphotransferase activity, carboxyl group as acceptor
GO:0016881	217031590280902	3.09690721649485	886699507389163	2	5	acid-amino acid ligase activity
GO:0008094	217031590280902	3.09690721649485	886699507389163	2	5	DNA-dependent ATPase activity
GO:0031683	217031590280902	3.09690721649485	886699507389163	2	5	G-protein beta/gamma-subunit complex binding
GO:0004185	254986866430523	1.99115435647943	177339901477833	3	10	serine-type carboxypeptidase activity
GO:0070008	254986866430523	1.99115435647943	177339901477833	3	10	serine-type exopeptidase activity
GO:0044877	266953019111917	1.32877932877933	798029556650246	10	45	protein-containing complex binding
GO:0003729	26852221979185	1.68970698722765	266009852216749	4	15	mRNA binding
GO:0016667	26852221979185	1.68970698722765	266009852216749	4	15	oxidoreductase activity, acting on a sulfur group of donors
GO:0000287	269928342413546	1.35001507386192	70935960591133	9	40	magnesium ion binding
GO:0004475	289080683281179	2.32216494845361	1064039408867	2	6	mannose-1-phosphate guanylyltransferase activity
GO:0016896	289080683281179	2.32216494845361	1064039408867	2	6	exoribonuclease activity, producing 5'-phosphomonoesters
GO:0008175	289080683281179	2.32216494845361	1064039408867	2	6	tRNA methyltransferase activity
GO:0008905	289080683281179	2.32216494845361	1064039408867	2	6	mannose-phosphate guanylyltransferase activity
GO:0004532	289080683281179	2.32216494845361	1064039408867	2	6	exoribonuclease activity
GO:0019843	289080683281179	2.32216494845361	1064039408867	2	6	rRNA binding
GO:0008318	289080683281179	2.32216494845361	1064039408867	2	6	protein prenyltransferase activity
GO:0005544	323256984646363	4.64263645726056	354679802955665	1	2	calcium-dependent phospholipid binding
GO:0004326	323256984646363	4.64263645726056	354679802955665	1	2	tetrahydrofolylpolyglutamate synthase activity
GO:0043295	323256984646363	4.64263645726056	354679802955665	1	2	glutathione binding
GO:0036374	323256984646363	4.64263645726056	354679802955665	1	2	glutathione hydrolase activity
GO:0008410	323256984646363	4.64263645726056	354679802955665	1	2	CoA-transferase activity
GO:0017116	323256984646363	4.64263645726056	354679802955665	1	2	single-stranded DNA helicase activity
GO:0003950	323256984646363	4.64263645726056	354679802955665	1	2	NAD+ ADP-ribosyltransferase activity
GO:0000309	323256984646363	4.64263645726056	354679802955665	1	2	nicotinamide-nucleotide adenylyltransferase activity
GO:0008409	323256984646363	4.64263645726056	354679802955665	1	2	5'-3' exonuclease activity
GO:0070401	323256984646363	4.64263645726056	354679802955665	1	2	NADP+ binding
GO:0102953	323256984646363	4.64263645726056	354679802955665	1	2	hypoglycin A gamma-glutamyl transpeptidase activity
GO:0030276	323256984646363	4.64263645726056	354679802955665	1	2	clathrin binding
GO:0003923	323256984646363	4.64263645726056	354679802955665	1	2	GPI-anchor transamidase activity
GO:0042803	323256984646363	4.64263645726056	354679802955665	1	2	protein homodimerization activity
GO:0003938	323256984646363	4.64263645726056	354679802955665	1	2	IMP dehydrogenase activity
GO:0004400	323256984646363	4.64263645726056	354679802955665	1	2	histidinol-phosphate transaminase activity
GO:0044183	323256984646363	4.64263645726056	354679802955665	1	2	protein folding chaperone
GO:0061981	323256984646363	4.64263645726056	354679802955665	1	2	3-hydroxykynureninase activity
GO:0003906	323256984646363	4.64263645726056	354679802955665	1	2	DNA-(apurinic or apyrimidinic site) endonuclease activity
GO:0070181	323256984646363	4.64263645726056	354679802955665	1	2	small ribosomal subunit rRNA binding
GO:0035243	323256984646363	4.64263645726056	354679802955665	1	2	protein-arginine omega-N symmetric methyltransferase activity
GO:0050584	323256984646363	4.64263645726056	354679802955665	1	2	linoleate 11-lipoxygenase activity
GO:0003796	323256984646363	4.64263645726056	354679802955665	1	2	lysozyme activity
GO:0016812	323256984646363	4.64263645726056	354679802955665	1	2	hydrolase activity, acting on carbon-nitrogen (but not peptide) bonds, in cyclic amides
GO:0008139	323256984646363	4.64263645726056	354679802955665	1	2	nuclear localization sequence binding
GO:0043015	323256984646363	4.64263645726056	354679802955665	1	2	gamma-tubulin binding
GO:0005484	323256984646363	4.64263645726056	354679802955665	1	2	SNAP receptor activity
GO:0004170	323256984646363	4.64263645726056	354679802955665	1	2	dUTP diphosphatase activity
GO:0140312	323256984646363	4.64263645726056	354679802955665	1	2	cargo adaptor activity
GO:0061711	323256984646363	4.64263645726056	354679802955665	1	2	N(6)-L-threonylcarbamoyladenine synthase activity
GO:0016530	323256984646363	4.64263645726056	354679802955665	1	2	metallochaperone activity
GO:0062105	323256984646363	4.64263645726056	354679802955665	1	2	RNA 2'-O-methyltransferase activity
GO:0004930	323256984646363	4.64263645726056	354679802955665	1	2	G protein-coupled receptor activity
GO:0016663	323256984646363	4.64263645726056	354679802955665	1	2	oxidoreductase activity, acting on other nitrogenous compounds as donors, oxygen as acceptor
GO:0016657	323256984646363	4.64263645726056	354679802955665	1	2	oxidoreductase activity, acting on NAD(P)H, nitrogenous group as acceptor
GO:0030596	323256984646363	4.64263645726056	354679802955665	1	2	alpha-L-rhamnosidase activity
GO:0004055	323256984646363	4.64263645726056	354679802955665	1	2	argininosuccinate synthase activity
GO:0008703	323256984646363	4.64263645726056	354679802955665	1	2	5-amino-6-(5-phosphoribosylamino)uracil reductase activity
GO:0103068	323256984646363	4.64263645726056	354679802955665	1	2	leukotriene C4 gamma-glutamyl transferase activity
GO:0000095	323256984646363	4.64263645726056	354679802955665	1	2	S-adenosyl-L-methionine transmembrane transporter activity
GO:0004019	323256984646363	4.64263645726056	354679802955665	1	2	adenylosuccinate synthase activity
GO:0015101	323256984646363	4.64263645726056	354679802955665	1	2	organic cation transmembrane transporter activity
GO:0005092	323256984646363	4.64263645726056	354679802955665	1	2	GDP-dissociation inhibitor activity
GO:0061575	323256984646363	4.64263645726056	354679802955665	1	2	cyclin-dependent protein serine/threonine kinase activator activity
GO:0009044	323256984646363	4.64263645726056	354679802955665	1	2	xylan 1,4-beta-xylosidase activity
GO:0003691	323256984646363	4.64263645726056	354679802955665	1	2	double-stranded telomeric DNA binding
GO:0016435	323256984646363	4.64263645726056	354679802955665	1	2	rRNA (guanine) methyltransferase activity
GO:0004821	323256984646363	4.64263645726056	354679802955665	1	2	histidine-tRNA ligase activity
GO:0004823	323256984646363	4.64263645726056	354679802955665	1	2	leucine-tRNA ligase activity
GO:0030623	323256984646363	4.64263645726056	354679802955665	1	2	U5 snRNA binding
GO:0016408	323256984646363	4.64263645726056	354679802955665	1	2	C-acyltransferase activity
GO:0004844	323256984646363	4.64263645726056	354679802955665	1	2	uracil DNA N-glycosylase activity
GO:1900750	323256984646363	4.64263645726056	354679802955665	1	2	oligopeptide binding
GO:0004807	323256984646363	4.64263645726056	354679802955665	1	2	triose-phosphate isomerase activity
GO:0004594	323256984646363	4.64263645726056	354679802955665	1	2	pantothenate kinase activity
GO:0097506	323256984646363	4.64263645726056	354679802955665	1	2	deaminated base DNA N-glycosylase activity
GO:0030429	323256984646363	4.64263645726056	354679802955665	1	2	kynureninase activity
GO:0004535	323256984646363	4.64263645726056	354679802955665	1	2	poly(A)-specific ribonuclease activity
GO:2001070	323256984646363	4.64263645726056	354679802955665	1	2	starch binding
GO:1990939	323256984646363	4.64263645726056	354679802955665	1	2	ATP-dependent microtubule motor activity
GO:0016273	323256984646363	4.64263645726056	354679802955665	1	2	arginine N-methyltransferase activity
GO:0004399	323256984646363	4.64263645726056	354679802955665	1	2	histidinol dehydrogenase activity
GO:0016274	323256984646363	4.64263645726056	354679802955665	1	2	protein-arginine N-methyltransferase activity
GO:0004652	323256984646363	4.64263645726056	354679802955665	1	2	polynucleotide adenylyltransferase activity
GO:0005515	324623688154374	1.10840067083397	322758620689655	35	182	protein binding
GO:0016747	346665995800053	1.11150442477876	248275862068966	27	140	transferase activity, transferring acyl groups other than amino-acyl groups
GO:0090599	360221760314878	1.85731958762887	124137931034483	2	7	alpha-glucosidase activity
GO:0016878	360221760314878	1.85731958762887	124137931034483	2	7	acid-thiol ligase activity
GO:0043021	360221760314878	1.85731958762887	124137931034483	2	7	ribonucleoprotein complex binding
GO:0016832	360221760314878	1.85731958762887	124137931034483	2	7	aldehyde-lyase activity
GO:0003777	360221760314878	1.85731958762887	124137931034483	2	7	microtubule motor activity
GO:0022884	360221760314878	1.85731958762887	124137931034483	2	7	macromolecule transmembrane transporter activity
GO:0046961	360221760314878	1.85731958762887	124137931034483	2	7	proton-transporting ATPase activity, rotational mechanism
GO:0070568	360221760314878	1.85731958762887	124137931034483	2	7	guanylyltransferase activity
GO:0008320	360221760314878	1.85731958762887	124137931034483	2	7	protein transmembrane transporter activity
GO:0016278	360221760314878	1.85731958762887	124137931034483	2	7	lysine N-methyltransferase activity
GO:0016279	360221760314878	1.85731958762887	124137931034483	2	7	protein-lysine N-methyltransferase activity
GO:0016782	360664698106452	1.54798761609907	212807881773399	3	12	transferase activity, transferring sulfur-containing groups
GO:0008170	360664698106452	1.54798761609907	212807881773399	3	12	N-methyltransferase activity
GO:0008276	360664698106452	1.54798761609907	212807881773399	3	12	protein methyltransferase activity
GO:0009055	360664698106452	1.54798761609907	212807881773399	3	12	electron transfer activity
GO:0008375	360664698106452	1.54798761609907	212807881773399	3	12	acetylglucosaminyltransferase activity
GO:0016836	366847383693368	1.250737345556	585221674876847	7	33	hydro-lyase activity
GO:0004674	39834169413908	1.20414507772021	602955665024631	7	34	protein serine/threonine kinase activity
GO:0017076	404082938379873	1.03348044036169	104453201970443	107	589	purine nucleotide binding
GO:0035639	405471549740056	1.03338039605844	102502463054187	105	578	purine ribonucleoside triphosphate binding
GO:0016758	411095112152997	1.21145017553335	514285714285714	6	29	transferase activity, transferring hexosyl groups
GO:0019239	41298544162885	1.39287925696594	230541871921182	3	13	deaminase activity
GO:0016538	428512342360865	1.54742268041237	141871921182266	2	8	cyclin-dependent protein serine/threonine kinase regulator activity
GO:0044769	428512342360865	1.54742268041237	141871921182266	2	8	ATPase activity, coupled to transmembrane movement of ions, rotational mechanism
GO:0015924	428512342360865	1.54742268041237	141871921182266	2	8	mannosyl-oligosaccharide mannosidase activity
GO:0004571	428512342360865	1.54742268041237	141871921182266	2	8	mannosyl-oligosaccharide 1,2-alpha-mannosidase activity
GO:0016788	430893674189827	1.04378126617216	406108374384236	42	229	hydrolase activity, acting on ester bonds
GO:0004615	443314332871173	2.32080329557158	532019704433498	1	3	phosphomannomutase activity
GO:0016208	443314332871173	2.32080329557158	532019704433498	1	3	AMP binding
GO:0016721	443314332871173	2.32080329557158	532019704433498	1	3	oxidoreductase activity, acting on superoxide radicals as acceptor
GO:0008186	443314332871173	2.32080329557158	532019704433498	1	3	RNA-dependent ATPase activity
GO:0050525	443314332871173	2.32080329557158	532019704433498	1	3	cutinase activity
GO:0004139	443314332871173	2.32080329557158	532019704433498	1	3	deoxyribose-phosphate aldolase activity
GO:0061783	443314332871173	2.32080329557158	532019704433498	1	3	peptidoglycan muralytic activity
GO:0017018	443314332871173	2.32080329557158	532019704433498	1	3	myosin phosphatase activity
GO:0003865	443314332871173	2.32080329557158	532019704433498	1	3	3-oxo-5-alpha-steroid 4-dehydrogenase activity
GO:0032266	443314332871173	2.32080329557158	532019704433498	1	3	phosphatidylinositol-3-phosphate binding
GO:0004060	443314332871173	2.32080329557158	532019704433498	1	3	arylamine N-acetyltransferase activity
GO:0004784	443314332871173	2.32080329557158	532019704433498	1	3	superoxide dismutase activity
GO:0016426	443314332871173	2.32080329557158	532019704433498	1	3	tRNA (adenine) methyltransferase activity
GO:0016429	443314332871173	2.32080329557158	532019704433498	1	3	tRNA (adenine-N1-)-methyltransferase activity
GO:0000009	443314332871173	2.32080329557158	532019704433498	1	3	alpha-1,6-mannosyltransferase activity
GO:0003688	443314332871173	2.32080329557158	532019704433498	1	3	DNA replication origin binding
GO:1901981	443314332871173	2.32080329557158	532019704433498	1	3	phosphatidylinositol phosphate binding
GO:0008682	443314332871173	2.32080329557158	532019704433498	1	3	2-octoprenyl-3-methyl-6-methoxy-1,4-benzoquinone hydroxylase activity
GO:0033765	443314332871173	2.32080329557158	532019704433498	1	3	steroid dehydrogenase activity, acting on the CH-CH group of donors
GO:0008649	443314332871173	2.32080329557158	532019704433498	1	3	rRNA methyltransferase activity
GO:0016211	443314332871173	2.32080329557158	532019704433498	1	3	ammonia ligase activity
GO:0004356	443314332871173	2.32080329557158	532019704433498	1	3	glutamate-ammonia ligase activity
GO:0004180	44529040151184	1.16071428571429	532019704433498	6	30	carboxypeptidase activity
GO:0015078	44529040151184	1.16071428571429	532019704433498	6	30	proton transmembrane transporter activity
GO:0051539	463861336528007	1.2659724176752	248275862068966	3	14	4 iron, 4 sulfur cluster binding
GO:0004659	463861336528007	1.2659724176752	248275862068966	3	14	prenyltransferase activity
GO:0032555	469759718981413	1.01417893805437	10392118226601	105	586	purine ribonucleotide binding
GO:0043565	479052839106646	1.11403726708075	549753694581281	6	31	sequence-specific DNA binding
GO:0016627	491911393493821	1.08300518134715	65615763546798	7	37	oxidoreductase activity, acting on the CH-CH group of donors
GO:0033218	491911393493821	1.08300518134715	65615763546798	7	37	amide binding
GO:0016783	492726273806785	1.3260677466863	159605911330049	2	9	sulfurtransferase activity
GO:0004100	492726273806785	1.3260677466863	159605911330049	2	9	chitin synthase activity
GO:0003887	492726273806785	1.3260677466863	159605911330049	2	9	DNA-directed DNA polymerase activity
GO:0048038	492726273806785	1.3260677466863	159605911330049	2	9	quinone binding
GO:0047617	492726273806785	1.3260677466863	159605911330049	2	9	acyl-CoA hydrolase activity
GO:0030151	492726273806785	1.3260677466863	159605911330049	2	9	molybdenum ion binding
GO:0030170	504564324286795	1.04185690925694	1064039408867	11	60	pyridoxal phosphate binding
GO:0070279	504564324286795	1.04185690925694	1064039408867	11	60	vitamin B6 binding
GO:0016866	512696115712045	1.16021671826625	266009852216749	3	15	intramolecular transferase activity
GO:0015631	512696115712045	1.16021671826625	266009852216749	3	15	tubulin binding
GO:0019207	512696115712045	1.16021671826625	266009852216749	3	15	kinase regulator activity
GO:0019887	512696115712045	1.16021671826625	266009852216749	3	15	protein kinase regulator activity
GO:0016755	542090979174426	1.54685890834192	70935960591133	1	4	transferase activity, transferring amino-acyl groups
GO:0015556	542090979174426	1.54685890834192	70935960591133	1	4	C4-dicarboxylate transmembrane transporter activity
GO:0030295	542090979174426	1.54685890834192	70935960591133	1	4	protein kinase activator activity
GO:0005375	542090979174426	1.54685890834192	70935960591133	1	4	copper ion transmembrane transporter activity
GO:0003958	542090979174426	1.54685890834192	70935960591133	1	4	NADPH-hemoprotein reductase activity
GO:0030983	542090979174426	1.54685890834192	70935960591133	1	4	mismatched DNA binding
GO:0005310	542090979174426	1.54685890834192	70935960591133	1	4	dicarboxylic acid transmembrane transporter activity
GO:0008169	542090979174426	1.54685890834192	70935960591133	1	4	C-methyltransferase activity
GO:0016880	542090979174426	1.54685890834192	70935960591133	1	4	acid-ammonia (or amide) ligase activity
GO:0016838	542090979174426	1.54685890834192	70935960591133	1	4	carbon-oxygen lyase activity, acting on phosphates
GO:0017056	542090979174426	1.54685890834192	70935960591133	1	4	structural constituent of nuclear pore
GO:0003849	542090979174426	1.54685890834192	70935960591133	1	4	3-deoxy-7-phosphoheptulonate synthase activity
GO:0019104	542090979174426	1.54685890834192	70935960591133	1	4	DNA N-glycosylase activity
GO:0043539	542090979174426	1.54685890834192	70935960591133	1	4	protein serine/threonine kinase activator activity
GO:0047661	542090979174426	1.54685890834192	70935960591133	1	4	amino-acid racemase activity
GO:0015140	542090979174426	1.54685890834192	70935960591133	1	4	malate transmembrane transporter activity
GO:0018024	542090979174426	1.54685890834192	70935960591133	1	4	histone-lysine N-methyltransferase activity
GO:0019209	542090979174426	1.54685890834192	70935960591133	1	4	kinase activator activity
GO:0052692	542090979174426	1.54685890834192	70935960591133	1	4	raffinose alpha-galactosidase activity
GO:0047429	542090979174426	1.54685890834192	70935960591133	1	4	nucleoside-triphosphate diphosphatase activity
GO:0031625	542090979174426	1.54685890834192	70935960591133	1	4	ubiquitin protein ligase binding
GO:0019825	542090979174426	1.54685890834192	70935960591133	1	4	oxygen binding
GO:0044389	542090979174426	1.54685890834192	70935960591133	1	4	ubiquitin-like protein ligase binding
GO:0042054	542090979174426	1.54685890834192	70935960591133	1	4	histone methyltransferase activity
GO:0004650	542090979174426	1.54685890834192	70935960591133	1	4	polygalacturonase activity
GO:0004364	542090979174426	1.54685890834192	70935960591133	1	4	glutathione transferase activity
GO:0016709	544467469933774	1.03105590062112	585221674876847	6	33	oxidoreductase activity, acting on paired donors, with incorporation or reduction of molecular oxygen, NAD(P)H as one donor, and incorporation of one atom of oxygen
GO:0003743	551807464459795	1.01486398963731	691625615763547	7	39	translation initiation factor activity
GO:0003968	552161125650851	1.16005154639175	177339901477833	2	10	RNA-directed 5'-3' RNA polymerase activity
GO:0034061	552161125650851	1.16005154639175	177339901477833	2	10	DNA polymerase activity
GO:0003774	552161125650851	1.16005154639175	177339901477833	2	10	motor activity
GO:0008017	552161125650851	1.16005154639175	177339901477833	2	10	microtubule binding
GO:0016289	552161125650851	1.16005154639175	177339901477833	2	10	CoA hydrolase activity
GO:0008092	558359241924863	1.00302792418975	798029556650246	8	45	cytoskeletal protein binding
GO:0051082	55905472459295	1.07073112645868	283743842364532	3	16	unfolded protein binding
GO:0003690	55905472459295	1.07073112645868	283743842364532	3	16	double-stranded DNA binding
GO:0030674	55905472459295	1.07073112645868	283743842364532	3	16	protein-macromolecule adaptor activity
GO:0016831	575780136175494	0.994010647737356	602955665024631	6	34	carboxy-lyase activity
GO:0016746	593854267911932	0.969211514392991	32807881773399	32	185	transferase activity, transferring acyl groups
GO:1904680	602641875141333	0.994029190623618	301477832512315	3	17	peptide transmembrane transporter activity
GO:0008080	602641875141333	0.994029190623618	301477832512315	3	17	N-acetyltransferase activity
GO:0016799	60649128429545	1.03092783505155	195073891625616	2	11	hydrolase activity, hydrolyzing N-glycosyl compounds
GO:0050145	60649128429545	1.03092783505155	195073891625616	2	11	nucleoside monophosphate kinase activity
GO:0008374	60649128429545	1.03092783505155	195073891625616	2	11	O-acyltransferase activity
GO:0016757	618258983843892	0.949246199457516	177339901477833	17	100	transferase activity, transferring glycosyl groups
GO:0004197	623355826397807	1.15988671472709	886699507389163	1	5	cysteine-type endopeptidase activity
GO:1901682	623355826397807	1.15988671472709	886699507389163	1	5	sulfur compound transmembrane transporter activity
GO:0008252	623355826397807	1.15988671472709	886699507389163	1	5	nucleotidase activity
GO:0017069	623355826397807	1.15988671472709	886699507389163	1	5	snRNA binding
GO:0000175	623355826397807	1.15988671472709	886699507389163	1	5	3'-5'-exoribonuclease activity
GO:0003847	623355826397807	1.15988671472709	886699507389163	1	5	1-alkyl-2-acetylglycerophosphocholine esterase activity
GO:0016668	623355826397807	1.15988671472709	886699507389163	1	5	oxidoreductase activity, acting on a sulfur group of donors, NAD(P) as acceptor
GO:0070003	623355826397807	1.15988671472709	886699507389163	1	5	threonine-type peptidase activity
GO:0004735	623355826397807	1.15988671472709	886699507389163	1	5	pyrroline-5-carboxylate reductase activity
GO:0102545	623355826397807	1.15988671472709	886699507389163	1	5	phosphatidyl phospholipase B activity
GO:0019904	623355826397807	1.15988671472709	886699507389163	1	5	protein domain specific binding
GO:0097599	623355826397807	1.15988671472709	886699507389163	1	5	xylanase activity
GO:0046933	623355826397807	1.15988671472709	886699507389163	1	5	proton-transporting ATP synthase activity, rotational mechanism
GO:0004565	623355826397807	1.15988671472709	886699507389163	1	5	beta-galactosidase activity
GO:0042910	623355826397807	1.15988671472709	886699507389163	1	5	xenobiotic transmembrane transporter activity
GO:0016620	635275497276589	0.927253886010363	744827586206897	7	42	oxidoreductase activity, acting on the aldehyde or oxo group of donors, NAD or NADP as acceptor
GO:0003779	635609995440785	0.927404343329886	532019704433498	5	30	actin binding
GO:0051287	636179991919436	0.927178423236515	851231527093596	8	48	NAD binding
GO:0008238	64075090690353	0.926951092611863	117044334975369	11	66	exopeptidase activity
GO:0004672	641164480137958	0.941355242485899	262463054187192	25	148	protein kinase activity
GO:0008484	655656601533249	0.927628865979381	212807881773399	2	12	sulfuric ester hydrolase activity
GO:1901681	655656601533249	0.927628865979381	212807881773399	2	12	sulfur compound binding
GO:0004559	655656601533249	0.927628865979381	212807881773399	2	12	alpha-mannosidase activity
GO:0008168	655672237369528	0.941329856584094	377733990147783	36	213	methyltransferase activity
GO:0016772	656686900282905	0.953091372715682	695172413793103	67	392	transferase activity, transferring phosphorus-containing groups
GO:0008236	660347746266145	0.904361906689606	868965517241379	8	49	serine-type peptidase activity
GO:0016903	661031820031145	0.901295336787565	76256157635468	7	43	oxidoreductase activity, acting on the aldehyde or oxo group of donors
GO:0003924	661440790721813	0.910193994351122	118817733990148	11	67	GTPase activity
GO:0004177	67115236294515	0.883116883116883	443349753694581	4	25	aminopeptidase activity
GO:0032553	675741209948696	0.955141378115182	110660098522167	107	624	ribonucleotide binding
GO:0016741	678863644589697	0.930382466695316	38128078817734	36	215	transferase activity, transferring one-carbon groups
GO:0017171	683539654861742	0.882631890930646	886699507389163	8	50	serine hydrolase activity
GO:0016763	690210855021133	0.927703398558187	1064039408867	1	6	transferase activity, transferring pentosyl groups
GO:0004435	690210855021133	0.927703398558187	1064039408867	1	6	phosphatidylinositol phospholipase C activity
GO:0016868	690210855021133	0.927703398558187	1064039408867	1	6	intramolecular transferase activity, phosphotransferases
GO:0043864	690210855021133	0.927703398558187	1064039408867	1	6	indoleacetamide hydrolase activity
GO:0003884	690210855021133	0.927703398558187	1064039408867	1	6	D-amino-acid oxidase activity
GO:0031072	690210855021133	0.927703398558187	1064039408867	1	6	heat shock protein binding
GO:0016661	690210855021133	0.927703398558187	1064039408867	1	6	oxidoreductase activity, acting on other nitrogenous compounds as donors
GO:0004722	690210855021133	0.927703398558187	1064039408867	1	6	protein serine/threonine phosphatase activity
GO:0004040	690210855021133	0.927703398558187	1064039408867	1	6	amidase activity
GO:0015252	690210855021133	0.927703398558187	1064039408867	1	6	proton channel activity
GO:0004557	690210855021133	0.927703398558187	1064039408867	1	6	alpha-galactosidase activity
GO:0051920	690210855021133	0.927703398558187	1064039408867	1	6	peroxiredoxin activity
GO:0101005	699778630606776	0.84311152764761	230541871921182	2	13	ubiquitinyl hydrolase activity
GO:0008242	699778630606776	0.84311152764761	230541871921182	2	13	omega peptidase activity
GO:0019205	699778630606776	0.84311152764761	230541871921182	2	13	nucleobase-containing compound kinase activity
GO:0015925	699778630606776	0.84311152764761	230541871921182	2	13	galactosidase activity
GO:0051540	709101945667789	0.853476956640305	798029556650246	7	45	metal cluster binding
GO:0051536	709101945667789	0.853476956640305	798029556650246	7	45	iron-sulfur cluster binding
GO:0016765	713928429600922	0.842461885940147	691625615763547	6	39	transferase activity, transferring alkyl or aryl (other than methyl) groups
GO:0042887	715465277733941	0.818065926060827	354679802955665	3	20	amide transmembrane transporter activity
GO:0016830	726865441418755	0.842135043379857	922167487684729	8	52	carbon-carbon lyase activity
GO:0016790	739098179619904	0.772680412371134	248275862068966	2	14	thiolester hydrolase activity
GO:0015923	739098179619904	0.772680412371134	248275862068966	2	14	mannosidase activity
GO:0004568	739098179619904	0.772680412371134	248275862068966	2	14	chitinase activity
GO:0004629	745209037472176	0.772914521112255	124137931034483	1	7	phospholipase C activity
GO:0005315	745209037472176	0.772914521112255	124137931034483	1	7	inorganic phosphate transmembrane transporter activity
GO:1990837	745209037472176	0.772914521112255	124137931034483	1	7	sequence-specific double-stranded DNA binding
GO:0008131	745209037472176	0.772914521112255	124137931034483	1	7	primary amine oxidase activity
GO:0042393	745209037472176	0.772914521112255	124137931034483	1	7	histone binding
GO:0008239	745209037472176	0.772914521112255	124137931034483	1	7	dipeptidyl-peptidase activity
GO:0004888	745209037472176	0.772914521112255	124137931034483	1	7	transmembrane signaling receptor activity
GO:0008677	745209037472176	0.772914521112255	124137931034483	1	7	2-dehydropantoate 2-reductase activity
GO:0042625	747066508712491	0.772445820433437	372413793103448	3	21	ATPase-coupled ion transmembrane transporter activity
GO:0016410	747066508712491	0.772445820433437	372413793103448	3	21	N-acyltransferase activity
GO:0019829	747066508712491	0.772445820433437	372413793103448	3	21	ATPase-coupled cation transmembrane transporter activity
GO:0004620	773929266374959	0.713084853291039	266009852216749	2	15	phospholipase activity
GO:0003712	773929266374959	0.713084853291039	266009852216749	2	15	transcription coregulator activity
GO:0004222	773929266374959	0.713084853291039	266009852216749	2	15	metalloendopeptidase activity
GO:0005261	773929266374959	0.713084853291039	266009852216749	2	15	cation channel activity
GO:0016641	773929266374959	0.713084853291039	266009852216749	2	15	oxidoreductase activity, acting on the CH-NH2 group of donors, oxygen as acceptor
GO:0016298	782544062103561	0.741157024793388	514285714285714	4	29	lipase activity
GO:0016835	783994364775037	0.787852034960713	975369458128079	8	55	carbon-oxygen lyase activity
GO:0004402	790451422488077	0.662351037222304	141871921182266	1	8	histone acetyltransferase activity
GO:0016861	790451422488077	0.662351037222304	141871921182266	1	8	intramolecular oxidoreductase activity, interconverting aldoses and ketoses
GO:0016842	790451422488077	0.662351037222304	141871921182266	1	8	amidine-lyase activity
GO:0061733	790451422488077	0.662351037222304	141871921182266	1	8	peptide-lysine-N-acetyltransferase activity
GO:0000030	790451422488077	0.662351037222304	141871921182266	1	8	mannosyltransferase activity
GO:0016151	790451422488077	0.662351037222304	141871921182266	1	8	nickel cation binding
GO:0016301	799816663846267	0.88792956771194	581674876847291	53	328	kinase activity
GO:0005085	801787861495433	0.694891640866873	407881773399015	3	23	guanyl-nucleotide exchange factor activity
GO:0102483	804625629486675	0.6620029455081	283743842364532	2	16	scopolin beta-glucosidase activity
GO:0016229	804625629486675	0.6620029455081	283743842364532	2	16	steroid dehydrogenase activity
GO:0005509	805149303128603	0.712492053401144	532019704433498	4	30	calcium ion binding
GO:0015926	805149303128603	0.712492053401144	532019704433498	4	30	glucosidase activity
GO:0097367	811167019337635	0.911107059744549	11456157635468	107	646	carbohydrate derivative binding
GO:0052689	824702801959158	0.736104569006123	904433497536946	7	51	carboxylic ester hydrolase activity
GO:0004252	825201594066422	0.661654135338346	425615763546798	3	24	serine-type endopeptidase activity
GO:0008047	825805919756594	0.685950413223141	549753694581281	4	31	enzyme activator activity
GO:0034212	827667066073239	0.57942842430484	159605911330049	1	9	peptide N-acetyltransferase activity
GO:0030976	827667066073239	0.57942842430484	159605911330049	1	9	thiamine pyrophosphate binding
GO:0005342	827667066073239	0.57942842430484	159605911330049	1	9	organic acid transmembrane transporter activity
GO:0038023	827667066073239	0.57942842430484	159605911330049	1	9	signaling receptor activity
GO:0016813	827667066073239	0.57942842430484	159605911330049	1	9	hydrolase activity, acting on carbon-nitrogen (but not peptide) bonds, in linear amidines
GO:0004737	827667066073239	0.57942842430484	159605911330049	1	9	pyruvate decarboxylase activity
GO:0140104	827667066073239	0.57942842430484	159605911330049	1	9	molecular carrier activity
GO:0015298	827667066073239	0.57942842430484	159605911330049	1	9	solute:cation antiporter activity
GO:0015299	827667066073239	0.57942842430484	159605911330049	1	9	solute:proton antiporter activity
GO:0046943	827667066073239	0.57942842430484	159605911330049	1	9	carboxylic acid transmembrane transporter activity
GO:0016776	83155679673272	0.617731958762887	301477832512315	2	17	phosphotransferase activity, phosphate group as acceptor
GO:0015297	83155679673272	0.617731958762887	301477832512315	2	17	antiporter activity
GO:0045182	838807224086757	0.743157543391188	115270935960591	9	65	translation regulator activity
GO:0004190	844613728587043	0.661304604486423	567487684729064	4	32	aspartic-type endopeptidase activity
GO:0072341	844613728587043	0.661304604486423	567487684729064	4	32	modified amino acid binding
GO:0070001	844613728587043	0.661304604486423	567487684729064	4	32	aspartic-type peptidase activity
GO:0008171	85509137894428	0.578994845360825	319211822660099	2	18	O-methyltransferase activity
GO:0051020	858278837231282	0.514933058702369	177339901477833	1	10	GTPase binding
GO:0060089	858278837231282	0.514933058702369	177339901477833	1	10	molecular transducer activity
GO:0031267	858278837231282	0.514933058702369	177339901477833	1	10	small GTPase binding
GO:0016653	858278837231282	0.514933058702369	177339901477833	1	10	oxidoreductase activity, acting on NAD(P)H, heme protein as acceptor
GO:0004061	858278837231282	0.514933058702369	177339901477833	1	10	arylformamidase activity
GO:0035673	858278837231282	0.514933058702369	177339901477833	1	10	oligopeptide transmembrane transporter activity
GO:0016616	858466351621121	0.749155405405405	152512315270936	12	86	oxidoreductase activity, acting on the CH-OH group of donors, NAD or NADP as acceptor
GO:0016651	861680380005624	0.638358506697065	585221674876847	4	33	oxidoreductase activity, acting on NAD(P)H
GO:0005507	864986422187591	0.603849777897429	461083743842365	3	26	copper ion binding
GO:0016740	870372730891888	0.910114406188476	213694581280788	201	1205	transferase activity
GO:0016787	873553484025287	0.913722495368309	251645320197044	238	1419	hydrolase activity
GO:0016638	875585783029276	0.544815039417829	336945812807882	2	19	oxidoreductase activity, acting on the CH-NH2 group of donors
GO:0008135	882192882245975	0.684647302904564	109950738916256	8	62	translation factor activity, RNA binding
GO:0090079	882192882245975	0.684647302904564	109950738916256	8	62	translation regulator activity, nucleic acid binding
GO:0004181	883457592524865	0.463336766220391	195073891625616	1	11	metallocarboxypeptidase activity
GO:0004843	883457592524865	0.463336766220391	195073891625616	1	11	thiol-dependent ubiquitin-specific protease activity
GO:0046915	883457592524865	0.463336766220391	195073891625616	1	11	transition metal ion transmembrane transporter activity
GO:0004806	883457592524865	0.463336766220391	195073891625616	1	11	triglyceride lipase activity
GO:0019001	891923663767139	0.722866439689938	170246305418719	13	96	guanyl nucleotide binding
GO:0005543	893376950284313	0.514432989690722	354679802955665	2	20	phospholipid binding
GO:0051537	893376950284313	0.514432989690722	354679802955665	2	20	2 iron, 2 sulfur cluster binding
GO:0004499	896573389379522	0.555294117647059	496551724137931	3	28	N,N-dimethylaniline monooxygenase activity
GO:0008483	900186869554268	0.630293619424054	886699507389163	6	50	transaminase activity
GO:0016769	900186869554268	0.630293619424054	886699507389163	6	50	transferase activity, transferring nitrogenous groups
GO:0016860	904166773524103	0.421121617826046	212807881773399	1	12	intramolecular oxidoreductase activity
GO:0016814	904166773524103	0.421121617826046	212807881773399	1	12	hydrolase activity, acting on carbon-nitrogen (but not peptide) bonds, in cyclic amidines
GO:0008514	904166773524103	0.421121617826046	212807881773399	1	12	organic anion transmembrane transporter activity
GO:0004521	904166773524103	0.421121617826046	212807881773399	1	12	endoribonuclease activity
GO:0008233	906260432547604	0.79933110367893	430935960591133	36	243	peptidase activity
GO:0008422	908778049397137	0.487249050461205	372413793103448	2	21	beta-glucosidase activity
GO:0016846	908778049397137	0.487249050461205	372413793103448	2	21	carbon-sulfur lyase activity
GO:0005216	908778049397137	0.487249050461205	372413793103448	2	21	ion channel activity
GO:0031177	909730619449825	0.533817575613241	514285714285714	3	29	phosphopantetheine binding
GO:0019842	9174466494434	0.701620223291277	187980295566502	14	106	vitamin binding
GO:0016840	921199118767214	0.385942327497425	230541871921182	1	13	carbon-nitrogen lyase activity
GO:0003854	921199118767214	0.385942327497425	230541871921182	1	13	3-beta-hydroxy-delta5-steroid dehydrogenase activity
GO:0005096	921199118767214	0.385942327497425	230541871921182	1	13	GTPase activator activity
GO:0033764	921199118767214	0.385942327497425	230541871921182	1	13	steroid dehydrogenase activity, acting on the CH-OH group of donors, NAD or NADP as acceptor
GO:0015291	921350765707739	0.513931888544892	532019704433498	3	30	secondary active transmembrane transporter activity
GO:0016628	922076306131094	0.462783505154639	390147783251232	2	22	oxidoreductase activity, acting on the CH-CH group of donors, NAD or NADP as acceptor
GO:0030234	929970986303803	0.658837520440018	156059113300493	11	88	enzyme regulator activity
GO:0042626	933812032766842	0.528217237308146	691625615763547	4	39	ATPase-coupled transmembrane transporter activity
GO:0004175	934886632933772	0.640592515592516	145418719211823	10	82	endopeptidase activity
GO:0004312	935206883317007	0.3561752356809	248275862068966	1	14	fatty acid synthase activity
GO:0016859	935206883317007	0.3561752356809	248275862068966	1	14	cis-trans isomerase activity
GO:0003755	935206883317007	0.3561752356809	248275862068966	1	14	peptidyl-prolyl cis-trans isomerase activity
GO:0016209	937702122713395	0.549933520460925	833497536945813	5	47	antioxidant activity
GO:0016791	937702122713395	0.549933520460925	833497536945813	5	47	phosphatase activity
GO:0016853	938821768074377	0.688538693152935	218128078817734	16	123	isomerase activity
GO:0015399	94180098257876	0.513429752066116	70935960591133	4	40	primary active transmembrane transporter activity
GO:0098772	943622682910178	0.658126024132281	184433497536946	13	104	molecular function regulator
GO:0071949	944923028813848	0.664700944837828	196847290640394	14	111	FAD binding
GO:0000166	945306808957175	0.85964288075769	162266009852217	146	915	nucleotide binding
GO:1901265	945306808957175	0.85964288075769	162266009852217	146	915	nucleoside phosphate binding
GO:0035091	946726713098581	0.33066058555245	266009852216749	1	15	phosphatidylinositol binding
GO:0008234	946726713098581	0.33066058555245	266009852216749	1	15	cysteine-type peptidase activity
GO:0030695	948901142527241	0.499441590350681	727093596059113	4	41	GTPase regulator activity
GO:0016646	956200118672708	0.308547888774459	283743842364532	1	16	oxidoreductase activity, acting on the CH-NH group of donors, NAD or NADP as acceptor
GO:0022853	956200118672708	0.308547888774459	283743842364532	1	16	active ion transmembrane transporter activity
GO:0022803	959067358451871	0.385309278350515	461083743842365	2	26	passive transmembrane transporter activity
GO:0015267	959067358451871	0.385309278350515	461083743842365	2	26	channel activity
GO:0016811	961412948250313	0.433146284829721	620689655172414	3	35	hydrolase activity, acting on carbon-nitrogen (but not peptide) bonds, in linear amides
GO:0036094	963224923152825	0.849639182551394	180	161	1015	small molecule binding
GO:0020037	964942959222419	0.666292863836979	266009852216749	19	150	heme binding
GO:0008081	965255486761976	0.369814432989691	478817733990148	2	27	phosphoric diester hydrolase activity
GO:0016684	966672127573871	0.419926822403603	638423645320197	3	36	oxidoreductase activity, acting on peroxide as acceptor
GO:0050661	96765513755	0.512422360248447	1064039408867	6	60	NADP binding
GO:0043168	968464651488608	0.837306874557052	160847290640394	142	907	anion binding
GO:0016705	969289537424565	0.66936119873817	292610837438424	21	165	oxidoreductase activity, acting on paired donors, with incorporation or reduction of molecular oxygen
GO:0016773	969498383299546	0.693015880820099	351133004926108	26	198	phosphotransferase activity, alcohol group as acceptor
GO:0016810	970010563217421	0.575493762993763	159605911330049	10	90	hydrolase activity, acting on carbon-nitrogen (but not peptide) bonds
GO:0046906	970099159377909	0.655973617148853	269556650246305	19	152	tetrapyrrole binding
GO:0004721	970396146726292	0.27212697643424	319211822660099	1	18	phosphoprotein phosphatase activity
GO:0005506	973577518248456	0.634759290001277	248275862068966	17	140	iron ion binding
GO:0008324	974866851410687	0.597674661105318	200394088669951	13	113	cation transmembrane transporter activity
GO:0140096	975038446008408	0.789432637941119	957635467980296	80	540	catalytic activity, acting on a protein
GO:0140359	975227479184045	0.395754091110128	673891625615764	3	38	ABC-type transporter activity
GO:0016702	975663389153904	0.256951596292482	336945812807882	1	19	oxidoreductase activity, acting on single donors with incorporation of molecular oxygen, incorporation of two atoms of oxygen
GO:0003746	975663389153904	0.256951596292482	336945812807882	1	19	translation elongation factor activity
GO:0022804	975739166970642	0.511917098445596	124137931034483	7	70	active transmembrane transporter activity
GO:0032549	977955339002715	0.554317060341157	164926108374384	10	93	ribonucleoside binding
GO:0001882	977955339002715	0.554317060341157	164926108374384	10	93	nucleoside binding
GO:0001883	977955339002715	0.554317060341157	164926108374384	10	93	purine nucleoside binding
GO:0032561	977955339002715	0.554317060341157	164926108374384	10	93	guanyl ribonucleotide binding
GO:0032550	977955339002715	0.554317060341157	164926108374384	10	93	purine ribonucleoside binding
GO:0005525	977955339002715	0.554317060341157	164926108374384	10	93	GTP binding
GO:0004601	97887819081227	0.329970544918999	532019704433498	2	30	peroxidase activity
GO:0019899	97887819081227	0.329970544918999	532019704433498	2	30	enzyme binding
GO:0004842	982139603041515	0.318521151795236	549753694581281	2	31	ubiquitin-protein transferase activity
GO:0060589	982780061519511	0.409917355371901	868965517241379	4	49	nucleoside-triphosphatase regulator activity
GO:0016645	983555064605588	0.231153450051493	372413793103448	1	21	oxidoreductase activity, acting on the CH-NH group of donors
GO:0004553	984425269344789	0.64210722454959	331625615763547	23	187	hydrolase activity, hydrolyzing O-glycosyl compounds
GO:0042578	984878809888676	0.480921815791509	131231527093596	7	74	phosphoric ester hydrolase activity
GO:0008289	984909908426209	0.307835051546392	567487684729064	2	32	lipid binding
GO:0016614	986171846580194	0.551125	198620689655172	12	112	oxidoreductase activity, acting on CH-OH group of donors
GO:0008235	986482624532945	0.220097101662498	390147783251232	1	22	metalloexopeptidase activity
GO:0019787	987260516292568	0.297838377120053	585221674876847	2	33	ubiquitin-like protein transferase activity
GO:0016798	988173426872262	0.652693704600484	397241379310345	28	224	hydrolase activity, acting on glycosyl bonds
GO:0022890	989593921653482	0.51039501039501	177339901477833	10	100	inorganic cation transmembrane transporter activity
GO:0050660	991377094373964	0.619609525852821	356453201970443	24	201	flavin adenine dinucleotide binding
GO:0008237	991834746762517	0.424653607262303	125911330049261	6	71	metallopeptidase activity
GO:0008509	992107983906625	0.39680134079806	111724137931034	5	63	anion transmembrane transporter activity
GO:0016701	992494673602413	0.19245623069001	443349753694581	1	25	oxidoreductase activity, acting on single donors with incorporation of molecular oxygen
GO:0030247	992494673602413	0.19245623069001	443349753694581	1	25	polysaccharide binding
GO:0016829	99370760830314	0.625934695912263	411428571428571	28	232	lyase activity
GO:0004497	993850435939599	0.605357017973285	363546798029557	24	205	monooxygenase activity
GO:0010181	996179638373999	0.242593597395551	70935960591133	2	40	FMN binding
GO:0016491	996627703168378	0.787236496148346	204295566502463	174	1152	oxidoreductase activity
GO:0030246	996651346768508	0.406768544631731	152512315270936	7	86	carbohydrate binding
GO:0015318	997064331888693	0.491593343617232	237635467980296	13	134	inorganic molecular entity transmembrane transporter activity
GO:0015075	998136400504267	0.513754724177386	297931034482759	17	168	ion transmembrane transporter activity
GO:0051213	999319728005074	0.305687693898656	141871921182266	5	80	dioxygenase activity
GO:0046873	999614884931791	0.225752423488809	113497536945813	3	64	metal ion transmembrane transporter activity
GO:0003824	999962975415555	0.741837127379296	690916256157635	640	3896	catalytic activity
GO:0005215	999999285492678	0.567331851835308	120413793103448	78	679	transporter activity
GO:0022857	999999602446282	0.556889681208054	119172413793103	76	672	transmembrane transporter activity

## Sheet: H2AZ_CCOver
GOCCID	Pvalue	OddsRatio	ExpCount	Count	Size	Term
GO:0043229	6.53955e-37	3.20342344989715	319668815292287	513	1702	intracellular organelle
GO:0043226	1.03943e-35	3.15599904727282	322861747054901	514	1719	organelle
GO:0005622	2.66701e-32	3.03670284111694	364369859968882	550	1940	intracellular anatomical structure
GO:0043231	2.77887e-29	2.92702451436121	287927317181596	463	1533	intracellular membrane-bounded organelle
GO:0043227	2.75761e-28	2.88471686624721	292622805067793	466	1558	membrane-bounded organelle
GO:0005634	2.09845e-20	2.77401129943503	19645921315848	338	1046	nucleus
GO:0032991	0.00477815	2.28573904554394	120204489886641	201	640	protein-containing complex
GO:0043228	0.0140427	2.63629756871036	74939986663703	141	399	non-membrane-bounded organelle
GO:0043232	0.0140427	2.63629756871036	74939986663703	141	399	intracellular non-membrane-bounded organelle
GO:1990904	281.868	3.06892067620286	356857079350967	76	190	ribonucleoprotein complex
GO:0031974	1726.68	2.70318087709392	437619470993554	86	233	membrane-enclosed lumen
GO:0070013	1726.68	2.70318087709392	437619470993554	86	233	intracellular organelle lumen
GO:0043233	9136.94	2.79616724738676	371882640586797	75	198	organelle lumen
GO:0031981	333474	2.98015358234549	264825516781507	56	141	nuclear lumen
GO:0098798	493316	6.52259684361549	788841964881085	25	42	mitochondrial protein-containing complex
GO:0005730	6.0607e+06	4.30199881258658	114569904423205	30	61	nucleolus
GO:0005739	1.16456e+07	2.14941022280472	480817959546566	82	256	mitochondrion
GO:0005840	4.24743e+06	2.60933157817756	255434541009113	50	136	ribosome
GO:0030684	6.60037e+08	5.85765983112183	525894643254056	16	28	preribosome
GO:0005694	5.4889e+09	2.30903225806452	21411424761058	39	114	chromosome
GO:0031967	5.72872e+09	2.13376095118899	266703711935986	46	142	organelle envelope
GO:0031975	5.72872e+09	2.13376095118899	266703711935986	46	142	envelope
GO:0031966	18746557949429	2.27911669095393	187819515447877	34	100	mitochondrial membrane
GO:1902494	190626901119575	1.75409281558652	447010446765948	67	238	catalytic complex
GO:0140513	226565732429553	1.92899230666607	304267615025561	49	162	nuclear protein-containing complex
GO:0005740	236935493199052	2.15584288692027	212236052456101	37	113	mitochondrial envelope
GO:0005737	243185397147337	1.37905399126475	173920871304734	212	926	cytoplasm
GO:0098800	307350404671802	5.34172661870504	375639030895755	11	20	inner mitochondrial membrane protein complex
GO:0005743	486446681559675	2.37916870415648	144621026894866	27	77	mitochondrial inner membrane
GO:0032040	524729055403295	5.45808383233533	338075127806179	10	18	small-subunit processome
GO:0031300	855333813174756	13.0584028605483	150255612358302	6	8	intrinsic component of organelle membrane
GO:0031301	855333813174756	13.0584028605483	150255612358302	6	8	integral component of organelle membrane
GO:0005838	855333813174756	13.0584028605483	150255612358302	6	8	proteasome regulatory particle
GO:0022624	855333813174756	13.0584028605483	150255612358302	6	8	proteasome accessory complex
GO:0019866	970062056446873	2.20195838433293	157768392976217	28	84	organelle inner membrane
GO:0030880	14168415149077	2.91917973462002	751278061791509	16	40	RNA polymerase complex
GO:0000428	14168415149077	2.91917973462002	751278061791509	16	40	DNA-directed RNA polymerase complex
GO:0140535	189368566820232	1.78537216208449	274216492553901	42	146	intracellular protein-containing complex
GO:0030687	215845406693641	8.70321811680572	16903756390309	6	9	preribosome, large subunit precursor
GO:0120114	265922779197375	4.36004784688995	338075127806179	9	18	Sm-like protein family complex
GO:0055029	325929672057142	3.42925659472422	469548788619693	11	25	nuclear DNA-directed RNA polymerase complex
GO:0000313	346797357194422	10.8690476190476	131473660813514	5	7	organellar ribosome
GO:0005657	346797357194422	10.8690476190476	131473660813514	5	7	replication fork
GO:0005761	346797357194422	10.8690476190476	131473660813514	5	7	mitochondrial ribosome
GO:0005759	4154799448517	2.6233734939759	751278061791509	15	40	mitochondrial matrix
GO:0098796	440884019653335	1.92242962056304	172793954212047	28	92	membrane protein complex
GO:0032993	461753925142692	4.35603345280765	300511224716604	8	16	protein-DNA complex
GO:0031227	526026839470958	17.3745541022592	939097577239387	4	5	intrinsic component of endoplasmic reticulum membrane
GO:0030176	526026839470958	17.3745541022592	939097577239387	4	5	integral component of endoplasmic reticulum membrane
GO:1905354	526026839470958	17.3745541022592	939097577239387	4	5	exoribonuclease complex
GO:0000176	526026839470958	17.3745541022592	939097577239387	4	5	nuclear exosome (RNase complex)
GO:0000178	526026839470958	17.3745541022592	939097577239387	4	5	exosome (RNase complex)
GO:0008540	526026839470958	17.3745541022592	939097577239387	4	5	proteasome regulatory particle, base subcomplex
GO:0000785	592205527646069	2.3238979468599	920315625694599	17	49	chromatin
GO:0031090	742375940264824	1.45641161348858	508990886863748	67	271	organelle membrane
GO:0031224	806568716914241	4.35202863961814	262947321627028	7	14	intrinsic component of membrane
GO:0016021	806568716914241	4.35202863961814	262947321627028	7	14	integral component of membrane
GO:1905369	896833061616482	2.34036144578313	807623916425873	15	43	endopeptidase complex
GO:0005681	110196057250535	2.90538922155689	469548788619693	10	25	spliceosomal complex
GO:0005741	110250857433709	3.48291517323775	338075127806179	8	18	mitochondrial outer membrane
GO:0061695	114247653625624	2.12294685990338	976661480328962	17	52	transferase complex, transferring phosphorus-containing groups
GO:0000781	13303467275573	3.01518218623482	41320293398533	9	22	chromosome, telomeric region
GO:0019867	13303467275573	3.01518218623482	41320293398533	9	22	outer membrane
GO:1905368	1396362377652	2.06340579710145	99544343187375	17	53	peptidase complex
GO:0070469	190047990665967	3.38305489260143	300511224716604	7	16	respirasome
GO:0031968	223432462016001	2.90083632019116	375639030895755	8	20	organelle outer membrane
GO:0044391	223432462016001	2.90083632019116	375639030895755	8	20	ribosomal subunit
GO:0035861	227140929556411	13.0154394299287	751278061791509	3	4	site of double-strand break
GO:0098799	227140929556411	13.0154394299287	751278061791509	3	4	outer mitochondrial membrane protein complex
GO:0005885	227140929556411	13.0154394299287	751278061791509	3	4	Arp2/3 protein complex
GO:0090734	227140929556411	13.0154394299287	751278061791509	3	4	site of DNA damage
GO:0036464	252619459089533	4.34404761904762	187819515447877	5	10	cytoplasmic ribonucleoprotein granule
GO:0000228	258581886514396	2.41916167664671	525894643254056	10	28	nuclear chromosome
GO:0000502	266498377787612	2.09895833333333	751278061791509	13	40	proteasome complex
GO:0005829	313435548700801	1.63976857490865	165281173594132	24	88	cytosol
GO:0000314	352422567892416	Inf	375639030895755	2	2	organellar small ribosomal subunit
GO:0098573	352422567892416	Inf	375639030895755	2	2	intrinsic component of mitochondrial membrane
GO:0030870	352422567892416	Inf	375639030895755	2	2	Mre11 complex
GO:0031391	352422567892416	Inf	375639030895755	2	2	Elg1 RFC-like complex
GO:0005656	352422567892416	Inf	375639030895755	2	2	nuclear pre-replicative complex
GO:0140445	352422567892416	Inf	375639030895755	2	2	chromosome, telomeric repeat region
GO:0005763	352422567892416	Inf	375639030895755	2	2	mitochondrial small ribosomal subunit
GO:1990726	352422567892416	Inf	375639030895755	2	2	Lsm1-7-Pat1 complex
GO:0005742	352422567892416	Inf	375639030895755	2	2	mitochondrial outer membrane translocase complex
GO:0031304	352422567892416	Inf	375639030895755	2	2	intrinsic component of mitochondrial inner membrane
GO:0031305	352422567892416	Inf	375639030895755	2	2	integral component of mitochondrial inner membrane
GO:0042555	352422567892416	Inf	375639030895755	2	2	MCM complex
GO:0036387	352422567892416	Inf	375639030895755	2	2	pre-replicative complex
GO:0033179	352422567892416	Inf	375639030895755	2	2	proton-transporting V-type ATPase, V0 domain
GO:0030677	352422567892416	Inf	375639030895755	2	2	ribonuclease P complex
GO:0061617	352422567892416	Inf	375639030895755	2	2	MICOS complex
GO:0033557	352422567892416	Inf	375639030895755	2	2	Slx1-Slx4 complex
GO:0032592	352422567892416	Inf	375639030895755	2	2	integral component of mitochondrial membrane
GO:0033588	352422567892416	Inf	375639030895755	2	2	elongator holoenzyme complex
GO:0072546	352422567892416	Inf	375639030895755	2	2	EMC complex
GO:0035770	392971615904219	3.61904761904762	206601466992665	5	11	ribonucleoprotein granule
GO:0005746	456295382878771	4.34007134363853	150255612358302	4	8	mitochondrial respirasome
GO:0033177	456295382878771	4.34007134363853	150255612358302	4	8	proton-transporting two-sector ATPase complex, proton-transporting domain
GO:0016591	463506672269105	2.89630512514899	281729273171816	6	15	RNA polymerase II, holoenzyme
GO:0005666	488948297970383	6.50593824228029	939097577239387	3	5	RNA polymerase III complex
GO:0000932	488948297970383	6.50593824228029	939097577239387	3	5	P-body
GO:0005675	488948297970383	6.50593824228029	939097577239387	3	5	transcription factor TFIIH holo complex
GO:0043596	488948297970383	6.50593824228029	939097577239387	3	5	nuclear replication fork
GO:0030686	488948297970383	6.50593824228029	939097577239387	3	5	90S preribosome
GO:0034515	488948297970383	6.50593824228029	939097577239387	3	5	proteasome storage granule
GO:0005654	621661714213172	1.74199759326113	920315625694599	14	49	nucleoplasm
GO:0098687	654558949208464	1.7685546875	845187819515448	13	45	chromosomal region
GO:0098803	702113512793072	3.47110582639715	16903756390309	4	9	respiratory chain complex
GO:0015935	702113512793072	3.47110582639715	16903756390309	4	9	small ribosomal subunit
GO:1904949	822495202030919	2.17183770883055	394420982440542	7	21	ATPase complex
GO:0000974	843539793834434	4.33610451306413	112691709268726	3	6	Prp19 complex
GO:0032806	843539793834434	4.33610451306413	112691709268726	3	6	carboxy-terminal domain protein kinase complex
GO:1990234	907084484514296	1.40035273368607	200966881529229	26	107	transferase complex
GO:0008303	925138628857008	8.66666666666667	563458546343632	2	3	caspase complex
GO:0046540	925138628857008	8.66666666666667	563458546343632	2	3	U4/U6 x U5 tri-snRNP complex
GO:0030894	925138628857008	8.66666666666667	563458546343632	2	3	replisome
GO:0045271	925138628857008	8.66666666666667	563458546343632	2	3	respiratory chain complex I
GO:0031261	925138628857008	8.66666666666667	563458546343632	2	3	DNA replication preinitiation complex
GO:0005685	925138628857008	8.66666666666667	563458546343632	2	3	U1 snRNP
GO:0097526	925138628857008	8.66666666666667	563458546343632	2	3	spliceosomal tri-snRNP complex
GO:0019773	925138628857008	8.66666666666667	563458546343632	2	3	proteasome core complex, alpha-subunit complex
GO:0005744	925138628857008	8.66666666666667	563458546343632	2	3	TIM23 mitochondrial import inner membrane translocase complex
GO:0005747	925138628857008	8.66666666666667	563458546343632	2	3	mitochondrial respiratory chain complex I
GO:0035267	925138628857008	8.66666666666667	563458546343632	2	3	NuA4 histone acetyltransferase complex
GO:0030964	925138628857008	8.66666666666667	563458546343632	2	3	NADH dehydrogenase complex
GO:0000118	925138628857008	8.66666666666667	563458546343632	2	3	histone deacetylase complex
GO:0000808	925138628857008	8.66666666666667	563458546343632	2	3	origin recognition complex
GO:0030008	925138628857008	8.66666666666667	563458546343632	2	3	TRAPP complex
GO:0042765	925138628857008	8.66666666666667	563458546343632	2	3	GPI-anchor transamidase complex
GO:1990351	10017762152621	2.89179548156956	187819515447877	4	10	transporter complex
GO:0005667	101951153966438	2.02649164677804	41320293398533	7	22	transcription regulator complex
GO:0005635	101951153966438	2.02649164677804	41320293398533	7	22	nuclear envelope
GO:0005643	134966455775232	2.47800237812128	206601466992665	4	11	nuclear pore
GO:0043189	162313632815761	4.33214709371293	751278061791509	2	4	H4/H2A histone acetyltransferase complex
GO:0000439	162313632815761	4.33214709371293	751278061791509	2	4	transcription factor TFIIH core complex
GO:0042645	162313632815761	4.33214709371293	751278061791509	2	4	mitochondrial nucleoid
GO:1902562	162313632815761	4.33214709371293	751278061791509	2	4	H4 histone acetyltransferase complex
GO:0034045	173837435709723	2.16765755053508	225383418537453	4	12	phagophore assembly site membrane
GO:0090575	173837435709723	2.16765755053508	225383418537453	4	12	RNA polymerase II transcription regulator complex
GO:0015934	173837435709723	2.16765755053508	225383418537453	4	12	large ribosomal subunit
GO:0000786	176742272426253	2.60023752969121	150255612358302	3	8	nucleosome
GO:0098588	183042590720047	1.26488939307998	208479662147144	25	111	bounding membrane of organelle
GO:0042719	187819515447877	Inf	187819515447877	1	1	mitochondrial intermembrane space protein transporter complex
GO:1990229	187819515447877	Inf	187819515447877	1	1	iron-sulfur cluster assembly complex
GO:0000229	187819515447877	Inf	187819515447877	1	1	cytoplasmic chromosome
GO:0070824	187819515447877	Inf	187819515447877	1	1	SHREC complex
GO:0000500	187819515447877	Inf	187819515447877	1	1	RNA polymerase I upstream activating factor complex
GO:0034066	187819515447877	Inf	187819515447877	1	1	Ric1-Rgp1 guanyl-nucleotide exchange factor complex
GO:0045277	187819515447877	Inf	187819515447877	1	1	respiratory chain complex IV
GO:0043190	187819515447877	Inf	187819515447877	1	1	ATP-binding cassette (ABC) transporter complex
GO:0005968	187819515447877	Inf	187819515447877	1	1	Rab-protein geranylgeranyltransferase complex
GO:0005953	187819515447877	Inf	187819515447877	1	1	CAAX-protein geranylgeranyltransferase complex
GO:0045240	187819515447877	Inf	187819515447877	1	1	dihydrolipoyl dehydrogenase complex
GO:0001401	187819515447877	Inf	187819515447877	1	1	SAM complex
GO:0048476	187819515447877	Inf	187819515447877	1	1	Holliday junction resolvase complex
GO:0005663	187819515447877	Inf	187819515447877	1	1	DNA replication factor C complex
GO:0005665	187819515447877	Inf	187819515447877	1	1	RNA polymerase II, core complex
GO:0097550	187819515447877	Inf	187819515447877	1	1	transcription preinitiation complex
GO:0005655	187819515447877	Inf	187819515447877	1	1	nucleolar ribonuclease P complex
GO:0005658	187819515447877	Inf	187819515447877	1	1	alpha DNA polymerase:primase complex
GO:0098533	187819515447877	Inf	187819515447877	1	1	ATPase dependent transmembrane transport complex
GO:0005947	187819515447877	Inf	187819515447877	1	1	mitochondrial alpha-ketoglutarate dehydrogenase complex
GO:0005687	187819515447877	Inf	187819515447877	1	1	U4 snRNP
GO:0005688	187819515447877	Inf	187819515447877	1	1	U6 snRNP
GO:0031389	187819515447877	Inf	187819515447877	1	1	Rad17 RFC-like complex
GO:0005751	187819515447877	Inf	187819515447877	1	1	mitochondrial respiratory chain complex IV
GO:0034424	187819515447877	Inf	187819515447877	1	1	Vps55/Vps68 complex
GO:0032045	187819515447877	Inf	187819515447877	1	1	guanyl-nucleotide exchange factor complex
GO:0044284	187819515447877	Inf	187819515447877	1	1	mitochondrial crista junction
GO:0097373	187819515447877	Inf	187819515447877	1	1	MCM core complex
GO:0005736	187819515447877	Inf	187819515447877	1	1	RNA polymerase I complex
GO:0031942	187819515447877	Inf	187819515447877	1	1	i-AAA complex
GO:0097344	187819515447877	Inf	187819515447877	1	1	Rix1 complex
GO:0031499	187819515447877	Inf	187819515447877	1	1	TRAMP complex
GO:0017053	187819515447877	Inf	187819515447877	1	1	transcription repressor complex
GO:0017087	187819515447877	Inf	187819515447877	1	1	mitochondrial processing peptidase complex
GO:0005854	187819515447877	Inf	187819515447877	1	1	nascent polypeptide-associated complex
GO:0031417	187819515447877	Inf	187819515447877	1	1	NatC complex
GO:0030062	187819515447877	Inf	187819515447877	1	1	mitochondrial tricarboxylic acid cycle enzyme complex
GO:1905347	187819515447877	Inf	187819515447877	1	1	endodeoxyribonuclease complex
GO:1990112	187819515447877	Inf	187819515447877	1	1	RQC complex
GO:0000120	187819515447877	Inf	187819515447877	1	1	RNA polymerase I transcription regulator complex
GO:0008541	187819515447877	Inf	187819515447877	1	1	proteasome regulatory particle, lid subcomplex
GO:0035974	187819515447877	Inf	187819515447877	1	1	meiotic spindle pole body
GO:0030681	187819515447877	Inf	187819515447877	1	1	multimeric ribonuclease P complex
GO:0016035	187819515447877	Inf	187819515447877	1	1	zeta DNA polymerase complex
GO:0043614	187819515447877	Inf	187819515447877	1	1	multi-eIF complex
GO:1905754	187819515447877	Inf	187819515447877	1	1	ascospore-type prospore nucleus
GO:0061672	187819515447877	Inf	187819515447877	1	1	glutathione hydrolase complex
GO:0000262	187819515447877	Inf	187819515447877	1	1	mitochondrial chromosome
GO:0016469	201343818865974	1.80654761904762	319293176261391	5	17	proton-transporting two-sector ATPase complex
GO:0000407	21595127356461	1.92627824019025	244165370082241	4	13	phagophore assembly site
GO:0034399	21595127356461	1.92627824019025	244165370082241	4	13	nuclear periphery
GO:0044815	230007732999726	2.16627078384798	16903756390309	3	9	DNA packaging complex
GO:0005758	230007732999726	2.16627078384798	16903756390309	3	9	mitochondrial intermembrane space
GO:0009295	237926168161575	2.88730723606168	939097577239387	2	5	nucleoid
GO:0005732	237926168161575	2.88730723606168	939097577239387	2	5	sno(s)RNA-containing ribonucleoprotein complex
GO:0070069	237926168161575	2.88730723606168	939097577239387	2	5	cytochrome complex
GO:0042575	237926168161575	2.88730723606168	939097577239387	2	5	DNA polymerase complex
GO:0010494	237926168161575	2.88730723606168	939097577239387	2	5	cytoplasmic stress granule
GO:0022626	237926168161575	2.88730723606168	939097577239387	2	5	cytosolic ribosome
GO:1902555	237926168161575	2.88730723606168	939097577239387	2	5	endoribonuclease complex
GO:0140534	277508053353494	1.54761904761905	356857079350967	5	19	endoplasmic reticulum protein-containing complex
GO:0097525	285649209345519	1.8562945368171	187819515447877	3	10	spliceosomal snRNP complex
GO:0031970	285649209345519	1.8562945368171	187819515447877	3	10	organelle envelope lumen
GO:0030532	285649209345519	1.8562945368171	187819515447877	3	10	small nuclear ribonucleoprotein complex
GO:0045263	314712262550642	2.16488730723606	112691709268726	2	6	proton-transporting ATP synthase complex, coupling factor F(o)
GO:0005753	314712262550642	2.16488730723606	112691709268726	2	6	mitochondrial proton-transporting ATP synthase complex
GO:0031312	314712262550642	2.16488730723606	112691709268726	2	6	extrinsic component of organelle membrane
GO:0031314	314712262550642	2.16488730723606	112691709268726	2	6	extrinsic component of mitochondrial inner membrane
GO:0070993	314712262550642	2.16488730723606	112691709268726	2	6	translation preinitiation complex
GO:0016282	314712262550642	2.16488730723606	112691709268726	2	6	eukaryotic 43S preinitiation complex
GO:0030660	314712262550642	2.16488730723606	112691709268726	2	6	Golgi-associated vesicle membrane
GO:0033176	314712262550642	2.16488730723606	112691709268726	2	6	proton-transporting V-type ATPase complex
GO:0110165	319927850909339	1.32500592932248	83617248277395	838	4452	cellular anatomical entity
GO:0045265	340396774106514	4.3281990521327	375639030895755	1	2	proton-transporting ATP synthase, stator stalk
GO:1990328	340396774106514	4.3281990521327	375639030895755	1	2	RPB4-RPB7 complex
GO:0045239	340396774106514	4.3281990521327	375639030895755	1	2	tricarboxylic acid cycle enzyme complex
GO:0031251	340396774106514	4.3281990521327	375639030895755	1	2	PAN complex
GO:0031390	340396774106514	4.3281990521327	375639030895755	1	2	Ctf18 RFC-like complex
GO:0005664	340396774106514	4.3281990521327	375639030895755	1	2	nuclear origin of replication recognition complex
GO:0000938	340396774106514	4.3281990521327	375639030895755	1	2	GARP complex
GO:0005682	340396774106514	4.3281990521327	375639030895755	1	2	U5 snRNP
GO:0071010	340396774106514	4.3281990521327	375639030895755	1	2	prespliceosome
GO:0017102	340396774106514	4.3281990521327	375639030895755	1	2	methionyl glutamyl tRNA synthetase complex
GO:0031097	340396774106514	4.3281990521327	375639030895755	1	2	medial cortex
GO:0097361	340396774106514	4.3281990521327	375639030895755	1	2	CIA complex
GO:0071004	340396774106514	4.3281990521327	375639030895755	1	2	U2-type prespliceosome
GO:0031201	340396774106514	4.3281990521327	375639030895755	1	2	SNARE complex
GO:1990429	340396774106514	4.3281990521327	375639030895755	1	2	peroxisomal importomer complex
GO:1990415	340396774106514	4.3281990521327	375639030895755	1	2	Pex17p-Pex14p docking complex
GO:0043529	340396774106514	4.3281990521327	375639030895755	1	2	GET complex
GO:0044322	340396774106514	4.3281990521327	375639030895755	1	2	endoplasmic reticulum quality control compartment
GO:0044695	340396774106514	4.3281990521327	375639030895755	1	2	Dsc E3 ubiquitin ligase complex
GO:0000812	340396774106514	4.3281990521327	375639030895755	1	2	Swr1 complex
GO:0031414	340396774106514	4.3281990521327	375639030895755	1	2	N-terminal protein acetyltransferase complex
GO:0005876	340396774106514	4.3281990521327	375639030895755	1	2	spindle microtubule
GO:0000112	340396774106514	4.3281990521327	375639030895755	1	2	nucleotide-excision repair factor 3 complex
GO:0030915	340396774106514	4.3281990521327	375639030895755	1	2	Smc5-Smc6 complex
GO:0106068	340396774106514	4.3281990521327	375639030895755	1	2	SUMO ligase complex
GO:0043601	340396774106514	4.3281990521327	375639030895755	1	2	nuclear replisome
GO:0042788	340396774106514	4.3281990521327	375639030895755	1	2	polysomal ribosome
GO:0045259	342155241934376	1.62381235154394	206601466992665	3	11	proton-transporting ATP synthase complex
GO:0099023	342155241934376	1.62381235154394	206601466992665	3	11	vesicle tethering complex
GO:1902554	342155241934376	1.62381235154394	206601466992665	3	11	serine/threonine protein kinase complex
GO:0031248	35315105804306	1.44351961950059	300511224716604	4	16	protein acetyltransferase complex
GO:1902493	35315105804306	1.44351961950059	300511224716604	4	16	acetyltransferase complex
GO:0005774	36031958963291	1.21852571770335	770060013336297	9	41	vacuolar membrane
GO:0099080	383794114091283	1.16227993215184	976661480328962	11	52	supramolecular complex
GO:0005798	389567168721153	1.73143534994069	131473660813514	2	7	Golgi-associated vesicle
GO:0030479	389567168721153	1.73143534994069	131473660813514	2	7	actin cortical patch
GO:0000329	398261177342594	1.44299287410926	225383418537453	3	12	fungal-type vacuole membrane
GO:1902911	398261177342594	1.44299287410926	225383418537453	3	12	protein kinase complex
GO:0098852	398261177342594	1.44299287410926	225383418537453	3	12	lytic vacuole membrane
GO:1990204	399049518368361	1.2734593837535	41320293398533	5	22	oxidoreductase complex
GO:0030864	460508800819453	1.44246737841044	150255612358302	2	8	cortical actin cytoskeleton
GO:0000940	460508800819453	1.44246737841044	150255612358302	2	8	condensed chromosome outer kinetochore
GO:0000942	460508800819453	1.44246737841044	150255612358302	2	8	condensed nuclear chromosome outer kinetochore
GO:0030120	460508800819453	1.44246737841044	150255612358302	2	8	vesicle coat
GO:0000778	460508800819453	1.44246737841044	150255612358302	2	8	condensed nuclear chromosome kinetochore
GO:0097346	460508800819453	1.44246737841044	150255612358302	2	8	INO80-type complex
GO:0005839	460508800819453	1.44246737841044	150255612358302	2	8	proteasome core complex
GO:0061645	460508800819453	1.44246737841044	150255612358302	2	8	endocytic patch
GO:0042729	460508800819453	1.44246737841044	150255612358302	2	8	DASH complex
GO:0046695	46433822971692	2.16350710900474	563458546343632	1	3	SLIK (SAGA-like) complex
GO:0012510	46433822971692	2.16350710900474	563458546343632	1	3	trans-Golgi network transport vesicle membrane
GO:0000315	46433822971692	2.16350710900474	563458546343632	1	3	organellar large ribosomal subunit
GO:0005960	46433822971692	2.16350710900474	563458546343632	1	3	glycine cleavage complex
GO:0000922	46433822971692	2.16350710900474	563458546343632	1	3	spindle pole
GO:0005669	46433822971692	2.16350710900474	563458546343632	1	3	transcription factor TFIID complex
GO:0005793	46433822971692	2.16350710900474	563458546343632	1	3	endoplasmic reticulum-Golgi intermediate compartment
GO:0005686	46433822971692	2.16350710900474	563458546343632	1	3	U2 snRNP
GO:0030125	46433822971692	2.16350710900474	563458546343632	1	3	clathrin vesicle coat
GO:0030126	46433822971692	2.16350710900474	563458546343632	1	3	COPI vesicle coat
GO:0005762	46433822971692	2.16350710900474	563458546343632	1	3	mitochondrial large ribosomal subunit
GO:0030119	46433822971692	2.16350710900474	563458546343632	1	3	AP-type membrane coat adaptor complex
GO:0005788	46433822971692	2.16350710900474	563458546343632	1	3	endoplasmic reticulum lumen
GO:0030130	46433822971692	2.16350710900474	563458546343632	1	3	clathrin coat of trans-Golgi network vesicle
GO:0030131	46433822971692	2.16350710900474	563458546343632	1	3	clathrin adaptor complex
GO:0030137	46433822971692	2.16350710900474	563458546343632	1	3	COPI-coated vesicle
GO:0016593	46433822971692	2.16350710900474	563458546343632	1	3	Cdc73/Paf1 complex
GO:0008180	46433822971692	2.16350710900474	563458546343632	1	3	COP9 signalosome
GO:0042597	46433822971692	2.16350710900474	563458546343632	1	3	periplasmic space
GO:0030286	46433822971692	2.16350710900474	563458546343632	1	3	dynein complex
GO:0009341	46433822971692	2.16350710900474	563458546343632	1	3	beta-galactosidase complex
GO:0008290	46433822971692	2.16350710900474	563458546343632	1	3	F-actin capping protein complex
GO:0000159	46433822971692	2.16350710900474	563458546343632	1	3	protein phosphatase type 2A complex
GO:0000172	46433822971692	2.16350710900474	563458546343632	1	3	ribonuclease MRP complex
GO:0000127	46433822971692	2.16350710900474	563458546343632	1	3	transcription factor TFIIIC complex
GO:0030663	46433822971692	2.16350710900474	563458546343632	1	3	COPI-coated vesicle membrane
GO:0030665	46433822971692	2.16350710900474	563458546343632	1	3	clathrin-coated vesicle membrane
GO:0000109	46433822971692	2.16350710900474	563458546343632	1	3	nucleotide-excision repair complex
GO:0022627	46433822971692	2.16350710900474	563458546343632	1	3	cytosolic small ribosomal subunit
GO:0016471	46433822971692	2.16350710900474	563458546343632	1	3	vacuolar proton-transporting V-type ATPase complex
GO:0000139	479432441235267	1.13878446115288	450766837074906	5	24	Golgi membrane
GO:0015629	479432441235267	1.13878446115288	450766837074906	5	24	actin cytoskeleton
GO:0000793	490851903778373	1.1538644470868	356857079350967	4	19	condensed chromosome
GO:0000776	490851903778373	1.1538644470868	356857079350967	4	19	kinetochore
GO:0000123	505459223426972	1.17998272511337	262947321627028	3	14	histone acetyltransferase complex
GO:0030863	526366248767946	1.23606168446026	16903756390309	2	9	cortical cytoskeleton
GO:0048475	526366248767946	1.23606168446026	16903756390309	2	9	coated membrane
GO:0030117	526366248767946	1.23606168446026	16903756390309	2	9	membrane coat
GO:0005794	539295445855634	1.01222001122506	108935318959769	11	58	Golgi apparatus
GO:0042175	561332173231491	0.988178528347406	161524783285175	16	86	nuclear outer membrane-endoplasmic reticulum membrane network
GO:0000276	565013095350639	1.44194312796209	751278061791509	1	4	mitochondrial proton-transporting ATP synthase complex, coupling factor F(o)
GO:0051285	565013095350639	1.44194312796209	751278061791509	1	4	cell cortex of cell tip
GO:0045275	565013095350639	1.44194312796209	751278061791509	1	4	respiratory chain complex III
GO:0005956	565013095350639	1.44194312796209	751278061791509	1	4	protein kinase CK2 complex
GO:0000792	565013095350639	1.44194312796209	751278061791509	1	4	heterochromatin
GO:0031515	565013095350639	1.44194312796209	751278061791509	1	4	tRNA (m1A) methyltransferase complex
GO:0005684	565013095350639	1.44194312796209	751278061791509	1	4	U2-type spliceosomal complex
GO:0099738	565013095350639	1.44194312796209	751278061791509	1	4	cell cortex region
GO:0005750	565013095350639	1.44194312796209	751278061791509	1	4	mitochondrial respiratory chain complex III
GO:0030118	565013095350639	1.44194312796209	751278061791509	1	4	clathrin coat
GO:0030140	565013095350639	1.44194312796209	751278061791509	1	4	trans-Golgi network transport vesicle
GO:1902495	565013095350639	1.44194312796209	751278061791509	1	4	transmembrane transporter complex
GO:0005869	565013095350639	1.44194312796209	751278061791509	1	4	dynactin complex
GO:0005832	565013095350639	1.44194312796209	751278061791509	1	4	chaperonin-containing T-complex
GO:0099568	565013095350639	1.44194312796209	751278061791509	1	4	cytoplasmic region
GO:0030688	565013095350639	1.44194312796209	751278061791509	1	4	preribosome, small subunit precursor
GO:1990391	565013095350639	1.44194312796209	751278061791509	1	4	DNA repair complex
GO:0000794	586545508623552	1.08125741399763	187819515447877	2	10	condensed nuclear chromosome
GO:0019898	586545508623552	1.08125741399763	187819515447877	2	10	extrinsic component of membrane
GO:0005875	586545508623552	1.08125741399763	187819515447877	2	10	microtubule associated complex
GO:0005811	586545508623552	1.08125741399763	187819515447877	2	10	lipid droplet
GO:0030662	586545508623552	1.08125741399763	187819515447877	2	10	coated vesicle membrane
GO:0098791	591901577301762	0.982683982683983	507112691709269	5	27	Golgi apparatus subcompartment
GO:0030135	601845321968102	0.997898775808514	300511224716604	3	16	coated vesicle
GO:0000777	640854456776703	0.96085409252669	206601466992665	2	11	condensed chromosome kinetochore
GO:0000779	640854456776703	0.96085409252669	206601466992665	2	11	condensed chromosome, centromeric region
GO:0030659	640854456776703	0.96085409252669	206601466992665	2	11	cytoplasmic vesicle membrane
GO:0045261	646784827147905	1.08116113744076	939097577239387	1	5	proton-transporting ATP synthase complex, catalytic core F(1)
GO:0005680	646784827147905	1.08116113744076	939097577239387	1	5	anaphase-promoting complex
GO:0030136	646784827147905	1.08116113744076	939097577239387	1	5	clathrin-coated vesicle
GO:0090576	646784827147905	1.08116113744076	939097577239387	1	5	RNA polymerase III transcription regulator complex
GO:0044232	646784827147905	1.08116113744076	939097577239387	1	5	organelle membrane contact site
GO:0005852	646784827147905	1.08116113744076	939097577239387	1	5	eukaryotic translation initiation factor 3 complex
GO:0101031	646784827147905	1.08116113744076	939097577239387	1	5	chaperone complex
GO:0005844	646784827147905	1.08116113744076	939097577239387	1	5	polysome
GO:0042763	646784827147905	1.08116113744076	939097577239387	1	5	intracellular immature spore
GO:0042764	646784827147905	1.08116113744076	939097577239387	1	5	ascospore-type prospore
GO:0033290	646784827147905	1.08116113744076	939097577239387	1	5	eukaryotic 48S preinitiation complex
GO:0008023	646784827147905	1.08116113744076	939097577239387	1	5	transcription elongation factor complex
GO:0005789	650430606333965	0.925301204819277	159646588130696	15	85	endoplasmic reticulum membrane
GO:0000775	686142768875127	0.864209274673008	450766837074906	4	24	chromosome, centromeric region
GO:0012506	689373112663525	0.864531435349941	225383418537453	2	12	vesicle membrane
GO:0005816	689373112663525	0.864531435349941	225383418537453	2	12	spindle pole body
GO:0070603	689373112663525	0.864531435349941	225383418537453	2	12	SWI/SNF superfamily-type complex
GO:0005773	6931826078909	0.88109495295124	110813514114248	10	59	vacuole
GO:0000930	713199340067358	0.864691943127962	112691709268726	1	6	gamma-tubulin complex
GO:0043527	713199340067358	0.864691943127962	112691709268726	1	6	tRNA methyltransferase complex
GO:0000124	713199340067358	0.864691943127962	112691709268726	1	6	SAGA complex
GO:0000322	718116605774015	0.822829964328181	469548788619693	4	25	storage vacuole
GO:0000323	718116605774015	0.822829964328181	469548788619693	4	25	lytic vacuole
GO:0000324	718116605774015	0.822829964328181	469548788619693	4	25	fungal-type vacuole
GO:0012505	72046250771804	0.912517531556802	418837519448766	39	223	endomembrane system
GO:0016592	73235837887944	0.785721988568964	244165370082241	2	13	mediator complex
GO:0010008	754395010885946	0.762260723766941	375639030895755	3	20	endosome membrane
GO:0005778	767138035291725	0.720379146919431	131473660813514	1	7	peroxisomal membrane
GO:0031011	767138035291725	0.720379146919431	131473660813514	1	7	Ino80 complex
GO:0031903	767138035291725	0.720379146919431	131473660813514	1	7	microbody membrane
GO:0000152	767138035291725	0.720379146919431	131473660813514	1	7	nuclear ubiquitin ligase complex
GO:0008287	767138035291725	0.720379146919431	131473660813514	1	7	protein serine/threonine phosphatase complex
GO:0030658	767138035291725	0.720379146919431	131473660813514	1	7	transport vesicle membrane
GO:1903293	767138035291725	0.720379146919431	131473660813514	1	7	phosphatase complex
GO:0005815	770174904788185	0.720047449584816	262947321627028	2	14	microtubule organizing center
GO:0098827	786951858527291	0.830380629877774	185941320293399	16	99	endoplasmic reticulum subcompartment
GO:0005783	801456373502981	0.836771844660194	242287174927762	21	129	endoplasmic reticulum
GO:0000151	80324563668142	0.664476685828999	281729273171816	2	15	ubiquitin ligase complex
GO:0033202	810942211644907	0.617298578199052	150255612358302	1	8	DNA helicase complex
GO:0030134	810942211644907	0.617298578199052	150255612358302	1	8	COPII-coated ER to Golgi transport vesicle
GO:0070461	810942211644907	0.617298578199052	150255612358302	1	8	SAGA-type complex
GO:0005856	819999941072904	0.776880135236073	135230051122472	11	72	cytoskeleton
GO:0099081	821933664697719	0.690416171224732	544676594798844	4	29	supramolecular polymer
GO:0005768	821933664697719	0.690416171224732	544676594798844	4	29	endosome
GO:0005777	821933664697719	0.690416171224732	544676594798844	4	29	peroxisome
GO:0042579	821933664697719	0.690416171224732	544676594798844	4	29	microbody
GO:0099512	821933664697719	0.690416171224732	544676594798844	4	29	supramolecular fiber
GO:0005819	832017110211894	0.616844602609727	300511224716604	2	16	spindle
GO:0031984	840809857210615	0.80102549494374	227261613691932	19	121	organelle subcompartment
GO:0030133	846514207004527	0.539988151658768	16903756390309	1	9	transport vesicle
GO:0098797	846514207004527	0.539988151658768	16903756390309	1	9	plasma membrane protein complex
GO:0033178	846514207004527	0.539988151658768	16903756390309	1	9	proton-transporting two-sector ATPase complex, catalytic domain
GO:0005874	874887483356692	0.588209889872598	469548788619693	3	25	microtubule
GO:0099513	8914875055345	0.562480636166477	488330740164481	3	26	polymeric cytoskeletal fiber
GO:0072686	89885413405165	0.43175355450237	206601466992665	1	11	mitotic spindle
GO:0031965	89885413405165	0.43175355450237	206601466992665	1	11	nuclear membrane
GO:0034708	89885413405165	0.43175355450237	206601466992665	1	11	methyltransferase complex
GO:0031461	89885413405165	0.43175355450237	206601466992665	1	11	cullin-RING ubiquitin ligase complex
GO:0031410	919959121750237	0.600548826121906	920315625694599	6	49	cytoplasmic vesicle
GO:0031982	928780904133731	0.586737458012786	939097577239387	6	50	vesicle
GO:0097708	928780904133731	0.586737458012786	939097577239387	6	50	intracellular vesicle
GO:0051286	933359486967862	0.359597156398104	244165370082241	1	13	cell tip
GO:0060187	933359486967862	0.359597156398104	244165370082241	1	13	cell pole
GO:0015630	963826948625752	0.464954847832375	770060013336297	4	41	microtubule cytoskeleton
GO:0005938	968946070862603	0.358837485172005	488330740164481	2	26	cell cortex
GO:0032153	976540403711053	0.253484806244773	338075127806179	1	18	cell division site
GO:0005886	999995079196025	0.1214709371293	135230051122472	2	72	plasma membrane
GO:0071944	99999991338993	0.209665871121718	27609468770838	7	147	cell periphery
GO:0005576	999999959696444	0.218708271839202	302389419871082	8	161	extracellular region
