# Supplementary material for: Incorporation of the histone variant H2A.Z counteracts gene silencing mediated by H3K27 trimethylation in Fusarium fujikuroi
Source: Epigenetics Chromatin. 2024 Mar 20;17:7. doi: 10.1186/s13072-024-00532-y (PMC10953111; doi:10.1186/s13072-024-00532-y)
Supplement: Supplementary file 3 — Additional file 3: Table S3. Gene Ontology (GO) enrichment analysis of up-regulated genes enriched with FfH2A.Z of biological processes [file 13072_2024_532_MOESM3_ESM.xlsx]

## Sheet: up_in_WT_MFOver
GOMFID	Pvalue	OddsRatio	ExpCount	Count	Size	Term
GO:0000981	3.61564e+08	1.85846819196429	515644955300128	83	475	DNA-binding transcription factor activity, RNA polymerase II-specific
GO:0003700	8.78672e+08	1.77600036273776	567752234993614	88	523	DNA-binding transcription factor activity
GO:0140110	1.68395e+09	1.73387790953008	585121328224777	89	539	transcription regulator activity
GO:0008270	8.88707e+09	1.60766551052696	678480204342273	97	625	zinc ion binding
GO:0003677	388280060997601	1.58946546144404	559067688378033	80	515	DNA binding
GO:0016879	204542343974517	4.42566723452584	249680715197957	8	23	ligase activity, forming carbon-nitrogen bonds
GO:0046914	357201387554388	1.37459031047017	870625798212005	110	802	transition metal ion binding
GO:0003735	379620942353665	2.24377247212809	922733077905492	18	85	structural constituent of ribosome
GO:0003676	61704902026298	1.34225945544956	894508301404853	111	824	nucleic acid binding
GO:0016874	895093255719663	1.69983257593877	193231162196679	30	178	ligase activity
GO:0016881	107601557295123	12.375	542784163473819	3	5	acid-amino acid ligase activity
GO:0004326	117669267556003	Inf	217113665389527	2	2	tetrahydrofolylpolyglutamate synthase activity
GO:0035243	117669267556003	Inf	217113665389527	2	2	protein-arginine omega-N symmetric methyltransferase activity
GO:0016273	117669267556003	Inf	217113665389527	2	2	arginine N-methyltransferase activity
GO:0016274	117669267556003	Inf	217113665389527	2	2	protein-arginine N-methyltransferase activity
GO:0000049	169076375452716	5.50479413423576	108556832694764	4	10	tRNA binding
GO:0140101	287072811567265	2.03185493751531	662196679438059	12	61	catalytic activity, acting on a tRNA
GO:0016875	287742858728685	2.32967150170648	445083014048531	9	41	ligase activity, forming carbon-oxygen bonds
GO:0004812	287742858728685	2.32967150170648	445083014048531	9	41	aminoacyl-tRNA ligase activity
GO:0003865	327536776692207	16.4755480607083	325670498084291	2	3	3-oxo-5-alpha-steroid 4-dehydrogenase activity
GO:0009982	327536776692207	16.4755480607083	325670498084291	2	3	pseudouridine synthase activity
GO:0004792	327536776692207	16.4755480607083	325670498084291	2	3	thiosulfate sulfurtransferase activity
GO:0008682	327536776692207	16.4755480607083	325670498084291	2	3	2-octoprenyl-3-methyl-6-methoxy-1,4-benzoquinone hydroxylase activity
GO:0033765	327536776692207	16.4755480607083	325670498084291	2	3	steroid dehydrogenase activity, acting on the CH-CH group of donors
GO:0016491	328458411677965	1.21563231798767	125057471264368	143	1152	oxidoreductase activity
GO:0016782	334341709586879	4.12690355329949	130268199233716	4	12	transferase activity, transferring sulfur-containing groups
GO:0005198	398423162223826	1.64586950231481	124840357598978	19	115	structural molecule activity
GO:0036361	469786056696478	4.94695945945946	86845466155811	3	8	racemase activity, acting on amino acids and derivatives
GO:0140359	477180004189138	2.20601930721181	412515964240102	8	38	ABC-type transporter activity
GO:0042626	545750806145238	2.13441776116942	423371647509579	8	39	ATPase-coupled transmembrane transporter activity
GO:0005227	608260430068537	8.23608768971332	434227330779055	2	4	calcium activated cation channel activity
GO:0022839	608260430068537	8.23608768971332	434227330779055	2	4	ion gated channel activity
GO:0047429	608260430068537	8.23608768971332	434227330779055	2	4	nucleoside-triphosphate diphosphatase activity
GO:0004364	608260430068537	8.23608768971332	434227330779055	2	4	glutathione transferase activity
GO:0015399	620307141685812	2.06729131175468	434227330779055	8	40	primary active transmembrane transporter activity
GO:1901363	635698871486267	1.15309706257982	19985312899106	217	1841	heterocyclic compound binding
GO:0097159	648338423834715	1.15203418803419	199961685823755	217	1842	organic cyclic compound binding
GO:0016783	649267227700608	4.12162162162162	977011494252874	3	9	sulfurtransferase activity
GO:0016855	649267227700608	4.12162162162162	977011494252874	3	9	racemase and epimerase activity, acting on amino acids and derivatives
GO:0016813	649267227700608	4.12162162162162	977011494252874	3	9	hydrolase activity, acting on carbon-nitrogen (but not peptide) bonds, in linear amidines
GO:0016410	694540129644857	2.57944915254237	227969348659004	5	21	N-acyltransferase activity
GO:0046872	761305484372278	1.16097601666707	136564495530013	151	1258	metal ion binding
GO:0016747	766578443998092	1.46556671449067	151979565772669	21	140	transferase activity, transferring acyl groups other than amino-acyl groups
GO:0035673	855063307235419	3.53209459459459	108556832694764	3	10	oligopeptide transmembrane transporter activity
GO:0043169	863756745541025	1.15288401609156	137215836526181	151	1264	cation binding
GO:0016703	94203301191748	5.48960089938168	542784163473819	2	5	oxidoreductase activity, acting on single donors with incorporation of molecular oxygen, incorporation of one atom of oxygen (internal monooxygenases or internal mixed function oxidases)
GO:0004735	94203301191748	5.48960089938168	542784163473819	2	5	pyrroline-5-carboxylate reductase activity
GO:0018580	94203301191748	5.48960089938168	542784163473819	2	5	nitronate monooxygenase activity
GO:1904680	104387919970816	2.53702980606534	184546615581098	4	17	peptide transmembrane transporter activity
GO:0008374	108447270954997	3.08994932432432	11941251596424	3	11	O-acyltransferase activity
GO:0106130	108556832694764	Inf	108556832694764	1	1	purine phosphoribosyltransferase activity
GO:0004639	108556832694764	Inf	108556832694764	1	1	phosphoribosylaminoimidazolesuccinocarboxamide synthase activity
GO:1902936	108556832694764	Inf	108556832694764	1	1	phosphatidylinositol bisphosphate binding
GO:0003997	108556832694764	Inf	108556832694764	1	1	acyl-CoA oxidase activity
GO:0003999	108556832694764	Inf	108556832694764	1	1	adenine phosphoribosyltransferase activity
GO:0008449	108556832694764	Inf	108556832694764	1	1	N-acetylglucosamine-6-sulfatase activity
GO:0016748	108556832694764	Inf	108556832694764	1	1	succinyltransferase activity
GO:0016749	108556832694764	Inf	108556832694764	1	1	N-succinyltransferase activity
GO:0005371	108556832694764	Inf	108556832694764	1	1	tricarboxylate secondary active transmembrane transporter activity
GO:0003988	108556832694764	Inf	108556832694764	1	1	acetyl-CoA C-acyltransferase activity
GO:0001653	108556832694764	Inf	108556832694764	1	1	peptide receptor activity
GO:0047710	108556832694764	Inf	108556832694764	1	1	bis(5'-adenosyl)-triphosphatase activity
GO:0008124	108556832694764	Inf	108556832694764	1	1	4-alpha-hydroxytetrahydrobiopterin dehydratase activity
GO:0052917	108556832694764	Inf	108556832694764	1	1	dolichyl-P-Man:Man(7)GlcNAc(2)-PP-dolichol alpha-1,6-mannosyltransferase
GO:0043023	108556832694764	Inf	108556832694764	1	1	ribosomal large subunit binding
GO:0043014	108556832694764	Inf	108556832694764	1	1	alpha-tubulin binding
GO:0031924	108556832694764	Inf	108556832694764	1	1	vitamin B6 transmembrane transporter activity
GO:0030729	108556832694764	Inf	108556832694764	1	1	acetoacetate-CoA ligase activity
GO:0004144	108556832694764	Inf	108556832694764	1	1	diacylglycerol O-acyltransferase activity
GO:0052761	108556832694764	Inf	108556832694764	1	1	exo-1,4-beta-D-glucosaminidase activity
GO:0008940	108556832694764	Inf	108556832694764	1	1	nitrate reductase activity
GO:0000107	108556832694764	Inf	108556832694764	1	1	imidazoleglycerol-phosphate synthase activity
GO:0016503	108556832694764	Inf	108556832694764	1	1	pheromone receptor activity
GO:0003870	108556832694764	Inf	108556832694764	1	1	5-aminolevulinate synthase activity
GO:0004932	108556832694764	Inf	108556832694764	1	1	mating-type factor pheromone receptor activity
GO:0090482	108556832694764	Inf	108556832694764	1	1	vitamin transmembrane transporter activity
GO:0018271	108556832694764	Inf	108556832694764	1	1	biotin-protein ligase activity
GO:0009916	108556832694764	Inf	108556832694764	1	1	alternative oxidase activity
GO:0016682	108556832694764	Inf	108556832694764	1	1	oxidoreductase activity, acting on diphenols and related substances as donors, oxygen as acceptor
GO:0004795	108556832694764	Inf	108556832694764	1	1	threonine synthase activity
GO:0097023	108556832694764	Inf	108556832694764	1	1	fructose 6-phosphate aldolase activity
GO:0016679	108556832694764	Inf	108556832694764	1	1	oxidoreductase activity, acting on diphenols and related substances as donors
GO:0050463	108556832694764	Inf	108556832694764	1	1	nitrate reductase [NAD(P)H] activity
GO:0050464	108556832694764	Inf	108556832694764	1	1	nitrate reductase (NADPH) activity
GO:0043546	108556832694764	Inf	108556832694764	1	1	molybdopterin cofactor binding
GO:0070733	108556832694764	Inf	108556832694764	1	1	protein adenylyltransferase activity
GO:0032977	108556832694764	Inf	108556832694764	1	1	membrane insertase activity
GO:0004065	108556832694764	Inf	108556832694764	1	1	arylsulfatase activity
GO:0004077	108556832694764	Inf	108556832694764	1	1	biotin-[acetyl-CoA-carboxylase] ligase activity
GO:0103026	108556832694764	Inf	108556832694764	1	1	fructose-1-phosphatase activity
GO:0018738	108556832694764	Inf	108556832694764	1	1	S-formylglutathione hydrolase activity
GO:0071734	108556832694764	Inf	108556832694764	1	1	biotin-[pyruvate-carboxylase] ligase activity
GO:0004851	108556832694764	Inf	108556832694764	1	1	uroporphyrin-III C-methyltransferase activity
GO:0004853	108556832694764	Inf	108556832694764	1	1	uroporphyrinogen decarboxylase activity
GO:0004827	108556832694764	Inf	108556832694764	1	1	proline-tRNA ligase activity
GO:0004831	108556832694764	Inf	108556832694764	1	1	tyrosine-tRNA ligase activity
GO:0080025	108556832694764	Inf	108556832694764	1	1	phosphatidylinositol-3,5-bisphosphate binding
GO:0008528	108556832694764	Inf	108556832694764	1	1	G protein-coupled peptide receptor activity
GO:0035615	108556832694764	Inf	108556832694764	1	1	clathrin adaptor activity
GO:0019002	108556832694764	Inf	108556832694764	1	1	GMP binding
GO:0004551	108556832694764	Inf	108556832694764	1	1	nucleotide diphosphatase activity
GO:0050278	108556832694764	Inf	108556832694764	1	1	sedoheptulose-bisphosphatase activity
GO:0004582	108556832694764	Inf	108556832694764	1	1	dolichyl-phosphate beta-D-mannosyltransferase activity
GO:0004577	108556832694764	Inf	108556832694764	1	1	N-acetylglucosaminyldiphosphodolichol N-acetylglucosaminyltransferase activity
GO:0061604	108556832694764	Inf	108556832694764	1	1	molybdopterin-synthase sulfurtransferase activity
GO:0061605	108556832694764	Inf	108556832694764	1	1	molybdopterin-synthase adenylyltransferase activity
GO:0008681	108556832694764	Inf	108556832694764	1	1	2-octaprenyl-6-methoxyphenol hydroxylase activity
GO:1990935	108556832694764	Inf	108556832694764	1	1	splicing factor binding
GO:0061483	108556832694764	Inf	108556832694764	1	1	sulfinylpropanyl adenylate synthase
GO:0042781	108556832694764	Inf	108556832694764	1	1	3'-tRNA processing endoribonuclease activity
GO:0004668	108556832694764	Inf	108556832694764	1	1	protein-arginine deiminase activity
GO:0033743	108556832694764	Inf	108556832694764	1	1	peptide-methionine (R)-S-oxide reductase activity
GO:0047952	108556832694764	Inf	108556832694764	1	1	glycerol-3-phosphate dehydrogenase [NAD(P)+] activity
GO:0016763	131406814640625	4.11635750421585	651340996168582	2	6	transferase activity, transferring pentosyl groups
GO:0004475	131406814640625	4.11635750421585	651340996168582	2	6	mannose-1-phosphate guanylyltransferase activity
GO:0008905	131406814640625	4.11635750421585	651340996168582	2	6	mannose-phosphate guanylyltransferase activity
GO:0008484	133451637620434	2.74605855855856	130268199233716	3	12	sulfuric ester hydrolase activity
GO:0009055	133451637620434	2.74605855855856	130268199233716	3	12	electron transfer activity
GO:0010181	136633157523342	1.7507215007215	434227330779055	7	40	FMN binding
GO:0043167	137595549001926	1.10642797400266	221347381864623	234	2039	ion binding
GO:0016651	141309151808775	1.83323901150726	35823754789272	6	33	oxidoreductase activity, acting on NAD(P)H
GO:0046983	141309151808775	1.83323901150726	35823754789272	6	33	protein dimerization activity
GO:0051287	143408117674727	1.6511073253833	521072796934866	8	48	NAD binding
GO:0042887	164884024493268	2.06006768189509	217113665389527	4	20	amide transmembrane transporter activity
GO:0016832	171215593305264	3.29241146711636	759897828863346	2	7	aldehyde-lyase activity
GO:0070568	171215593305264	3.29241146711636	759897828863346	2	7	guanylyltransferase activity
GO:0016407	173532699741435	1.3950328022493	977011494252874	13	90	acetyltransferase activity
GO:0004568	188407532117937	2.24585380835381	151979565772669	3	14	chitinase activity
GO:0140098	191113469029369	1.29422048074749	144380587484036	18	133	catalytic activity, acting on RNA
GO:0030170	198394032201735	1.45603292511544	651340996168582	9	60	pyridoxal phosphate binding
GO:0070279	198394032201735	1.45603292511544	651340996168582	9	60	vitamin B6 binding
GO:0016758	200692472060834	1.71680790960452	314814814814815	5	29	transferase activity, transferring hexosyl groups
GO:0016746	202841739009776	1.2335338460367	200830140485313	24	185	transferase activity, transferring acyl groups
GO:0036374	205346738633926	8.22390572390572	217113665389527	1	2	glutathione hydrolase activity
GO:0008410	205346738633926	8.22390572390572	217113665389527	1	2	CoA-transferase activity
GO:0005381	205346738633926	8.22390572390572	217113665389527	1	2	iron ion transmembrane transporter activity
GO:0003959	205346738633926	8.22390572390572	217113665389527	1	2	NADPH dehydrogenase activity
GO:0070401	205346738633926	8.22390572390572	217113665389527	1	2	NADP+ binding
GO:0102953	205346738633926	8.22390572390572	217113665389527	1	2	hypoglycin A gamma-glutamyl transpeptidase activity
GO:0030276	205346738633926	8.22390572390572	217113665389527	1	2	clathrin binding
GO:0003923	205346738633926	8.22390572390572	217113665389527	1	2	GPI-anchor transamidase activity
GO:0042803	205346738633926	8.22390572390572	217113665389527	1	2	protein homodimerization activity
GO:0030943	205346738633926	8.22390572390572	217113665389527	1	2	mitochondrion targeting sequence binding
GO:0003942	205346738633926	8.22390572390572	217113665389527	1	2	N-acetyl-gamma-glutamyl-phosphate reductase activity
GO:0045480	205346738633926	8.22390572390572	217113665389527	1	2	galactose oxidase activity
GO:0043015	205346738633926	8.22390572390572	217113665389527	1	2	gamma-tubulin binding
GO:0004170	205346738633926	8.22390572390572	217113665389527	1	2	dUTP diphosphatase activity
GO:0140312	205346738633926	8.22390572390572	217113665389527	1	2	cargo adaptor activity
GO:0003725	205346738633926	8.22390572390572	217113665389527	1	2	double-stranded RNA binding
GO:0061711	205346738633926	8.22390572390572	217113665389527	1	2	N(6)-L-threonylcarbamoyladenine synthase activity
GO:0004930	205346738633926	8.22390572390572	217113665389527	1	2	G protein-coupled receptor activity
GO:0003842	205346738633926	8.22390572390572	217113665389527	1	2	1-pyrroline-5-carboxylate dehydrogenase activity
GO:0016657	205346738633926	8.22390572390572	217113665389527	1	2	oxidoreductase activity, acting on NAD(P)H, nitrogenous group as acceptor
GO:0016671	205346738633926	8.22390572390572	217113665389527	1	2	oxidoreductase activity, acting on a sulfur group of donors, disulfide as acceptor
GO:0004055	205346738633926	8.22390572390572	217113665389527	1	2	argininosuccinate synthase activity
GO:0004088	205346738633926	8.22390572390572	217113665389527	1	2	carbamoyl-phosphate synthase (glutamine-hydrolyzing) activity
GO:0103068	205346738633926	8.22390572390572	217113665389527	1	2	leukotriene C4 gamma-glutamyl transferase activity
GO:0000095	205346738633926	8.22390572390572	217113665389527	1	2	S-adenosyl-L-methionine transmembrane transporter activity
GO:0004019	205346738633926	8.22390572390572	217113665389527	1	2	adenylosuccinate synthase activity
GO:0015101	205346738633926	8.22390572390572	217113665389527	1	2	organic cation transmembrane transporter activity
GO:0050151	205346738633926	8.22390572390572	217113665389527	1	2	oleate hydratase activity
GO:0016411	205346738633926	8.22390572390572	217113665389527	1	2	acylglycerol O-acyltransferase activity
GO:0004823	205346738633926	8.22390572390572	217113665389527	1	2	leucine-tRNA ligase activity
GO:0004825	205346738633926	8.22390572390572	217113665389527	1	2	methionine-tRNA ligase activity
GO:0004826	205346738633926	8.22390572390572	217113665389527	1	2	phenylalanine-tRNA ligase activity
GO:0004818	205346738633926	8.22390572390572	217113665389527	1	2	glutamate-tRNA ligase activity
GO:0016408	205346738633926	8.22390572390572	217113665389527	1	2	C-acyltransferase activity
GO:0001054	205346738633926	8.22390572390572	217113665389527	1	2	RNA polymerase I activity
GO:0001056	205346738633926	8.22390572390572	217113665389527	1	2	RNA polymerase III activity
GO:0070569	205346738633926	8.22390572390572	217113665389527	1	2	uridylyltransferase activity
GO:0050291	205346738633926	8.22390572390572	217113665389527	1	2	sphingosine N-acyltransferase activity
GO:0008519	205346738633926	8.22390572390572	217113665389527	1	2	ammonium transmembrane transporter activity
GO:0008531	205346738633926	8.22390572390572	217113665389527	1	2	riboflavin kinase activity
GO:0004535	205346738633926	8.22390572390572	217113665389527	1	2	poly(A)-specific ribonuclease activity
GO:0008667	205346738633926	8.22390572390572	217113665389527	1	2	2,3-dihydro-2,3-dihydroxybenzoate dehydrogenase activity
GO:0004399	205346738633926	8.22390572390572	217113665389527	1	2	histidinol dehydrogenase activity
GO:0016627	207573015820754	1.59537762199463	401660280970626	6	37	oxidoreductase activity, acting on the CH-CH group of donors
GO:0008194	210699066227222	1.83041925173905	23882503192848	4	22	UDP-glycosyltransferase activity
GO:0004402	212627922517136	2.74311410905003	86845466155811	2	8	histone acetyltransferase activity
GO:0061733	212627922517136	2.74311410905003	86845466155811	2	8	peptide-lysine-N-acetyltransferase activity
GO:0000030	212627922517136	2.74311410905003	86845466155811	2	8	mannosyltransferase activity
GO:0016854	217743480381193	2.05827702702703	162835249042146	3	15	racemase and epimerase activity
GO:0015631	217743480381193	2.05827702702703	162835249042146	3	15	tubulin binding
GO:0071949	219960168841705	1.29040948275862	120498084291188	15	111	FAD binding
GO:0022804	224100255159087	1.37492877492877	759897828863346	10	70	active transmembrane transporter activity
GO:0016779	242681887200033	1.40316792924716	597062579821201	8	55	nucleotidyltransferase activity
GO:0003743	244201901292637	1.49807068992128	423371647509579	6	39	translation initiation factor activity
GO:0016646	247926586822785	1.89955821205821	173690932311622	3	16	oxidoreductase activity, acting on the CH-NH group of donors, NAD or NADP as acceptor
GO:0034212	254828265302014	2.35075885328836	977011494252874	2	9	peptide N-acetyltransferase activity
GO:0016815	254828265302014	2.35075885328836	977011494252874	2	9	hydrolase activity, acting on carbon-nitrogen (but not peptide) bonds, in nitriles
GO:0000257	254828265302014	2.35075885328836	977011494252874	2	9	nitrilase activity
GO:0140104	254828265302014	2.35075885328836	977011494252874	2	9	molecular carrier activity
GO:0008061	278684872576778	1.76351351351351	184546615581098	3	17	chitin binding
GO:0008080	278684872576778	1.76351351351351	184546615581098	3	17	N-acetyltransferase activity
GO:0016709	284928252950804	1.47033898305085	35823754789272	5	33	oxidoreductase activity, acting on paired donors, with incorporation or reduction of molecular oxygen, NAD(P)H as one donor, and incorporation of one atom of oxygen
GO:0016757	286897539234689	1.23211675948967	108556832694764	13	100	transferase activity, transferring glycosyl groups
GO:0004371	29164326911628	4.11111111111111	325670498084291	1	3	glycerone kinase activity
GO:0004616	29164326911628	4.11111111111111	325670498084291	1	3	phosphogluconate dehydrogenase (decarboxylating) activity
GO:0016208	29164326911628	4.11111111111111	325670498084291	1	3	AMP binding
GO:0046857	29164326911628	4.11111111111111	325670498084291	1	3	oxidoreductase activity, acting on other nitrogenous compounds as donors, with NAD or NADP as acceptor
GO:0004342	29164326911628	4.11111111111111	325670498084291	1	3	glucosamine-6-phosphate deaminase activity
GO:0004343	29164326911628	4.11111111111111	325670498084291	1	3	glucosamine 6-phosphate N-acetyltransferase activity
GO:0016721	29164326911628	4.11111111111111	325670498084291	1	3	oxidoreductase activity, acting on superoxide radicals as acceptor
GO:0016712	29164326911628	4.11111111111111	325670498084291	1	3	oxidoreductase activity, acting on paired donors, with incorporation or reduction of molecular oxygen, reduced flavin or flavoprotein as one donor, and incorporation of one atom of oxygen
GO:0016713	29164326911628	4.11111111111111	325670498084291	1	3	oxidoreductase activity, acting on paired donors, with incorporation or reduction of molecular oxygen, reduced iron-sulfur protein as one donor, and incorporation of one atom of oxygen
GO:0004462	29164326911628	4.11111111111111	325670498084291	1	3	lactoylglutathione lyase activity
GO:0003909	29164326911628	4.11111111111111	325670498084291	1	3	DNA ligase activity
GO:0016886	29164326911628	4.11111111111111	325670498084291	1	3	ligase activity, forming phosphoric ester bonds
GO:0004139	29164326911628	4.11111111111111	325670498084291	1	3	deoxyribose-phosphate aldolase activity
GO:0019133	29164326911628	4.11111111111111	325670498084291	1	3	choline monooxygenase activity
GO:0071933	29164326911628	4.11111111111111	325670498084291	1	3	Arp2/3 complex binding
GO:0032266	29164326911628	4.11111111111111	325670498084291	1	3	phosphatidylinositol-3-phosphate binding
GO:0016634	29164326911628	4.11111111111111	325670498084291	1	3	oxidoreductase activity, acting on the CH-CH group of donors, oxygen as acceptor
GO:0004784	29164326911628	4.11111111111111	325670498084291	1	3	superoxide dismutase activity
GO:0004045	29164326911628	4.11111111111111	325670498084291	1	3	aminoacyl-tRNA hydrolase activity
GO:0030366	29164326911628	4.11111111111111	325670498084291	1	3	molybdopterin synthase activity
GO:0000009	29164326911628	4.11111111111111	325670498084291	1	3	alpha-1,6-mannosyltransferase activity
GO:0016405	29164326911628	4.11111111111111	325670498084291	1	3	CoA-ligase activity
GO:1901981	29164326911628	4.11111111111111	325670498084291	1	3	phosphatidylinositol phosphate binding
GO:0008641	29164326911628	4.11111111111111	325670498084291	1	3	ubiquitin-like modifier activating enzyme activity
GO:0004359	29164326911628	4.11111111111111	325670498084291	1	3	glutaminase activity
GO:0016877	297158748946632	2.05649241146712	108556832694764	2	10	ligase activity, forming carbon-sulfur bonds
GO:0016653	297158748946632	2.05649241146712	108556832694764	2	10	oxidoreductase activity, acting on NAD(P)H, heme protein as acceptor
GO:0004061	297158748946632	2.05649241146712	108556832694764	2	10	arylformamidase activity
GO:0022836	297158748946632	2.05649241146712	108556832694764	2	10	gated channel activity
GO:0016620	302178126095352	1.37238256932654	455938697318008	6	42	oxidoreductase activity, acting on the aldehyde or oxo group of donors, NAD or NADP as acceptor
GO:0004527	310305550709682	1.49638517151208	282247765006386	4	26	exonuclease activity
GO:0016903	322065453354367	1.33501583077135	466794380587484	6	43	oxidoreductase activity, acting on the aldehyde or oxo group of donors
GO:0008757	329322308398709	1.37175141242938	379948914431673	5	35	S-adenosylmethionine-dependent methyltransferase activity
GO:0008092	362318787875695	1.26603108266945	488505747126437	6	45	cytoskeletal protein binding
GO:0019842	363710888196408	1.15118427373166	11507024265645	13	106	vitamin binding
GO:0004609	368582344486089	2.74017957351291	434227330779055	1	4	phosphatidylserine decarboxylase activity
GO:0016755	368582344486089	2.74017957351291	434227330779055	1	4	transferase activity, transferring amino-acyl groups
GO:0015556	368582344486089	2.74017957351291	434227330779055	1	4	C4-dicarboxylate transmembrane transporter activity
GO:0003958	368582344486089	2.74017957351291	434227330779055	1	4	NADPH-hemoprotein reductase activity
GO:0005310	368582344486089	2.74017957351291	434227330779055	1	4	dicarboxylic acid transmembrane transporter activity
GO:0008169	368582344486089	2.74017957351291	434227330779055	1	4	C-methyltransferase activity
GO:0008138	368582344486089	2.74017957351291	434227330779055	1	4	protein tyrosine/serine/threonine phosphatase activity
GO:0016841	368582344486089	2.74017957351291	434227330779055	1	4	ammonia-lyase activity
GO:0016838	368582344486089	2.74017957351291	434227330779055	1	4	carbon-oxygen lyase activity, acting on phosphates
GO:0047661	368582344486089	2.74017957351291	434227330779055	1	4	amino-acid racemase activity
GO:0015140	368582344486089	2.74017957351291	434227330779055	1	4	malate transmembrane transporter activity
GO:0004813	368582344486089	2.74017957351291	434227330779055	1	4	alanine-tRNA ligase activity
GO:0051537	372015698960152	1.45141096979332	217113665389527	3	20	2 iron, 2 sulfur cluster binding
GO:0005488	374663968130608	1.03200503355705	290823754789272	295	2679	binding
GO:0008509	375493350121004	1.19708843115998	683908045977012	8	63	anion transmembrane transporter activity
GO:0008170	380223232009641	1.64451939291737	130268199233716	2	12	N-methyltransferase activity
GO:0008276	380223232009641	1.64451939291737	130268199233716	2	12	protein methyltransferase activity
GO:0003899	380223232009641	1.64451939291737	130268199233716	2	12	DNA-directed 5'-3' RNA polymerase activity
GO:0008514	380223232009641	1.64451939291737	130268199233716	2	12	organic anion transmembrane transporter activity
GO:0008375	380223232009641	1.64451939291737	130268199233716	2	12	acetylglucosaminyltransferase activity
GO:0004540	387665755374692	1.31600676818951	314814814814815	4	29	ribonuclease activity
GO:0016298	387665755374692	1.31600676818951	314814814814815	4	29	lipase activity
GO:0016846	402795291311348	1.3704954954955	227969348659004	3	21	carbon-sulfur lyase activity
GO:0016645	402795291311348	1.3704954954955	227969348659004	3	21	oxidoreductase activity, acting on the CH-NH group of donors
GO:0016209	402824905821514	1.20377655389457	51021711366539	6	47	antioxidant activity
GO:0004601	413312719937835	1.26513080827802	325670498084291	4	30	peroxidase activity
GO:0016765	419293358000264	1.20937188434696	423371647509579	5	39	transferase activity, transferring alkyl or aryl (other than methyl) groups
GO:0005096	420225834919988	1.49471102253564	141123882503193	2	13	GTPase activator activity
GO:0050660	426878366667239	1.06352636127917	218199233716475	23	201	flavin adenine dinucleotide binding
GO:0060090	433126274219367	1.29809743954481	23882503192848	3	22	molecular adaptor activity
GO:0016723	437177105309675	2.0547138047138	542784163473819	1	5	oxidoreductase activity, acting on metal ions, NAD or NADP as acceptor
GO:0003954	437177105309675	2.0547138047138	542784163473819	1	5	NADH dehydrogenase activity
GO:0016884	437177105309675	2.0547138047138	542784163473819	1	5	carbon-nitrogen ligase activity, with glutamine as amido-N-donor
GO:0004197	437177105309675	2.0547138047138	542784163473819	1	5	cysteine-type endopeptidase activity
GO:0004128	437177105309675	2.0547138047138	542784163473819	1	5	cytochrome-b5 reductase activity, acting on NAD(P)H
GO:1901682	437177105309675	2.0547138047138	542784163473819	1	5	sulfur compound transmembrane transporter activity
GO:0000175	437177105309675	2.0547138047138	542784163473819	1	5	3'-5'-exoribonuclease activity
GO:0000293	437177105309675	2.0547138047138	542784163473819	1	5	ferric-chelate reductase activity
GO:0016668	437177105309675	2.0547138047138	542784163473819	1	5	oxidoreductase activity, acting on a sulfur group of donors, NAD(P) as acceptor
GO:0004089	437177105309675	2.0547138047138	542784163473819	1	5	carbonate dehydratase activity
GO:0004725	437177105309675	2.0547138047138	542784163473819	1	5	protein tyrosine phosphatase activity
GO:0070003	437177105309675	2.0547138047138	542784163473819	1	5	threonine-type peptidase activity
GO:0140142	437177105309675	2.0547138047138	542784163473819	1	5	nucleocytoplasmic carrier activity
GO:0102545	437177105309675	2.0547138047138	542784163473819	1	5	phosphatidyl phospholipase B activity
GO:0002161	437177105309675	2.0547138047138	542784163473819	1	5	aminoacyl-tRNA editing activity
GO:0004565	437177105309675	2.0547138047138	542784163473819	1	5	beta-galactosidase activity
GO:0061608	437177105309675	2.0547138047138	542784163473819	1	5	nuclear import signal receptor activity
GO:0015035	437177105309675	2.0547138047138	542784163473819	1	5	protein disulfide oxidoreductase activity
GO:0043565	438719729411504	1.2180234379896	336526181353768	4	31	sequence-specific DNA binding
GO:0003824	442564649451102	1.01915874387785	422937420178799	425	3896	catalytic activity
GO:0016790	45886221872033	1.3698707138842	151979565772669	2	14	thiolester hydrolase activity
GO:0042802	462872195302838	1.23293918918919	249680715197957	3	23	identical protein binding
GO:0005085	462872195302838	1.23293918918919	249680715197957	3	23	guanyl-nucleotide exchange factor activity
GO:0008483	463123826382506	1.12100632813706	542784163473819	6	50	transaminase activity
GO:0016769	463123826382506	1.12100632813706	542784163473819	6	50	transferase activity, transferring nitrogenous groups
GO:0004190	463798578887319	1.17428087986464	347381864623244	4	32	aspartic-type endopeptidase activity
GO:0070001	463798578887319	1.17428087986464	347381864623244	4	32	aspartic-type peptidase activity
GO:0004252	491917406315243	1.17398648648649	260536398467433	3	24	serine-type endopeptidase activity
GO:0004620	495957409234043	1.26423660656376	162835249042146	2	15	phospholipase activity
GO:0016866	495957409234043	1.26423660656376	162835249042146	2	15	intramolecular transferase activity
GO:0035091	495957409234043	1.26423660656376	162835249042146	2	15	phosphatidylinositol binding
GO:0016667	495957409234043	1.26423660656376	162835249042146	2	15	oxidoreductase activity, acting on a sulfur group of donors
GO:0005261	495957409234043	1.26423660656376	162835249042146	2	15	cation channel activity
GO:0016641	495957409234043	1.26423660656376	162835249042146	2	15	oxidoreductase activity, acting on the CH-NH2 group of donors, oxygen as acceptor
GO:0016722	498331163443484	1.64343434343434	651340996168582	1	6	oxidoreductase activity, acting on metal ions
GO:0004435	498331163443484	1.64343434343434	651340996168582	1	6	phosphatidylinositol phospholipase C activity
GO:0016891	498331163443484	1.64343434343434	651340996168582	1	6	endoribonuclease activity, producing 5'-phosphomonoesters
GO:0016896	498331163443484	1.64343434343434	651340996168582	1	6	exoribonuclease activity, producing 5'-phosphomonoesters
GO:0016899	498331163443484	1.64343434343434	651340996168582	1	6	oxidoreductase activity, acting on the CH-OH group of donors, oxygen as acceptor
GO:0016833	498331163443484	1.64343434343434	651340996168582	1	6	oxo-acid-lyase activity
GO:0003884	498331163443484	1.64343434343434	651340996168582	1	6	D-amino-acid oxidase activity
GO:0016661	498331163443484	1.64343434343434	651340996168582	1	6	oxidoreductase activity, acting on other nitrogenous compounds as donors
GO:0005048	498331163443484	1.64343434343434	651340996168582	1	6	signal sequence binding
GO:0004532	498331163443484	1.64343434343434	651340996168582	1	6	exoribonuclease activity
GO:0008318	498331163443484	1.64343434343434	651340996168582	1	6	protein prenyltransferase activity
GO:0016810	519414475995064	1.02692307692308	977011494252874	10	90	hydrolase activity, acting on carbon-nitrogen (but not peptide) bonds
GO:0102483	531390383864223	1.17369308600337	173690932311622	2	16	scopolin beta-glucosidase activity
GO:0016229	531390383864223	1.17369308600337	173690932311622	2	16	steroid dehydrogenase activity
GO:0004175	539108248270312	1.01259993454579	890166028097063	9	82	endopeptidase activity
GO:0043168	540691184633868	0.993715071641219	984610472541507	98	907	anion binding
GO:0008168	545004005841047	0.993816709606183	231226053639847	23	213	methyltransferase activity
GO:0005507	547538745886939	1.07146004700353	282247765006386	3	26	copper ion binding
GO:0004629	552850425133188	1.3692480359147	759897828863346	1	7	phospholipase C activity
GO:0031418	552850425133188	1.3692480359147	759897828863346	1	7	L-ascorbic acid binding
GO:0005315	552850425133188	1.3692480359147	759897828863346	1	7	inorganic phosphate transmembrane transporter activity
GO:1990837	552850425133188	1.3692480359147	759897828863346	1	7	sequence-specific double-stranded DNA binding
GO:0016878	552850425133188	1.3692480359147	759897828863346	1	7	acid-thiol ligase activity
GO:0043021	552850425133188	1.3692480359147	759897828863346	1	7	ribonucleoprotein complex binding
GO:0008131	552850425133188	1.3692480359147	759897828863346	1	7	primary amine oxidase activity
GO:0022884	552850425133188	1.3692480359147	759897828863346	1	7	macromolecule transmembrane transporter activity
GO:0030515	552850425133188	1.3692480359147	759897828863346	1	7	snoRNA binding
GO:0004888	552850425133188	1.3692480359147	759897828863346	1	7	transmembrane signaling receptor activity
GO:0008677	552850425133188	1.3692480359147	759897828863346	1	7	2-dehydropantoate 2-reductase activity
GO:0008320	552850425133188	1.3692480359147	759897828863346	1	7	protein transmembrane transporter activity
GO:0004497	557801529392946	0.98671549413975	222541507024266	22	205	monooxygenase activity
GO:0016684	559389466958479	1.02664974619289	390804597701149	4	36	oxidoreductase activity, acting on peroxide as acceptor
GO:0032549	562973914529588	0.989187519308001	10095785440613	10	93	ribonucleoside binding
GO:0001882	562973914529588	0.989187519308001	10095785440613	10	93	nucleoside binding
GO:0001883	562973914529588	0.989187519308001	10095785440613	10	93	purine nucleoside binding
GO:0032561	562973914529588	0.989187519308001	10095785440613	10	93	guanyl ribonucleotide binding
GO:0032550	562973914529588	0.989187519308001	10095785440613	10	93	purine ribonucleoside binding
GO:0005525	562973914529588	0.989187519308001	10095785440613	10	93	GTP binding
GO:0008233	563933298205435	0.983162310788594	263793103448276	26	243	peptidase activity
GO:0016741	564149442650653	0.9830456002331	233397190293742	23	215	transferase activity, transferring one-carbon groups
GO:0036094	571210330449032	0.985246959002171	110185185185185	109	1015	small molecule binding
GO:0033218	581822222287601	0.995334051171615	401660280970626	4	37	amide binding
GO:0016791	588973549232348	0.977401129943503	51021711366539	5	47	phosphatase activity
GO:0004721	596999083065012	1.02655986509275	195402298850575	2	18	phosphoprotein phosphatase activity
GO:0016616	598789346156694	0.959199503568104	933588761174968	9	86	oxidoreductase activity, acting on the CH-OH group of donors, NAD or NADP as acceptor
GO:0016796	601453639792624	1.17340067340067	86845466155811	1	8	exonuclease activity, active with either ribo- or deoxyribonucleic acids and producing 5'-phosphomonoesters
GO:0008408	601453639792624	1.17340067340067	86845466155811	1	8	3'-5' exonuclease activity
GO:0016861	601453639792624	1.17340067340067	86845466155811	1	8	intramolecular oxidoreductase activity, interconverting aldoses and ketoses
GO:0005199	601453639792624	1.17340067340067	86845466155811	1	8	structural constituent of cell wall
GO:0015924	601453639792624	1.17340067340067	86845466155811	1	8	mannosyl-oligosaccharide mannosidase activity
GO:0042277	601453639792624	1.17340067340067	86845466155811	1	8	peptide binding
GO:0004571	601453639792624	1.17340067340067	86845466155811	1	8	mannosyl-oligosaccharide 1,2-alpha-mannosidase activity
GO:0003924	601774303213621	0.957539682539683	727330779054917	7	67	GTPase activity
GO:0004518	601774303213621	0.957539682539683	727330779054917	7	67	nuclease activity
GO:0019001	604851758855585	0.954084675014908	104214559386973	10	96	guanyl nucleotide binding
GO:0031177	623860435777152	0.947245322245322	314814814814815	3	29	phosphopantetheine binding
GO:0008236	627031901136855	0.932588597842835	531928480204342	5	49	serine-type peptidase activity
GO:0034062	627122981332646	0.965975597658962	206257982120051	2	19	5'-3' RNA polymerase activity
GO:0097747	627122981332646	0.965975597658962	206257982120051	2	19	RNA polymerase activity
GO:0016638	627122981332646	0.965975597658962	206257982120051	2	19	oxidoreductase activity, acting on the CH-NH2 group of donors
GO:0005342	64478181160395	1.02651515151515	977011494252874	1	9	organic acid transmembrane transporter activity
GO:0038023	64478181160395	1.02651515151515	977011494252874	1	9	signaling receptor activity
GO:0016893	64478181160395	1.02651515151515	977011494252874	1	9	endonuclease activity, active with either ribo- or deoxyribonucleic acids and producing 5'-phosphomonoesters
GO:0140318	64478181160395	1.02651515151515	977011494252874	1	9	protein transporter activity
GO:0004100	64478181160395	1.02651515151515	977011494252874	1	9	chitin synthase activity
GO:0032182	64478181160395	1.02651515151515	977011494252874	1	9	ubiquitin-like protein binding
GO:0048038	64478181160395	1.02651515151515	977011494252874	1	9	quinone binding
GO:0043531	64478181160395	1.02651515151515	977011494252874	1	9	ADP binding
GO:0047617	64478181160395	1.02651515151515	977011494252874	1	9	acyl-CoA hydrolase activity
GO:0070566	64478181160395	1.02651515151515	977011494252874	1	9	adenylyltransferase activity
GO:0046943	64478181160395	1.02651515151515	977011494252874	1	9	carboxylic acid transmembrane transporter activity
GO:0043177	64478181160395	1.02651515151515	977011494252874	1	9	organic acid binding
GO:0043130	64478181160395	1.02651515151515	977011494252874	1	9	ubiquitin binding
GO:0030151	64478181160395	1.02651515151515	977011494252874	1	9	molybdenum ion binding
GO:0017171	645243909442895	0.911676082862524	542784163473819	5	50	serine hydrolase activity
GO:0050661	646770590646178	0.911526127145822	651340996168582	6	60	NADP binding
GO:0005509	647254626425965	0.911974474474474	325670498084291	3	30	calcium ion binding
GO:0003779	647254626425965	0.911974474474474	325670498084291	3	30	actin binding
GO:0051213	65161984455076	0.911224682945296	86845466155811	8	80	dioxygenase activity
GO:0005543	65546823492959	0.912122915495597	217113665389527	2	20	phospholipid binding
GO:0052689	662889056907436	0.891672807663965	553639846743295	5	51	carboxylic ester hydrolase activity
GO:0008237	663978357401869	0.896949404761905	770753512132822	7	71	metallopeptidase activity
GO:0030695	664584812599249	0.886998673800704	445083014048531	4	41	GTPase regulator activity
GO:0000166	669189007974239	0.955346590617132	993295019157088	96	915	nucleotide binding
GO:1901265	669189007974239	0.955346590617132	993295019157088	96	915	nucleoside phosphate binding
GO:0008047	669597651106086	0.879222972972973	336526181353768	3	31	enzyme activator activity
GO:0016740	672131471183864	0.958596958596959	13081098339719	127	1205	transferase activity
GO:0008135	678623003943555	0.878607809847199	673052362707535	6	62	translation factor activity, RNA binding
GO:0090079	678623003943555	0.878607809847199	673052362707535	6	62	translation regulator activity, nucleic acid binding
GO:0016830	679955504931211	0.872520735665344	564495530012771	5	52	carbon-carbon lyase activity
GO:0008422	682065386889405	0.863938936717849	227969348659004	2	21	beta-glucosidase activity
GO:0005216	682065386889405	0.863938936717849	227969348659004	2	21	ion channel activity
GO:0031406	683406596343652	0.912270856715301	108556832694764	1	10	carboxylic acid binding
GO:0060089	683406596343652	0.912270856715301	108556832694764	1	10	molecular transducer activity
GO:0008017	683406596343652	0.912270856715301	108556832694764	1	10	microtubule binding
GO:0016289	683406596343652	0.912270856715301	108556832694764	1	10	CoA hydrolase activity
GO:0004519	683434548919591	0.863478493187283	455938697318008	4	42	endonuclease activity
GO:0097367	68372654851615	0.943924347097922	701277139208174	67	646	carbohydrate derivative binding
GO:0016788	688794872444307	0.913503971756399	248595146871009	23	229	hydrolase activity, acting on ester bonds
GO:0072341	690887210301131	0.848730195712954	347381864623244	3	32	modified amino acid binding
GO:0016853	697206944811902	0.885448055259376	133524904214559	12	123	isomerase activity
GO:0016836	711128896533042	0.82027027027027	35823754789272	3	33	hydro-lyase activity
GO:0016829	712799373489949	0.899814300532004	251851851851852	23	232	lyase activity
GO:0004181	71783779268354	0.820875420875421	11941251596424	1	11	metallocarboxypeptidase activity
GO:0003697	71783779268354	0.820875420875421	11941251596424	1	11	single-stranded DNA binding
GO:0046915	71783779268354	0.820875420875421	11941251596424	1	11	transition metal ion transmembrane transporter activity
GO:0004806	71783779268354	0.820875420875421	11941251596424	1	11	triglyceride lipase activity
GO:0045182	722801599984693	0.833414865759259	705619412515964	6	65	translation regulator activity
GO:0016811	748523740668751	0.768686655405405	379948914431673	3	35	hydrolase activity, acting on carbon-nitrogen (but not peptide) bonds, in linear amides
GO:0004315	748530025472076	0.746097337006428	130268199233716	1	12	3-oxoacyl-[acyl-carrier-protein] synthase activity
GO:0016860	748530025472076	0.746097337006428	130268199233716	1	12	intramolecular oxidoreductase activity
GO:0046982	748530025472076	0.746097337006428	130268199233716	1	12	protein heterodimerization activity
GO:0004559	748530025472076	0.746097337006428	130268199233716	1	12	alpha-mannosidase activity
GO:0004521	748530025472076	0.746097337006428	130268199233716	1	12	endoribonuclease activity
GO:0015036	748530025472076	0.746097337006428	130268199233716	1	12	disulfide oxidoreductase activity
GO:0022857	762764311983898	0.91476180303354	729501915708812	68	672	transmembrane transporter activity
GO:0016701	772016310061345	0.713102133587506	271392081736909	2	25	oxidoreductase activity, acting on single donors with incorporation of molecular oxygen
GO:0004177	772016310061345	0.713102133587506	271392081736909	2	25	aminopeptidase activity
GO:0016840	775888708018084	0.6837822671156	141123882503193	1	13	carbon-nitrogen lyase activity
GO:0008242	775888708018084	0.6837822671156	141123882503193	1	13	omega peptidase activity
GO:0019239	775888708018084	0.6837822671156	141123882503193	1	13	deaminase activity
GO:0015925	775888708018084	0.6837822671156	141123882503193	1	13	galactosidase activity
GO:0005515	781798470258358	0.841532976827094	19757343550447	17	182	protein binding
GO:0016614	789062327296615	0.801742919389978	121583652618135	10	112	oxidoreductase activity, acting on CH-OH group of donors
GO:0022803	790722773742546	0.683249016301293	282247765006386	2	26	passive transmembrane transporter activity
GO:0015267	790722773742546	0.683249016301293	282247765006386	2	26	channel activity
GO:0005215	792241852239406	0.902803442268096	737100893997446	68	679	transporter activity
GO:0060589	794422136531784	0.728106786990036	531928480204342	4	49	nucleoside-triphosphatase regulator activity
GO:0004312	800275361040988	0.631054131054131	151979565772669	1	14	fatty acid synthase activity
GO:0016859	800275361040988	0.631054131054131	151979565772669	1	14	cis-trans isomerase activity
GO:0003755	800275361040988	0.631054131054131	151979565772669	1	14	peptidyl-prolyl cis-trans isomerase activity
GO:0015923	800275361040988	0.631054131054131	151979565772669	1	14	mannosidase activity
GO:0004659	800275361040988	0.631054131054131	151979565772669	1	14	prenyltransferase activity
GO:0032553	802132222877274	0.89498107135465	677394636015326	62	624	ribonucleotide binding
GO:0003712	822012357598627	0.585858585858586	162835249042146	1	15	transcription coregulator activity
GO:0008234	822012357598627	0.585858585858586	162835249042146	1	15	cysteine-type peptidase activity
GO:0004222	822012357598627	0.585858585858586	162835249042146	1	15	metalloendopeptidase activity
GO:0048029	822012357598627	0.585858585858586	162835249042146	1	15	monosaccharide binding
GO:0019207	822012357598627	0.585858585858586	162835249042146	1	15	kinase regulator activity
GO:0019887	822012357598627	0.585858585858586	162835249042146	1	15	protein kinase regulator activity
GO:0004499	824111551685035	0.630431962641069	303959131545338	2	28	N,N-dimethylaniline monooxygenase activity
GO:0000287	825124425821937	0.664125273922571	434227330779055	3	40	magnesium ion binding
GO:0042578	829171876291148	0.721761709777289	803320561941252	6	74	phosphoric ester hydrolase activity
GO:0022853	841387155847587	0.54668911335578	173690932311622	1	16	active ion transmembrane transporter activity
GO:0003690	841387155847587	0.54668911335578	173690932311622	1	16	double-stranded DNA binding
GO:0030674	841387155847587	0.54668911335578	173690932311622	1	16	protein-macromolecule adaptor activity
GO:0003723	844918912463274	0.806543263021954	240996168582375	20	222	RNA binding
GO:0015291	852637134910515	0.585160202360877	325670498084291	2	30	secondary active transmembrane transporter activity
GO:0015926	852637134910515	0.585160202360877	325670498084291	2	30	glucosidase activity
GO:0030234	856183026496903	0.706202233980012	955300127713921	7	88	enzyme regulator activity
GO:0016835	862566514148792	0.641650907401878	597062579821201	4	55	carbon-oxygen lyase activity
GO:0016705	871129015616647	0.755605202266018	17911877394636	14	165	oxidoreductase activity, acting on paired donors, with incorporation or reduction of molecular oxygen
GO:0008171	874047662587043	0.482174688057041	195402298850575	1	18	O-methyltransferase activity
GO:0008289	876885436739053	0.54592467678471	347381864623244	2	32	lipid binding
GO:0035639	879331487054088	0.849674244033709	627458492975734	55	578	purine ribonucleoside triphosphate binding
GO:0051540	880862044696568	0.584459459459459	488505747126437	3	45	metal cluster binding
GO:0051536	880862044696568	0.584459459459459	488505747126437	3	45	iron-sulfur cluster binding
GO:0044877	880862044696568	0.584459459459459	488505747126437	3	45	protein-containing complex binding
GO:0015075	886856380371773	0.740416210295728	182375478927203	14	168	ion transmembrane transporter activity
GO:0098772	890761573870808	0.680011357183419	112899106002554	8	104	molecular function regulator
GO:0016831	897407179063278	0.511593591905565	369093231162197	2	34	carboxy-lyase activity
GO:0004674	897407179063278	0.511593591905565	369093231162197	2	34	protein serine/threonine kinase activity
GO:0032559	901421709742378	0.823953246984035	539527458492976	46	497	adenyl ribonucleotide binding
GO:0032555	901648409470786	0.835338634302853	636143039591315	55	586	purine ribonucleotide binding
GO:0020037	902987347198104	0.70818107241405	162835249042146	12	150	heme binding
GO:0030554	906837404921532	0.819945556239118	541698595146871	46	499	adenyl nucleotide binding
GO:0017076	909144093742811	0.830073519212096	639399744572158	55	589	purine nucleotide binding
GO:0140096	910189280533877	0.823066841415465	586206896551724	50	540	catalytic activity, acting on a protein
GO:0046906	911952739349378	0.697770154373928	165006385696041	12	152	tetrapyrrole binding
GO:0008235	920599108077467	0.390011223344557	23882503192848	1	22	metalloexopeptidase activity
GO:0016628	920599108077467	0.390011223344557	23882503192848	1	22	oxidoreductase activity, acting on the CH-CH group of donors, NAD or NADP as acceptor
GO:0005524	92401904846189	0.802884102126122	527586206896552	44	486	ATP binding
GO:0016462	928459775494704	0.747837801427994	308301404853129	24	284	pyrophosphatase activity
GO:0016817	931182851190068	0.744811482174849	309386973180077	24	285	hydrolase activity, acting on acid anhydrides
GO:0016818	931182851190068	0.744811482174849	309386973180077	24	285	hydrolase activity, acting on acid anhydrides, in phosphorus-containing anhydrides
GO:0005506	948604953445947	0.625378040762656	151979565772669	10	140	iron ion binding
GO:0016787	950638611262009	0.849804498331958	15404214559387	138	1419	hydrolase activity
GO:0008081	955420995533723	0.314685314685315	293103448275862	1	27	phosphoric diester hydrolase activity
GO:0016798	962143204898599	0.664819551008809	243167305236271	17	224	hydrolase activity, acting on glycosyl bonds
GO:0004672	96769661724402	0.588133283785458	16066411238825	10	148	protein kinase activity
GO:0004180	968479260327669	0.281957506095437	325670498084291	1	30	carboxypeptidase activity
GO:0008324	96927836382384	0.536837376460018	122669220945083	7	113	cation transmembrane transporter activity
GO:0004842	971919884085702	0.272502805836139	336526181353768	1	31	ubiquitin-protein transferase activity
GO:0016772	972354182668905	0.714584566804816	425542784163474	32	392	transferase activity, transferring phosphorus-containing groups
GO:0017111	973149796139524	0.66717879777223	2985312899106	21	275	nucleoside-triphosphatase activity
GO:0004553	974788035318391	0.60488999486511	203001277139208	13	187	hydrolase activity, hydrolyzing O-glycosyl compounds
GO:0019787	977716952180231	0.255366161616162	35823754789272	1	33	ubiquitin-like protein transferase activity
GO:0016887	97810903113751	0.605502222794923	218199233716475	14	201	ATPase activity
GO:0008238	979768195139952	0.38795045045045	716475095785441	3	66	exopeptidase activity
GO:0015318	982919919336095	0.51485898163922	145466155810983	8	134	inorganic molecular entity transmembrane transporter activity
GO:0140097	98750481296342	0.220629720629721	412515964240102	1	38	catalytic activity, acting on DNA
GO:0022890	987899026037142	0.427386262265834	108556832694764	5	100	inorganic cation transmembrane transporter activity
GO:0016301	989710509523304	0.633514609641442	356066411238825	24	328	kinase activity
GO:0016773	993581226646507	0.520112875560228	214942528735632	12	198	phosphotransferase activity, alcohol group as acceptor
GO:0046873	994560597995495	0.262416362944024	694763729246488	2	64	metal ion transmembrane transporter activity
GO:0004386	996150028839999	0.300613113113113	911877394636015	3	84	helicase activity
GO:0030246	996816391234971	0.293247313578639	933588761174968	3	86	carbohydrate binding

## Sheet: up_in_WT_CCOver
GOCCID	Pvalue	OddsRatio	ExpCount	Count	Size	Term
GO:0005739	973195	2.65625950576125	267437208268504	57	256	mitochondrion
GO:0043226	2.61889e+06	1.71495956873315	179579906645921	235	1719	organelle
GO:0043229	2.84184e+06	1.71326974060255	177803956434763	233	1702	intracellular organelle
GO:0043231	3.54341e+06	1.71750615996967	160148921982663	214	1533	intracellular membrane-bounded organelle
GO:0043227	5.41808e+06	1.70268843071218	16276061346966	216	1558	membrane-bounded organelle
GO:0005622	3.21894e+07	1.63416040595756	202667259390976	254	1940	intracellular anatomical structure
GO:0005759	5.24016e+08	5.28	417870637919538	15	40	mitochondrial matrix
GO:0005740	6.87419e+09	2.65330848089469	118048455212269	26	113	mitochondrial envelope
GO:0000313	214094070295856	21.6505376344086	731273616359191	5	7	organellar ribosome
GO:0005761	214094070295856	21.6505376344086	731273616359191	5	7	mitochondrial ribosome
GO:0031967	255343856188383	2.27889149760199	148344076461436	29	142	organelle envelope
GO:0031975	255343856188383	2.27889149760199	148344076461436	29	142	envelope
GO:0031966	485798095461123	2.48746565934066	104467659479884	22	100	mitochondrial membrane
GO:0098798	864753665053971	3.49257641921397	438764169815515	12	42	mitochondrial protein-containing complex
GO:0000127	113359578361063	Inf	313402978439653	3	3	transcription factor TFIIIC complex
GO:0005840	148841461385224	2.08628173628174	142076016892643	26	136	ribosome
GO:0035097	418114298923824	25.8758029978587	417870637919538	3	4	histone methyltransferase complex
GO:0005743	509353476896423	2.29248212609229	80440097799511	16	77	mitochondrial inner membrane
GO:0019866	523135306310264	2.21916905538533	877528339631029	17	84	organelle inner membrane
GO:0019867	547419265924129	4.04578833693304	229828850855746	7	22	outer membrane
GO:0005737	696691357697048	1.33634535328533	96737052678373	118	926	cytoplasm
GO:0005741	780778894876504	4.32866379310345	188041787063792	6	18	mitochondrial outer membrane
GO:0090576	964299844831187	12.9346895074946	522338297399422	3	5	RNA polymerase III transcription regulator complex
GO:0005634	106916375109749	1.29941561777549	109273171815959	130	1046	nucleus
GO:0000314	10892692818156	Inf	208935318959769	2	2	organellar small ribosomal subunit
GO:0005763	10892692818156	Inf	208935318959769	2	2	mitochondrial small ribosomal subunit
GO:0043233	12910665548077	1.63302552071256	206845965770171	31	198	organelle lumen
GO:0031968	136115447920733	3.70843596059113	208935318959769	6	20	organelle outer membrane
GO:0031312	178001308966465	8.62098501070664	626805956879307	3	6	extrinsic component of organelle membrane
GO:0031314	178001308966465	8.62098501070664	626805956879307	3	6	extrinsic component of mitochondrial inner membrane
GO:0070469	200506080400151	3.92766373411535	167148255167815	5	16	respirasome
GO:0031090	217037059193111	1.48094847587807	283107357190487	39	271	organelle membrane
GO:1990204	218980023611497	3.2432650862069	229828850855746	6	22	oxidoreductase complex
GO:0031974	257243868838763	1.50085288829468	243409646588131	34	233	membrane-enclosed lumen
GO:0070013	257243868838763	1.50085288829468	243409646588131	34	233	intracellular organelle lumen
GO:0045271	304108868872468	17.2136752136752	313402978439653	2	3	respiratory chain complex I
GO:0005960	304108868872468	17.2136752136752	313402978439653	2	3	glycine cleavage complex
GO:0005747	304108868872468	17.2136752136752	313402978439653	2	3	mitochondrial respiratory chain complex I
GO:0048188	304108868872468	17.2136752136752	313402978439653	2	3	Set1C/COMPASS complex
GO:0030964	304108868872468	17.2136752136752	313402978439653	2	3	NADH dehydrogenase complex
GO:1990904	36329593272588	1.51215015920898	19848855301178	28	190	ribonucleoprotein complex
GO:0044391	502838315968207	2.87741935483871	208935318959769	5	20	ribosomal subunit
GO:0098799	566406307852553	8.60470085470086	417870637919538	2	4	outer mitochondrial membrane protein complex
GO:0042645	566406307852553	8.60470085470086	417870637919538	2	4	mitochondrial nucleoid
GO:0005667	719236177947426	2.53763440860215	229828850855746	5	22	transcription regulator complex
GO:0019898	778779158029102	3.69103701437749	104467659479884	3	10	extrinsic component of membrane
GO:0009295	87972385676551	5.73504273504274	522338297399422	2	5	nucleoid
GO:0034708	990773654421119	3.22885438972163	114914425427873	3	11	methyltransferase complex
GO:0000500	104467659479884	Inf	104467659479884	1	1	RNA polymerase I upstream activating factor complex
GO:0034066	104467659479884	Inf	104467659479884	1	1	Ric1-Rgp1 guanyl-nucleotide exchange factor complex
GO:0005953	104467659479884	Inf	104467659479884	1	1	CAAX-protein geranylgeranyltransferase complex
GO:0001401	104467659479884	Inf	104467659479884	1	1	SAM complex
GO:0001405	104467659479884	Inf	104467659479884	1	1	PAM complex, Tim23 associated import motor
GO:0071339	104467659479884	Inf	104467659479884	1	1	MLL1 complex
GO:0005688	104467659479884	Inf	104467659479884	1	1	U6 snRNP
GO:0032045	104467659479884	Inf	104467659479884	1	1	guanyl-nucleotide exchange factor complex
GO:0097344	104467659479884	Inf	104467659479884	1	1	Rix1 complex
GO:0048189	104467659479884	Inf	104467659479884	1	1	Lid2 complex
GO:0044665	104467659479884	Inf	104467659479884	1	1	MLL1/2 complex
GO:1990112	104467659479884	Inf	104467659479884	1	1	RQC complex
GO:0000120	104467659479884	Inf	104467659479884	1	1	RNA polymerase I transcription regulator complex
GO:0110165	11728882648784	2.64307228915663	465090020004445	468	4452	cellular anatomical entity
GO:0015934	122291686520334	2.86937901498929	125361191375861	3	12	large ribosomal subunit
GO:0043228	159132634164765	1.19188236723782	416825961324739	48	399	non-membrane-bounded organelle
GO:0043232	159132634164765	1.19188236723782	416825961324739	48	399	intracellular non-membrane-bounded organelle
GO:0030658	160776295237318	3.43931623931624	731273616359191	2	7	transport vesicle membrane
GO:0032991	176529712222514	1.14333261948103	66859302067126	74	640	protein-containing complex
GO:0098588	178628418174131	1.35061813186813	115959102022672	15	111	bounding membrane of organelle
GO:0005951	198042626141613	8.58848614072495	208935318959769	1	2	carbamoyl-phosphate synthase complex
GO:0031251	198042626141613	8.58848614072495	208935318959769	1	2	PAN complex
GO:0031390	198042626141613	8.58848614072495	208935318959769	1	2	Ctf18 RFC-like complex
GO:0000938	198042626141613	8.58848614072495	208935318959769	1	2	GARP complex
GO:0002178	198042626141613	8.58848614072495	208935318959769	1	2	palmitoyltransferase complex
GO:0031211	198042626141613	8.58848614072495	208935318959769	1	2	endoplasmic reticulum palmitoyltransferase complex
GO:0017102	198042626141613	8.58848614072495	208935318959769	1	2	methionyl glutamyl tRNA synthetase complex
GO:1990726	198042626141613	8.58848614072495	208935318959769	1	2	Lsm1-7-Pat1 complex
GO:0097361	198042626141613	8.58848614072495	208935318959769	1	2	CIA complex
GO:0005742	198042626141613	8.58848614072495	208935318959769	1	2	mitochondrial outer membrane translocase complex
GO:0044695	198042626141613	8.58848614072495	208935318959769	1	2	Dsc E3 ubiquitin ligase complex
GO:0009331	198042626141613	8.58848614072495	208935318959769	1	2	glycerol-3-phosphate dehydrogenase complex
GO:0017059	198042626141613	8.58848614072495	208935318959769	1	2	serine C-palmitoyltransferase complex
GO:1905961	198042626141613	8.58848614072495	208935318959769	1	2	protein-cysteine S-palmitoyltransferase complex
GO:0000812	198042626141613	8.58848614072495	208935318959769	1	2	Swr1 complex
GO:0035339	198042626141613	8.58848614072495	208935318959769	1	2	SPOTS complex
GO:0033588	198042626141613	8.58848614072495	208935318959769	1	2	elongator holoenzyme complex
GO:0033573	198042626141613	8.58848614072495	208935318959769	1	2	high-affinity iron permease complex
GO:0005746	200195799845046	2.86538461538462	835741275839075	2	8	mitochondrial respirasome
GO:0015629	23737372731782	1.7206008583691	250722382751723	4	24	actin cytoskeleton
GO:0098803	240551983205263	2.45543345543346	94020893531896	2	9	respiratory chain complex
GO:0005758	240551983205263	2.45543345543346	94020893531896	2	9	mitochondrial intermembrane space
GO:0030133	240551983205263	2.45543345543346	94020893531896	2	9	transport vesicle
GO:0015935	240551983205263	2.45543345543346	94020893531896	2	9	small ribosomal subunit
GO:0097525	281220500055852	2.14797008547009	104467659479884	2	10	spliceosomal snRNP complex
GO:0031970	281220500055852	2.14797008547009	104467659479884	2	10	organelle envelope lumen
GO:0030532	281220500055852	2.14797008547009	104467659479884	2	10	small nuclear ribonucleoprotein complex
GO:0030662	281220500055852	2.14797008547009	104467659479884	2	10	coated vesicle membrane
GO:0036464	281220500055852	2.14797008547009	104467659479884	2	10	cytoplasmic ribonucleoprotein granule
GO:0008303	281858495768796	4.29317697228145	313402978439653	1	3	caspase complex
GO:0046540	281858495768796	4.29317697228145	313402978439653	1	3	U4/U6 x U5 tri-snRNP complex
GO:1905862	281858495768796	4.29317697228145	313402978439653	1	3	ferroxidase complex
GO:0012510	281858495768796	4.29317697228145	313402978439653	1	3	trans-Golgi network transport vesicle membrane
GO:0000315	281858495768796	4.29317697228145	313402978439653	1	3	organellar large ribosomal subunit
GO:0000922	281858495768796	4.29317697228145	313402978439653	1	3	spindle pole
GO:0097526	281858495768796	4.29317697228145	313402978439653	1	3	spliceosomal tri-snRNP complex
GO:0030125	281858495768796	4.29317697228145	313402978439653	1	3	clathrin vesicle coat
GO:0005762	281858495768796	4.29317697228145	313402978439653	1	3	mitochondrial large ribosomal subunit
GO:0030119	281858495768796	4.29317697228145	313402978439653	1	3	AP-type membrane coat adaptor complex
GO:0005788	281858495768796	4.29317697228145	313402978439653	1	3	endoplasmic reticulum lumen
GO:0030130	281858495768796	4.29317697228145	313402978439653	1	3	clathrin coat of trans-Golgi network vesicle
GO:0030131	281858495768796	4.29317697228145	313402978439653	1	3	clathrin adaptor complex
GO:0005744	281858495768796	4.29317697228145	313402978439653	1	3	TIM23 mitochondrial import inner membrane translocase complex
GO:0009341	281858495768796	4.29317697228145	313402978439653	1	3	beta-galactosidase complex
GO:0035267	281858495768796	4.29317697228145	313402978439653	1	3	NuA4 histone acetyltransferase complex
GO:0008290	281858495768796	4.29317697228145	313402978439653	1	3	F-actin capping protein complex
GO:0000118	281858495768796	4.29317697228145	313402978439653	1	3	histone deacetylase complex
GO:0030665	281858495768796	4.29317697228145	313402978439653	1	3	clathrin-coated vesicle membrane
GO:0042765	281858495768796	4.29317697228145	313402978439653	1	3	GPI-anchor transamidase complex
GO:0120114	288746453746298	1.71905781584582	188041787063792	3	18	Sm-like protein family complex
GO:0030659	321696752192238	1.90883190883191	114914425427873	2	11	cytoplasmic vesicle membrane
GO:0035770	321696752192238	1.90883190883191	114914425427873	2	11	ribonucleoprotein granule
GO:0098800	348589849278606	1.51605995717345	208935318959769	3	20	inner mitochondrial membrane protein complex
GO:0005956	356931117429976	2.86140724946695	417870637919538	1	4	protein kinase CK2 complex
GO:0043189	356931117429976	2.86140724946695	417870637919538	1	4	H4/H2A histone acetyltransferase complex
GO:0012507	356931117429976	2.86140724946695	417870637919538	1	4	ER to Golgi transport vesicle membrane
GO:0030118	356931117429976	2.86140724946695	417870637919538	1	4	clathrin coat
GO:0030140	356931117429976	2.86140724946695	417870637919538	1	4	trans-Golgi network transport vesicle
GO:0019008	356931117429976	2.86140724946695	417870637919538	1	4	molybdopterin synthase complex
GO:1902495	356931117429976	2.86140724946695	417870637919538	1	4	transmembrane transporter complex
GO:0005869	356931117429976	2.86140724946695	417870637919538	1	4	dynactin complex
GO:1902562	356931117429976	2.86140724946695	417870637919538	1	4	H4 histone acetyltransferase complex
GO:0005768	359483477783826	1.37476394849785	302956212491665	4	29	endosome
GO:0005777	359483477783826	1.37476394849785	302956212491665	4	29	peroxisome
GO:0042579	359483477783826	1.37476394849785	302956212491665	4	29	microbody
GO:0012506	361577765326619	1.71752136752137	125361191375861	2	12	vesicle membrane
GO:0005783	369994038886386	1.13215731636784	134763280729051	15	129	endoplasmic reticulum
GO:0000932	424170800368333	2.1455223880597	522338297399422	1	5	P-body
GO:0031227	424170800368333	2.1455223880597	522338297399422	1	5	intrinsic component of endoplasmic reticulum membrane
GO:0030176	424170800368333	2.1455223880597	522338297399422	1	5	integral component of endoplasmic reticulum membrane
GO:0030136	424170800368333	2.1455223880597	522338297399422	1	5	clathrin-coated vesicle
GO:0005732	424170800368333	2.1455223880597	522338297399422	1	5	sno(s)RNA-containing ribonucleoprotein complex
GO:1905354	424170800368333	2.1455223880597	522338297399422	1	5	exoribonuclease complex
GO:0000176	424170800368333	2.1455223880597	522338297399422	1	5	nuclear exosome (RNase complex)
GO:0000178	424170800368333	2.1455223880597	522338297399422	1	5	exosome (RNase complex)
GO:0005849	424170800368333	2.1455223880597	522338297399422	1	5	mRNA cleavage factor complex
GO:0010494	424170800368333	2.1455223880597	522338297399422	1	5	cytoplasmic stress granule
GO:0031224	438358516331524	1.43055555555556	146254723271838	2	14	intrinsic component of membrane
GO:0016021	438358516331524	1.43055555555556	146254723271838	2	14	integral component of membrane
GO:0005730	456818715898163	1.11291096712263	637252722827295	7	61	nucleolus
GO:0000930	484393257828698	1.71599147121535	626805956879307	1	6	gamma-tubulin complex
GO:0005934	484393257828698	1.71599147121535	626805956879307	1	6	cellular bud tip
GO:0070993	484393257828698	1.71599147121535	626805956879307	1	6	translation preinitiation complex
GO:0016282	484393257828698	1.71599147121535	626805956879307	1	6	eukaryotic 43S preinitiation complex
GO:0030660	484393257828698	1.71599147121535	626805956879307	1	6	Golgi-associated vesicle membrane
GO:0005681	493317472974157	1.17004087989099	261169148699711	3	25	spliceosomal complex
GO:0098796	497624134388574	1.04639448568399	961102467214937	10	92	membrane protein complex
GO:0030135	50982813732367	1.22557997557998	167148255167815	2	16	coated vesicle
GO:0005789	535960009108445	1.01544126041786	887975105579017	9	85	endoplasmic reticulum membrane
GO:0005798	538329418260595	1.42963752665245	731273616359191	1	7	Golgi-associated vesicle
GO:0005778	538329418260595	1.42963752665245	731273616359191	1	7	peroxisomal membrane
GO:0031903	538329418260595	1.42963752665245	731273616359191	1	7	microbody membrane
GO:0030479	538329418260595	1.42963752665245	731273616359191	1	7	actin cortical patch
GO:0042175	550671516612816	1.00200016902837	898421871527006	9	86	nuclear outer membrane-endoplasmic reticulum membrane network
GO:1990234	570485834967781	0.981821895424837	111780395643476	11	107	transferase complex
GO:0005794	574165156073525	0.988975464190981	60591242498333	6	58	Golgi apparatus
GO:0030864	586634220891388	1.22509899482181	835741275839075	1	8	cortical actin cytoskeleton
GO:0000940	586634220891388	1.22509899482181	835741275839075	1	8	condensed chromosome outer kinetochore
GO:0000942	586634220891388	1.22509899482181	835741275839075	1	8	condensed nuclear chromosome outer kinetochore
GO:0030120	586634220891388	1.22509899482181	835741275839075	1	8	vesicle coat
GO:0000778	586634220891388	1.22509899482181	835741275839075	1	8	condensed nuclear chromosome kinetochore
GO:0030134	586634220891388	1.22509899482181	835741275839075	1	8	COPII-coated ER to Golgi transport vesicle
GO:0031300	586634220891388	1.22509899482181	835741275839075	1	8	intrinsic component of organelle membrane
GO:0031301	586634220891388	1.22509899482181	835741275839075	1	8	integral component of organelle membrane
GO:0097346	586634220891388	1.22509899482181	835741275839075	1	8	INO80-type complex
GO:0000131	586634220891388	1.22509899482181	835741275839075	1	8	incipient cellular bud site
GO:0061645	586634220891388	1.22509899482181	835741275839075	1	8	endocytic patch
GO:0042729	586634220891388	1.22509899482181	835741275839075	1	8	DASH complex
GO:0031410	591752931152612	0.973851417399805	511891531451434	5	49	cytoplasmic vesicle
GO:0140534	605244503984351	1.00854700854701	19848855301178	2	19	endoplasmic reticulum protein-containing complex
GO:1902494	607588153393934	0.959305980470223	248633029562125	24	238	catalytic complex
GO:0031982	610243751886186	0.951971326164875	522338297399422	5	50	vesicle
GO:0097708	610243751886186	0.951971326164875	522338297399422	5	50	intracellular vesicle
GO:0030880	613754664541182	0.952074391988555	417870637919538	4	40	RNA polymerase complex
GO:0000428	613754664541182	0.952074391988555	417870637919538	4	40	DNA-directed RNA polymerase complex
GO:0030863	629894500602153	1.07169509594883	94020893531896	1	9	cortical cytoskeleton
GO:0048475	629894500602153	1.07169509594883	94020893531896	1	9	coated membrane
GO:0030117	629894500602153	1.07169509594883	94020893531896	1	9	membrane coat
GO:0098797	629894500602153	1.07169509594883	94020893531896	1	9	plasma membrane protein complex
GO:0005774	633685270846747	0.926110660016239	428317403867526	4	41	vacuolar membrane
GO:0010008	633761687840545	0.952279202279202	208935318959769	2	20	endosome membrane
GO:0140513	634645039217338	0.93730010258886	169237608357413	16	162	nuclear protein-containing complex
GO:0012505	648233791211656	0.935234541577825	232962880640142	22	223	endomembrane system
GO:1990351	668636056218409	0.952380952380952	104467659479884	1	10	transporter complex
GO:0000794	668636056218409	0.952380952380952	104467659479884	1	10	condensed nuclear chromosome
GO:0005875	668636056218409	0.952380952380952	104467659479884	1	10	microtubule associated complex
GO:0005811	668636056218409	0.952380952380952	104467659479884	1	10	lipid droplet
GO:1905369	671510777632473	0.878177616375041	449210935763503	4	43	endopeptidase complex
GO:0000781	685919017224906	0.856623931623932	229828850855746	2	22	chromosome, telomeric region
GO:0099023	703329986621026	0.856929637526652	114914425427873	1	11	vesicle tethering complex
GO:0072686	703329986621026	0.856929637526652	114914425427873	1	11	mitotic spindle
GO:0000777	703329986621026	0.856929637526652	114914425427873	1	11	condensed chromosome kinetochore
GO:0000779	703329986621026	0.856929637526652	114914425427873	1	11	condensed chromosome, centromeric region
GO:0005643	703329986621026	0.856929637526652	114914425427873	1	11	nuclear pore
GO:0098687	706560941140273	0.834920967235423	47010446765948	4	45	chromosomal region
GO:0005829	714250156771397	0.854761904761905	919315403422983	8	88	cytosol
GO:0098827	720671637421101	0.854446854663774	103422982885086	9	99	endoplasmic reticulum subcompartment
GO:0031981	726430358997036	0.866948167396061	147299399866637	13	141	nuclear lumen
GO:0000775	731827641516572	0.778360528360528	250722382751723	2	24	chromosome, centromeric region
GO:0000139	731827641516572	0.778360528360528	250722382751723	2	24	Golgi membrane
GO:0005618	734398370375063	0.778833107191316	125361191375861	1	12	cell wall
GO:0090575	734398370375063	0.778833107191316	125361191375861	1	12	RNA polymerase II transcription regulator complex
GO:0009277	734398370375063	0.778833107191316	125361191375861	1	12	fungal-type cell wall
GO:0005816	734398370375063	0.778833107191316	125361191375861	1	12	spindle pole body
GO:0070603	734398370375063	0.778833107191316	125361191375861	1	12	SWI/SNF superfamily-type complex
GO:0005874	752567656172434	0.744332961724266	261169148699711	2	25	microtubule
GO:0055029	752567656172434	0.744332961724266	261169148699711	2	25	nuclear DNA-directed RNA polymerase complex
GO:0005773	753087212233239	0.791517323775388	616359190931318	5	59	vacuole
GO:0005933	762219356763233	0.713752665245203	13580795732385	1	13	cellular bud
GO:0016592	762219356763233	0.713752665245203	13580795732385	1	13	mediator complex
GO:0030312	762219356763233	0.713752665245203	13580795732385	1	13	external encapsulating structure
GO:0005654	768328365196399	0.759942775393419	511891531451434	4	49	nucleoplasm
GO:0099513	771911946030359	0.713141025641026	271615914647699	2	26	polymeric cytoskeletal fiber
GO:0005856	778138725447083	0.776449843260188	752167148255168	6	72	cytoskeleton
GO:0005815	787131729104134	0.658684598983106	146254723271838	1	14	microtubule organizing center
GO:0000123	787131729104134	0.658684598983106	146254723271838	1	14	histone acetyltransferase complex
GO:0098791	78992509964454	0.684444444444444	282062680595688	2	27	Golgi apparatus subcompartment
GO:0000502	804055678495177	0.693095665258406	417870637919538	3	40	proteasome complex
GO:0000228	80667346563912	0.657955292570677	292509446543676	2	28	nuclear chromosome
GO:0099080	807620121277103	0.711909871244635	543231829295399	4	52	supramolecular complex
GO:0061695	807620121277103	0.711909871244635	543231829295399	4	52	transferase complex, transferring phosphorus-containing groups
GO:0000151	809438994950523	0.611483399329881	156701489219827	1	15	ubiquitin ligase complex
GO:0015630	817505973835843	0.67468725346557	428317403867526	3	41	microtubule cytoskeleton
GO:1905368	819450796590255	0.697205920995007	553678595243387	4	53	peptidase complex
GO:0099081	822224082819274	0.633428300094967	302956212491665	2	29	supramolecular polymer
GO:0099512	822224082819274	0.633428300094967	302956212491665	2	29	supramolecular fiber
GO:0031248	829413052125647	0.570575692963753	167148255167815	1	16	protein acetyltransferase complex
GO:1902493	829413052125647	0.570575692963753	167148255167815	1	16	acetyltransferase complex
GO:0005819	829413052125647	0.570575692963753	167148255167815	1	16	spindle
GO:0140535	849989423711432	0.761585087662126	152522782840631	12	146	intracellular protein-containing complex
GO:0030427	863310456869939	0.50319829424307	188041787063792	1	18	site of polarized growth
GO:0032040	863310456869939	0.50319829424307	188041787063792	1	18	small-subunit processome
GO:0000793	877647454252471	0.475124378109453	19848855301178	1	19	condensed chromosome
GO:0000776	877647454252471	0.475124378109453	19848855301178	1	19	kinetochore
GO:0005886	88513077236875	0.635852993099021	752167148255168	5	72	plasma membrane
GO:0031984	898830556683441	0.682774248528045	12640586797066	9	121	organelle subcompartment
GO:0000785	89931738469746	0.556233125407318	511891531451434	3	49	chromatin
GO:1904949	901975561690349	0.427398720682303	219382084907757	1	21	ATPase complex
GO:0005635	912263968569656	0.406944867499239	229828850855746	1	22	nuclear envelope
GO:0071944	91380485696466	0.686002178649238	15356745943543	11	147	cell periphery
GO:0005938	943709037962621	0.341492537313433	271615914647699	1	26	cell cortex
GO:0030684	954918261827745	0.316038853352286	292509446543676	1	28	preribosome
GO:0005694	961788995995867	0.554167255404614	119093131807068	7	114	chromosome
GO:0005576	978959730744647	0.558306939245609	168192931762614	10	161	extracellular region
GO:0016020	992547946702402	0.785007731161736	315178928650811	292	3017	membrane

## Sheet: up_in_WT_BPOver
GOBPID	Pvalue	OddsRatio	ExpCount	Count	Size	Term
GO:0044271	1.73224e+07	1.73391829898784	114284356894554	161	1047	cellular nitrogen compound biosynthetic process
GO:0010467	3.4392e+07	1.70158982511924	11897798377752	165	1090	gene expression
GO:0034645	5.57413e+07	1.71819796134865	10369640787949	147	950	cellular macromolecule biosynthetic process
GO:0009059	9.51383e+07	1.6950199459529	105442873696408	148	966	macromolecule biosynthetic process
GO:0044249	2.6716e+08	1.58879343816735	154016454229432	199	1411	cellular biosynthetic process
GO:0009058	1.20821e+08	1.52698863636364	172354345307068	215	1579	biosynthetic process
GO:0006351	2.20381e+09	1.66081738933545	755346465816918	108	692	transcription, DNA-templated
GO:0016070	2.80362e+09	1.57196078067948	104242178447277	140	955	RNA metabolic process
GO:1901576	2.84502e+09	1.50460160728089	15991077636153	200	1465	organic substance biosynthetic process
GO:0097659	3.27206e+09	1.64090208712705	761895712630359	108	698	nucleic acid-templated transcription
GO:0006357	3.53722e+09	1.72369761757517	575242178447277	86	527	regulation of transcription by RNA polymerase II
GO:0032774	3.72431e+09	1.63435336162609	764078794901506	108	700	RNA biosynthetic process
GO:0006366	110022833104691	1.65552871636023	592706836616454	86	543	transcription by RNA polymerase II
GO:0034641	121500230617117	1.45306216313331	1594741599073	196	1461	cellular nitrogen compound metabolic process
GO:0019438	12571536826556	1.53472900342169	927809965237543	124	850	aromatic compound biosynthetic process
GO:0018130	183061244566265	1.5093623501144	971471610660487	128	890	heterocycle biosynthetic process
GO:0006355	209880275106936	1.57994029850746	689853997682503	96	632	regulation of transcription, DNA-templated
GO:1903506	209880275106936	1.57994029850746	689853997682503	96	632	regulation of nucleic acid-templated transcription
GO:2001141	209880275106936	1.57994029850746	689853997682503	96	632	regulation of RNA biosynthetic process
GO:0010468	26319133568072	1.54929734864359	746614136732329	102	684	regulation of gene expression
GO:0051252	300119855687151	1.55961623616236	696403244495944	96	638	regulation of RNA metabolic process
GO:0019219	401037656969388	1.54302010968921	701860950173812	96	643	regulation of nucleobase-containing compound metabolic process
GO:0034654	423825270071078	1.49099284564114	88087369640788	116	807	nucleobase-containing compound biosynthetic process
GO:0009889	696563647121369	1.50832479993932	721508690614137	97	661	regulation of biosynthetic process
GO:0031326	696563647121369	1.50832479993932	721508690614137	97	661	regulation of cellular biosynthetic process
GO:0010556	739728461876753	1.50755555555556	713867902665122	96	654	regulation of macromolecule biosynthetic process
GO:2000112	739728461876753	1.50755555555556	713867902665122	96	654	regulation of cellular macromolecule biosynthetic process
GO:0006807	101010448265479	1.36065172054223	238938354577057	271	2189	nitrogen compound metabolic process
GO:0006384	129315686236769	Inf	327462340672074	3	3	transcription initiation from RNA polymerase III promoter
GO:1901362	136323691637119	1.40776954849737	104460486674392	131	957	organic cyclic compound biosynthetic process
GO:0060255	137216725466328	1.45696892531731	78045191193511	102	715	regulation of macromolecule metabolic process
GO:0006399	138040824863969	2.44387338325391	916894553881808	19	84	tRNA metabolic process
GO:0090304	138983467303735	1.39163588704873	116576593279258	144	1068	nucleic acid metabolic process
GO:0019222	164722206071644	1.4443108974359	793550405561993	103	727	regulation of metabolic process
GO:1901566	176687786951606	1.53684673366834	511932792584009	71	469	organonitrogen compound biosynthetic process
GO:0051171	202019060443724	1.44326498079849	753163383545771	98	690	regulation of nitrogen compound metabolic process
GO:0031323	268603093685866	1.42614792830436	759712630359212	98	696	regulation of cellular metabolic process
GO:0006725	324524203892877	1.33131192966676	143537659327926	170	1315	cellular aromatic compound metabolic process
GO:0080090	327397015640983	1.41622702556959	755346465816918	97	692	regulation of primary metabolic process
GO:0044260	503821276850149	1.30664130252336	152597450753187	178	1398	cellular macromolecule metabolic process
GO:0045893	50407309335159	1.85522817899867	162639629200463	27	149	positive regulation of transcription, DNA-templated
GO:1903508	553591213182361	1.83965062623599	163731170336037	27	150	positive regulation of nucleic acid-templated transcription
GO:1902680	553591213182361	1.83965062623599	163731170336037	27	150	positive regulation of RNA biosynthetic process
GO:0044237	561173728577786	1.29627928099191	272994438006952	299	2501	cellular metabolic process
GO:0006418	572809742071153	3.23630717108978	349293163383546	9	32	tRNA aminoacylation for protein translation
GO:0043038	572809742071153	3.23630717108978	349293163383546	9	32	amino acid activation
GO:0043039	572809742071153	3.23630717108978	349293163383546	9	32	tRNA aminoacylation
GO:0051254	664859962481414	1.80924324324324	165914252607184	27	152	positive regulation of RNA metabolic process
GO:0046483	693486272418174	1.29474893617021	146921436848204	171	1346	heterocycle metabolic process
GO:0006139	813087743674043	1.29458450046685	134041251448436	157	1228	nucleobase-containing compound metabolic process
GO:0045935	866072990776613	1.76541385135135	169188876013905	27	155	positive regulation of nucleobase-containing compound metabolic process
GO:0010557	866072990776613	1.76541385135135	169188876013905	27	155	positive regulation of macromolecule biosynthetic process
GO:0043604	102266513498197	1.59533262436488	253237543453071	37	232	amide biosynthetic process
GO:0006400	102367232592176	3.14553121464569	316546929316338	8	29	tRNA modification
GO:0006412	10515617451054	1.63836427008187	220491309385863	33	202	translation
GO:0009891	111482328383988	1.72359191252321	172463499420626	27	158	positive regulation of biosynthetic process
GO:0031328	111482328383988	1.72359191252321	172463499420626	27	158	positive regulation of cellular biosynthetic process
GO:0050789	112229794686974	1.31298944501192	954006952491309	115	874	regulation of biological process
GO:0046900	118920800584048	Inf	218308227114716	2	2	tetrahydrofolylpolyglutamate metabolic process
GO:0046901	118920800584048	Inf	218308227114716	2	2	tetrahydrofolylpolyglutamate biosynthetic process
GO:0019464	118920800584048	Inf	218308227114716	2	2	glycine decarboxylation via glycine cleavage system
GO:0043043	124832033192555	1.60239631810351	231406720741599	34	212	peptide biosynthetic process
GO:0006518	136865488242051	1.57874617737003	241230590961761	35	221	peptide metabolic process
GO:0010604	14789897844719	1.65992667659254	184470451911935	28	169	positive regulation of macromolecule metabolic process
GO:0009451	151075993488501	2.50509432722014	46936268829664	10	43	RNA modification
GO:0050794	153082542674952	1.29981406291504	916894553881808	110	840	regulation of cellular process
GO:0051173	159492784150704	1.6477919435348	185561993047509	28	170	positive regulation of nitrogen compound metabolic process
GO:1901360	163086541550506	1.24935510204082	15576292004635	177	1427	organic cyclic compound metabolic process
GO:0006783	172036186170412	5.47894361170592	109154113557358	4	10	heme biosynthetic process
GO:0006779	172036186170412	5.47894361170592	109154113557358	4	10	porphyrin-containing compound biosynthetic process
GO:0042168	172036186170412	5.47894361170592	109154113557358	4	10	heme metabolic process
GO:0033014	172036186170412	5.47894361170592	109154113557358	4	10	tetrapyrrole biosynthetic process
GO:0045944	191809425623794	1.81525277184417	1157033603708	19	106	positive regulation of transcription by RNA polymerase II
GO:0043170	198435153880287	1.22918155116298	202590034762457	224	1856	macromolecule metabolic process
GO:0009893	228793319211309	1.58959475438031	191019698725377	28	175	positive regulation of metabolic process
GO:0031325	228793319211309	1.58959475438031	191019698725377	28	175	positive regulation of cellular metabolic process
GO:0006383	247472378486562	4.69501376567758	120069524913094	4	11	transcription by RNA polymerase III
GO:0010035	247472378486562	4.69501376567758	120069524913094	4	11	response to inorganic substance
GO:0006778	247472378486562	4.69501376567758	120069524913094	4	11	porphyrin-containing compound metabolic process
GO:0033013	247472378486562	4.69501376567758	120069524913094	4	11	tetrapyrrole metabolic process
GO:0006490	323268316355008	6.15384615384615	764078794901506	3	7	oligosaccharide-lipid intermediate biosynthetic process
GO:0006488	323268316355008	6.15384615384615	764078794901506	3	7	dolichol-linked oligosaccharide biosynthetic process
GO:0046148	328296557542047	2.90474383301708	251054461181924	6	23	pigment biosynthetic process
GO:0016073	33089926450479	16.3880597014925	327462340672074	2	3	snRNA metabolic process
GO:0032447	33089926450479	16.3880597014925	327462340672074	2	3	protein urmylation
GO:0008152	332937671357642	1.246373680637	352349478563152	369	3228	metabolic process
GO:0034660	344101179611848	1.56402778246064	172463499420626	25	158	ncRNA metabolic process
GO:1901136	387412652781748	2.50627811094453	327462340672074	7	30	carbohydrate derivative catabolic process
GO:0009084	390220139572539	3.16193463189171	196477404403245	5	18	glutamine family amino acid biosynthetic process
GO:0022900	398813121855066	2.7426523297491	261969872537659	6	24	electron transport chain
GO:0043603	399798405757769	1.4055316091954	29580764774044	39	271	cellular amide metabolic process
GO:0048522	421739449313685	1.4499356244429	235772885283893	32	216	positive regulation of cellular process
GO:1901072	449855347298244	3.64977397097311	141900347624565	4	13	glucosamine-containing compound catabolic process
GO:0046348	449855347298244	3.64977397097311	141900347624565	4	13	amino sugar catabolic process
GO:0006032	449855347298244	3.64977397097311	141900347624565	4	13	chitin catabolic process
GO:0006743	476120245792799	4.92179487179487	873232908458864	3	8	ubiquinone metabolic process
GO:0006744	476120245792799	4.92179487179487	873232908458864	3	8	ubiquinone biosynthetic process
GO:0006526	476120245792799	4.92179487179487	873232908458864	3	8	arginine biosynthetic process
GO:1901661	476120245792799	4.92179487179487	873232908458864	3	8	quinone metabolic process
GO:1901663	476120245792799	4.92179487179487	873232908458864	3	8	quinone biosynthetic process
GO:0140053	483728414124153	2.93531575720417	20739281575898	5	19	mitochondrial gene expression
GO:0065007	491921170030115	1.21292730059306	107189339513326	122	982	biological regulation
GO:0048518	496444966660988	1.42550521968986	239047508690614	32	219	positive regulation of biological process
GO:0006352	566749615156742	2.46709677419355	283800695249131	6	26	DNA-templated transcription, initiation
GO:0042440	566749615156742	2.46709677419355	283800695249131	6	26	pigment metabolic process
GO:0072329	577230963295471	3.28394004282655	152815758980301	4	14	monocarboxylic acid catabolic process
GO:1990542	589324272893877	2.73891273247496	218308227114716	5	20	mitochondrial transmembrane transport
GO:0046434	589324272893877	2.73891273247496	218308227114716	5	20	organophosphate catabolic process
GO:0010038	614282811645588	8.19189765458422	436616454229432	2	4	response to metal ion
GO:0033617	614282811645588	8.19189765458422	436616454229432	2	4	mitochondrial cytochrome c oxidase assembly
GO:0006546	614282811645588	8.19189765458422	436616454229432	2	4	glycine catabolic process
GO:0019430	614282811645588	8.19189765458422	436616454229432	2	4	removal of superoxide radicals
GO:0043647	614282811645588	8.19189765458422	436616454229432	2	4	inositol phosphate metabolic process
GO:0006525	657777565539469	4.10042735042735	982387022016223	3	9	arginine metabolic process
GO:0042559	657777565539469	4.10042735042735	982387022016223	3	9	pteridine-containing compound biosynthetic process
GO:0006839	664458776892025	2.34900153609831	294716106604867	6	27	mitochondrial transport
GO:0046395	695256744148816	1.77847399829497	67675550405562	11	62	carboxylic acid catabolic process
GO:0006857	721743097138917	2.984621374343	163731170336037	4	15	oligopeptide transport
GO:0006026	721743097138917	2.984621374343	163731170336037	4	15	aminoglycan catabolic process
GO:0006040	771370638572377	2.241642228739	305631517960603	6	28	amino sugar metabolic process
GO:0008033	799010844865753	1.8525974025974	534855156431054	9	49	tRNA processing
GO:0044282	806340518974676	1.60491125699003	938725376593279	14	86	small molecule catabolic process
GO:0016054	836343406273911	1.71045939294504	698586326767092	11	64	organic acid catabolic process
GO:0042398	836584269108252	2.41542539762686	240139049826188	5	22	cellular modified amino acid biosynthetic process
GO:0035672	865952442411922	3.51373626373626	109154113557358	3	10	oligopeptide transmembrane transport
GO:0042181	865952442411922	3.51373626373626	109154113557358	3	10	ketone biosynthetic process
GO:0006520	923584505720417	1.35762280041715	217216685979143	28	199	cellular amino acid metabolic process
GO:0006167	951021259991661	5.45984363894812	54577056778679	2	5	AMP biosynthetic process
GO:0009303	951021259991661	5.45984363894812	54577056778679	2	5	rRNA transcription
GO:0006782	951021259991661	5.45984363894812	54577056778679	2	5	protoporphyrinogen IX biosynthetic process
GO:0001522	951021259991661	5.45984363894812	54577056778679	2	5	pseudouridine synthesis
GO:0008535	951021259991661	5.45984363894812	54577056778679	2	5	respiratory chain complex IV assembly
GO:0051125	951021259991661	5.45984363894812	54577056778679	2	5	regulation of actin nucleation
GO:0006641	951021259991661	5.45984363894812	54577056778679	2	5	triglyceride metabolic process
GO:0006638	951021259991661	5.45984363894812	54577056778679	2	5	neutral lipid metabolic process
GO:0006639	951021259991661	5.45984363894812	54577056778679	2	5	acylglycerol metabolic process
GO:0002943	951021259991661	5.45984363894812	54577056778679	2	5	tRNA dihydrouridine synthesis
GO:0071450	951021259991661	5.45984363894812	54577056778679	2	5	cellular response to oxygen radical
GO:0071451	951021259991661	5.45984363894812	54577056778679	2	5	cellular response to superoxide
GO:0034315	951021259991661	5.45984363894812	54577056778679	2	5	regulation of Arp2/3 complex-mediated actin nucleation
GO:0046501	951021259991661	5.45984363894812	54577056778679	2	5	protoporphyrinogen IX metabolic process
GO:0000303	951021259991661	5.45984363894812	54577056778679	2	5	response to superoxide
GO:0000305	951021259991661	5.45984363894812	54577056778679	2	5	response to oxygen radical
GO:0009071	951021259991661	5.45984363894812	54577056778679	2	5	serine family amino acid catabolic process
GO:0009987	955401945661364	1.20546037813119	391535805330243	402	3587	cellular process
GO:0045017	977775300098865	2.28063900810682	251054461181924	5	23	glycerolipid biosynthetic process
GO:0006022	977775300098865	2.28063900810682	251054461181924	5	23	aminoglycan metabolic process
GO:0019751	105941723456136	2.52413111513754	185561993047509	4	17	polyol metabolic process
GO:0009069	105941723456136	2.52413111513754	185561993047509	4	17	serine family amino acid metabolic process
GO:0046950	109154113557358	Inf	109154113557358	1	1	cellular ketone body metabolic process
GO:0046952	109154113557358	Inf	109154113557358	1	1	ketone body catabolic process
GO:0033540	109154113557358	Inf	109154113557358	1	1	fatty acid beta-oxidation using acyl-CoA oxidase
GO:0040031	109154113557358	Inf	109154113557358	1	1	snRNA modification
GO:0070900	109154113557358	Inf	109154113557358	1	1	mitochondrial tRNA modification
GO:0010043	109154113557358	Inf	109154113557358	1	1	response to zinc ion
GO:0006433	109154113557358	Inf	109154113557358	1	1	prolyl-tRNA aminoacylation
GO:0006437	109154113557358	Inf	109154113557358	1	1	tyrosyl-tRNA aminoacylation
GO:0006168	109154113557358	Inf	109154113557358	1	1	adenine salvage
GO:0006120	109154113557358	Inf	109154113557358	1	1	mitochondrial electron transport, NADH to ubiquinone
GO:0035674	109154113557358	Inf	109154113557358	1	1	tricarboxylic acid transmembrane transport
GO:0051351	109154113557358	Inf	109154113557358	1	1	positive regulation of ligase activity
GO:1990546	109154113557358	Inf	109154113557358	1	1	mitochondrial tricarboxylic acid transmembrane transport
GO:0051340	109154113557358	Inf	109154113557358	1	1	regulation of ligase activity
GO:0032958	109154113557358	Inf	109154113557358	1	1	inositol phosphate biosynthetic process
GO:0016031	109154113557358	Inf	109154113557358	1	1	tRNA import into mitochondrion
GO:0006729	109154113557358	Inf	109154113557358	1	1	tetrahydrobiopterin biosynthetic process
GO:0001558	109154113557358	Inf	109154113557358	1	1	regulation of cell growth
GO:0061688	109154113557358	Inf	109154113557358	1	1	glycolytic process via Entner-Doudoroff Pathway
GO:0030091	109154113557358	Inf	109154113557358	1	1	protein repair
GO:1903317	109154113557358	Inf	109154113557358	1	1	regulation of protein maturation
GO:1903319	109154113557358	Inf	109154113557358	1	1	positive regulation of protein maturation
GO:0006842	109154113557358	Inf	109154113557358	1	1	tricarboxylic acid transport
GO:0046396	109154113557358	Inf	109154113557358	1	1	D-galacturonate metabolic process
GO:0046397	109154113557358	Inf	109154113557358	1	1	galacturonate catabolic process
GO:0035927	109154113557358	Inf	109154113557358	1	1	RNA import into mitochondrion
GO:1901463	109154113557358	Inf	109154113557358	1	1	regulation of tetrapyrrole biosynthetic process
GO:0000963	109154113557358	Inf	109154113557358	1	1	mitochondrial RNA processing
GO:1902404	109154113557358	Inf	109154113557358	1	1	mitotic actomyosin contractile ring contraction
GO:0000916	109154113557358	Inf	109154113557358	1	1	actomyosin contractile ring contraction
GO:0033067	109154113557358	Inf	109154113557358	1	1	macrolide metabolic process
GO:0033068	109154113557358	Inf	109154113557358	1	1	macrolide biosynthetic process
GO:1901401	109154113557358	Inf	109154113557358	1	1	regulation of tetrapyrrole metabolic process
GO:0070453	109154113557358	Inf	109154113557358	1	1	regulation of heme biosynthetic process
GO:1900864	109154113557358	Inf	109154113557358	1	1	mitochondrial RNA modification
GO:0110095	109154113557358	Inf	109154113557358	1	1	cellular detoxification of aldehyde
GO:0110096	109154113557358	Inf	109154113557358	1	1	cellular response to aldehyde
GO:0046168	109154113557358	Inf	109154113557358	1	1	glycerol-3-phosphate catabolic process
GO:0046156	109154113557358	Inf	109154113557358	1	1	siroheme metabolic process
GO:1902224	109154113557358	Inf	109154113557358	1	1	ketone body metabolic process
GO:0010821	109154113557358	Inf	109154113557358	1	1	regulation of mitochondrion organization
GO:0010822	109154113557358	Inf	109154113557358	1	1	positive regulation of mitochondrion organization
GO:0046146	109154113557358	Inf	109154113557358	1	1	tetrahydrobiopterin metabolic process
GO:0046292	109154113557358	Inf	109154113557358	1	1	formaldehyde metabolic process
GO:0046294	109154113557358	Inf	109154113557358	1	1	formaldehyde catabolic process
GO:0051568	109154113557358	Inf	109154113557358	1	1	histone H3-K4 methylation
GO:0000050	109154113557358	Inf	109154113557358	1	1	urea cycle
GO:0106150	109154113557358	Inf	109154113557358	1	1	zearalenone biosynthetic process
GO:0010635	109154113557358	Inf	109154113557358	1	1	regulation of mitochondrial fusion
GO:0010636	109154113557358	Inf	109154113557358	1	1	positive regulation of mitochondrial fusion
GO:0043547	109154113557358	Inf	109154113557358	1	1	positive regulation of GTPase activity
GO:0015742	109154113557358	Inf	109154113557358	1	1	alpha-ketoglutarate transport
GO:0015746	109154113557358	Inf	109154113557358	1	1	citrate transport
GO:1901568	109154113557358	Inf	109154113557358	1	1	fatty acid derivative metabolic process
GO:1901569	109154113557358	Inf	109154113557358	1	1	fatty acid derivative catabolic process
GO:0071276	109154113557358	Inf	109154113557358	1	1	cellular response to cadmium ion
GO:0071241	109154113557358	Inf	109154113557358	1	1	cellular response to inorganic substance
GO:0071248	109154113557358	Inf	109154113557358	1	1	cellular response to metal ion
GO:0035329	109154113557358	Inf	109154113557358	1	1	hippo signaling
GO:0008053	109154113557358	Inf	109154113557358	1	1	mitochondrial fusion
GO:0016556	109154113557358	Inf	109154113557358	1	1	mRNA modification
GO:0031120	109154113557358	Inf	109154113557358	1	1	snRNA pseudouridine synthesis
GO:0016540	109154113557358	Inf	109154113557358	1	1	protein autoprocessing
GO:0031119	109154113557358	Inf	109154113557358	1	1	tRNA pseudouridine synthesis
GO:0010954	109154113557358	Inf	109154113557358	1	1	positive regulation of protein processing
GO:0046686	109154113557358	Inf	109154113557358	1	1	response to cadmium ion
GO:0006063	109154113557358	Inf	109154113557358	1	1	uronic acid metabolic process
GO:0070613	109154113557358	Inf	109154113557358	1	1	regulation of protein processing
GO:2000220	109154113557358	Inf	109154113557358	1	1	regulation of pseudohyphal growth
GO:0071846	109154113557358	Inf	109154113557358	1	1	actin filament debranching
GO:0019586	109154113557358	Inf	109154113557358	1	1	galacturonate metabolic process
GO:0090646	109154113557358	Inf	109154113557358	1	1	mitochondrial tRNA processing
GO:0035103	109154113557358	Inf	109154113557358	1	1	sterol regulatory element binding protein cleavage
GO:1990481	109154113557358	Inf	109154113557358	1	1	mRNA pseudouridine synthesis
GO:0019698	109154113557358	Inf	109154113557358	1	1	D-galacturonate catabolic process
GO:1901998	109154113557358	Inf	109154113557358	1	1	toxin transport
GO:0006730	109788246638393	3.07371794871795	120069524913094	3	11	one-carbon metabolic process
GO:1901071	113013376805776	2.16004065958889	261969872537659	5	24	glucosamine-containing compound metabolic process
GO:0009124	113013376805776	2.16004065958889	261969872537659	5	24	nucleoside monophosphate biosynthetic process
GO:0008213	125061640455817	2.34322422759254	196477404403245	4	18	protein alkylation
GO:1901606	126047567159632	1.79714439655172	425701042873696	7	39	alpha-amino acid catabolic process
GO:0034599	129310868484436	2.05150214592275	272885283893395	5	25	cellular response to oxidative stress
GO:0006360	132614085978785	4.09381663113006	654924681344148	2	6	transcription by RNA polymerase I
GO:0046033	132614085978785	4.09381663113006	654924681344148	2	6	AMP metabolic process
GO:0009264	132614085978785	4.09381663113006	654924681344148	2	6	deoxyribonucleotide catabolic process
GO:0006835	132614085978785	4.09381663113006	654924681344148	2	6	dicarboxylic acid transport
GO:0046386	132614085978785	4.09381663113006	654924681344148	2	6	deoxyribose phosphate catabolic process
GO:0006544	132614085978785	4.09381663113006	654924681344148	2	6	glycine metabolic process
GO:0000959	132614085978785	4.09381663113006	654924681344148	2	6	mitochondrial RNA metabolic process
GO:0006635	132614085978785	4.09381663113006	654924681344148	2	6	fatty acid beta-oxidation
GO:0016485	132614085978785	4.09381663113006	654924681344148	2	6	protein processing
GO:0019395	132614085978785	4.09381663113006	654924681344148	2	6	fatty acid oxidation
GO:0031333	132614085978785	4.09381663113006	654924681344148	2	6	negative regulation of protein-containing complex assembly
GO:0019285	132614085978785	4.09381663113006	654924681344148	2	6	glycine betaine biosynthetic process from choline
GO:0031455	132614085978785	4.09381663113006	654924681344148	2	6	glycine betaine metabolic process
GO:0031456	132614085978785	4.09381663113006	654924681344148	2	6	glycine betaine biosynthetic process
GO:0097164	132614085978785	4.09381663113006	654924681344148	2	6	ammonium ion metabolic process
GO:0032272	132614085978785	4.09381663113006	654924681344148	2	6	negative regulation of protein polymerization
GO:0030837	132614085978785	4.09381663113006	654924681344148	2	6	negative regulation of actin filament polymerization
GO:0019695	132614085978785	4.09381663113006	654924681344148	2	6	choline metabolic process
GO:0006487	135052908171652	2.73148148148148	13098493626883	3	12	protein N-linked glycosylation
GO:1901701	135052908171652	2.73148148148148	13098493626883	3	12	cellular response to oxygen-containing compound
GO:0022904	135052908171652	2.73148148148148	13098493626883	3	12	respiratory electron transport chain
GO:0006575	143841895170178	1.82413381123059	360208574739282	6	33	cellular modified amino acid metabolic process
GO:0042180	143841895170178	1.82413381123059	360208574739282	6	33	cellular ketone metabolic process
GO:0044242	14551198686739	2.18643825838687	20739281575898	4	19	cellular lipid catabolic process
GO:0051604	14551198686739	2.18643825838687	20739281575898	4	19	protein maturation
GO:0006979	153230623996171	1.69054259634888	447531865585168	7	41	response to oxidative stress
GO:0006560	1620731202042	2.45769230769231	141900347624565	3	13	proline metabolic process
GO:0042558	1620731202042	2.45769230769231	141900347624565	3	13	pteridine-containing compound metabolic process
GO:1901605	164236499334952	1.34657743137919	132076477404403	17	121	alpha-amino acid metabolic process
GO:0046474	167156876761891	2.04925053533191	218308227114716	4	20	glycerophospholipid biosynthetic process
GO:0006030	167156876761891	2.04925053533191	218308227114716	4	20	chitin metabolic process
GO:1902904	172728987716099	3.27420042643923	764078794901506	2	7	negative regulation of supramolecular fiber organization
GO:0034614	172728987716099	3.27420042643923	764078794901506	2	7	cellular response to reactive oxygen species
GO:0009396	172728987716099	3.27420042643923	764078794901506	2	7	folic acid-containing compound biosynthetic process
GO:0046040	172728987716099	3.27420042643923	764078794901506	2	7	IMP metabolic process
GO:0006777	172728987716099	3.27420042643923	764078794901506	2	7	Mo-molybdopterin cofactor biosynthetic process
GO:0051494	172728987716099	3.27420042643923	764078794901506	2	7	negative regulation of cytoskeleton organization
GO:0009262	172728987716099	3.27420042643923	764078794901506	2	7	deoxyribonucleotide metabolic process
GO:0006801	172728987716099	3.27420042643923	764078794901506	2	7	superoxide metabolic process
GO:0051189	172728987716099	3.27420042643923	764078794901506	2	7	prosthetic group metabolic process
GO:0006577	172728987716099	3.27420042643923	764078794901506	2	7	amino-acid betaine metabolic process
GO:0006578	172728987716099	3.27420042643923	764078794901506	2	7	amino-acid betaine biosynthetic process
GO:0006547	172728987716099	3.27420042643923	764078794901506	2	7	histidine metabolic process
GO:0046173	172728987716099	3.27420042643923	764078794901506	2	7	polyol biosynthetic process
GO:0043545	172728987716099	3.27420042643923	764078794901506	2	7	molybdopterin cofactor metabolic process
GO:0034440	172728987716099	3.27420042643923	764078794901506	2	7	lipid oxidation
GO:0019720	172728987716099	3.27420042643923	764078794901506	2	7	Mo-molybdopterin cofactor metabolic process
GO:0000302	172728987716099	3.27420042643923	764078794901506	2	7	response to reactive oxygen species
GO:0098781	172728987716099	3.27420042643923	764078794901506	2	7	ncRNA transcription
GO:0019692	172728987716099	3.27420042643923	764078794901506	2	7	deoxyribose phosphate metabolic process
GO:0000105	172728987716099	3.27420042643923	764078794901506	2	7	histidine biosynthetic process
GO:0097435	183885335825744	1.78251539466318	305631517960603	5	28	supramolecular fiber organization
GO:0019441	19053221762456	2.23368298368298	152815758980301	3	14	tryptophan catabolic process to kynurenine
GO:0070585	19053221762456	2.23368298368298	152815758980301	3	14	protein localization to mitochondrion
GO:0072655	19053221762456	2.23368298368298	152815758980301	3	14	establishment of protein localization to mitochondrion
GO:0010629	19324943319803	1.64043010752688	392954808806489	6	36	negative regulation of gene expression
GO:0070085	198528339475135	1.55224836905871	480278099652375	7	44	glycosylation
GO:2000812	206416147056312	8.17659574468085	218308227114716	1	2	regulation of barbed-end actin filament capping
GO:2000813	206416147056312	8.17659574468085	218308227114716	1	2	negative regulation of barbed-end actin filament capping
GO:0003400	206416147056312	8.17659574468085	218308227114716	1	2	regulation of COPII vesicle coating
GO:0040029	206416147056312	8.17659574468085	218308227114716	1	2	regulation of gene expression, epigenetic
GO:0002143	206416147056312	8.17659574468085	218308227114716	1	2	tRNA wobble position uridine thiolation
GO:0043096	206416147056312	8.17659574468085	218308227114716	1	2	purine nucleobase salvage
GO:0006424	206416147056312	8.17659574468085	218308227114716	1	2	glutamyl-tRNA aminoacylation
GO:0006429	206416147056312	8.17659574468085	218308227114716	1	2	leucyl-tRNA aminoacylation
GO:0006431	206416147056312	8.17659574468085	218308227114716	1	2	methionyl-tRNA aminoacylation
GO:0006432	206416147056312	8.17659574468085	218308227114716	1	2	phenylalanyl-tRNA aminoacylation
GO:0009398	206416147056312	8.17659574468085	218308227114716	1	2	FMN biosynthetic process
GO:0009304	206416147056312	8.17659574468085	218308227114716	1	2	tRNA transcription
GO:0008218	206416147056312	8.17659574468085	218308227114716	1	2	bioluminescence
GO:0060628	206416147056312	8.17659574468085	218308227114716	1	2	regulation of ER to Golgi vesicle-mediated transport
GO:0046080	206416147056312	8.17659574468085	218308227114716	1	2	dUTP metabolic process
GO:0006226	206416147056312	8.17659574468085	218308227114716	1	2	dUMP biosynthetic process
GO:0046081	206416147056312	8.17659574468085	218308227114716	1	2	dUTP catabolic process
GO:0046084	206416147056312	8.17659574468085	218308227114716	1	2	adenine biosynthetic process
GO:0046078	206416147056312	8.17659574468085	218308227114716	1	2	dUMP metabolic process
GO:0001731	206416147056312	8.17659574468085	218308227114716	1	2	formation of translation preinitiation complex
GO:0006244	206416147056312	8.17659574468085	218308227114716	1	2	pyrimidine nucleotide catabolic process
GO:0009162	206416147056312	8.17659574468085	218308227114716	1	2	deoxyribonucleoside monophosphate metabolic process
GO:0009157	206416147056312	8.17659574468085	218308227114716	1	2	deoxyribonucleoside monophosphate biosynthetic process
GO:0009176	206416147056312	8.17659574468085	218308227114716	1	2	pyrimidine deoxyribonucleoside monophosphate metabolic process
GO:0009177	206416147056312	8.17659574468085	218308227114716	1	2	pyrimidine deoxyribonucleoside monophosphate biosynthetic process
GO:0006751	206416147056312	8.17659574468085	218308227114716	1	2	glutathione catabolic process
GO:0009149	206416147056312	8.17659574468085	218308227114716	1	2	pyrimidine nucleoside triphosphate catabolic process
GO:1900428	206416147056312	8.17659574468085	218308227114716	1	2	regulation of filamentous growth of a population of unicellular organisms
GO:0031919	206416147056312	8.17659574468085	218308227114716	1	2	vitamin B6 transport
GO:0009223	206416147056312	8.17659574468085	218308227114716	1	2	pyrimidine deoxyribonucleotide catabolic process
GO:0009211	206416147056312	8.17659574468085	218308227114716	1	2	pyrimidine deoxyribonucleoside triphosphate metabolic process
GO:0009213	206416147056312	8.17659574468085	218308227114716	1	2	pyrimidine deoxyribonucleoside triphosphate catabolic process
GO:0010133	206416147056312	8.17659574468085	218308227114716	1	2	proline catabolic process to glutamate
GO:0051180	206416147056312	8.17659574468085	218308227114716	1	2	vitamin transport
GO:0051126	206416147056312	8.17659574468085	218308227114716	1	2	negative regulation of actin nucleation
GO:0006566	206416147056312	8.17659574468085	218308227114716	1	2	threonine metabolic process
GO:0006556	206416147056312	8.17659574468085	218308227114716	1	2	S-adenosylmethionine biosynthetic process
GO:0018344	206416147056312	8.17659574468085	218308227114716	1	2	protein geranylgeranylation
GO:0046337	206416147056312	8.17659574468085	218308227114716	1	2	phosphatidylethanolamine metabolic process
GO:0046460	206416147056312	8.17659574468085	218308227114716	1	2	neutral lipid biosynthetic process
GO:0046461	206416147056312	8.17659574468085	218308227114716	1	2	neutral lipid catabolic process
GO:0046463	206416147056312	8.17659574468085	218308227114716	1	2	acylglycerol biosynthetic process
GO:0046464	206416147056312	8.17659574468085	218308227114716	1	2	acylglycerol catabolic process
GO:0044273	206416147056312	8.17659574468085	218308227114716	1	2	sulfur compound catabolic process
GO:0048199	206416147056312	8.17659574468085	218308227114716	1	2	vesicle targeting, to, from or within Golgi
GO:0006646	206416147056312	8.17659574468085	218308227114716	1	2	phosphatidylethanolamine biosynthetic process
GO:0051761	206416147056312	8.17659574468085	218308227114716	1	2	sesquiterpene metabolic process
GO:0046444	206416147056312	8.17659574468085	218308227114716	1	2	FMN metabolic process
GO:1990928	206416147056312	8.17659574468085	218308227114716	1	2	response to amino acid starvation
GO:0090339	206416147056312	8.17659574468085	218308227114716	1	2	negative regulation of formin-nucleated actin cable assembly
GO:0044209	206416147056312	8.17659574468085	218308227114716	1	2	AMP salvage
GO:0032007	206416147056312	8.17659574468085	218308227114716	1	2	negative regulation of TOR signaling
GO:0018175	206416147056312	8.17659574468085	218308227114716	1	2	protein nucleotidylation
GO:0018117	206416147056312	8.17659574468085	218308227114716	1	2	protein adenylylation
GO:0110054	206416147056312	8.17659574468085	218308227114716	1	2	regulation of actin filament annealing
GO:0110055	206416147056312	8.17659574468085	218308227114716	1	2	negative regulation of actin filament annealing
GO:0016180	206416147056312	8.17659574468085	218308227114716	1	2	snRNA processing
GO:0002949	206416147056312	8.17659574468085	218308227114716	1	2	tRNA threonylcarbamoyladenosine modification
GO:0048207	206416147056312	8.17659574468085	218308227114716	1	2	vesicle targeting, rough ER to cis-Golgi
GO:0048208	206416147056312	8.17659574468085	218308227114716	1	2	COPII vesicle coating
GO:0072488	206416147056312	8.17659574468085	218308227114716	1	2	ammonium transmembrane transport
GO:0090113	206416147056312	8.17659574468085	218308227114716	1	2	regulation of ER to Golgi vesicle-mediated transport by GTP hydrolysis
GO:0019432	206416147056312	8.17659574468085	218308227114716	1	2	triglyceride biosynthetic process
GO:0019433	206416147056312	8.17659574468085	218308227114716	1	2	triglyceride catabolic process
GO:0034316	206416147056312	8.17659574468085	218308227114716	1	2	negative regulation of Arp2/3 complex-mediated actin nucleation
GO:1903832	206416147056312	8.17659574468085	218308227114716	1	2	regulation of cellular response to amino acid starvation
GO:1903833	206416147056312	8.17659574468085	218308227114716	1	2	positive regulation of cellular response to amino acid starvation
GO:0070784	206416147056312	8.17659574468085	218308227114716	1	2	regulation of growth of unicellular organism as a thread of attached cells
GO:0051650	206416147056312	8.17659574468085	218308227114716	1	2	establishment of vesicle localization
GO:1901881	206416147056312	8.17659574468085	218308227114716	1	2	positive regulation of protein depolymerization
GO:0006901	206416147056312	8.17659574468085	218308227114716	1	2	vesicle coating
GO:0006903	206416147056312	8.17659574468085	218308227114716	1	2	vesicle targeting
GO:0034472	206416147056312	8.17659574468085	218308227114716	1	2	snRNA 3'-end processing
GO:0034475	206416147056312	8.17659574468085	218308227114716	1	2	U4 snRNA 3'-end processing
GO:0051648	206416147056312	8.17659574468085	218308227114716	1	2	vesicle localization
GO:0070893	206416147056312	8.17659574468085	218308227114716	1	2	transposon integration
GO:0034198	206416147056312	8.17659574468085	218308227114716	1	2	cellular response to amino acid starvation
GO:0045814	206416147056312	8.17659574468085	218308227114716	1	2	negative regulation of gene expression, epigenetic
GO:0070525	206416147056312	8.17659574468085	218308227114716	1	2	tRNA threonylcarbamoyladenosine metabolic process
GO:0046513	206416147056312	8.17659574468085	218308227114716	1	2	ceramide biosynthetic process
GO:0015805	206416147056312	8.17659574468085	218308227114716	1	2	S-adenosyl-L-methionine transport
GO:0046500	206416147056312	8.17659574468085	218308227114716	1	2	S-adenosylmethionine metabolic process
GO:0032103	206416147056312	8.17659574468085	218308227114716	1	2	positive regulation of response to external stimulus
GO:0032104	206416147056312	8.17659574468085	218308227114716	1	2	regulation of response to extracellular stimulus
GO:0032106	206416147056312	8.17659574468085	218308227114716	1	2	positive regulation of response to extracellular stimulus
GO:0032107	206416147056312	8.17659574468085	218308227114716	1	2	regulation of response to nutrient levels
GO:0032109	206416147056312	8.17659574468085	218308227114716	1	2	positive regulation of response to nutrient levels
GO:0030836	206416147056312	8.17659574468085	218308227114716	1	2	positive regulation of actin filament depolymerization
GO:0034755	206416147056312	8.17659574468085	218308227114716	1	2	iron ion transmembrane transport
GO:0032232	206416147056312	8.17659574468085	218308227114716	1	2	negative regulation of actin filament bundle assembly
GO:0015696	206416147056312	8.17659574468085	218308227114716	1	2	ammonium transport
GO:0036213	206416147056312	8.17659574468085	218308227114716	1	2	contractile ring contraction
GO:0009088	206416147056312	8.17659574468085	218308227114716	1	2	threonine biosynthetic process
GO:1901962	206416147056312	8.17659574468085	218308227114716	1	2	S-adenosyl-L-methionine transmembrane transport
GO:0006486	210995966865004	1.58709677419355	403870220162225	6	37	protein glycosylation
GO:0009101	210995966865004	1.58709677419355	403870220162225	6	37	glycoprotein biosynthetic process
GO:0043413	210995966865004	1.58709677419355	403870220162225	6	37	macromolecule glycosylation
GO:0009156	213451381095558	1.8206043302403	240139049826188	4	22	ribonucleoside monophosphate biosynthetic process
GO:0000288	214434642095039	2.72778962331201	873232908458864	2	8	nuclear-transcribed mRNA catabolic process, deadenylation-dependent decay
GO:0071941	214434642095039	2.72778962331201	873232908458864	2	8	nitrogen cycle metabolic process
GO:0017004	214434642095039	2.72778962331201	873232908458864	2	8	cytochrome complex assembly
GO:0030042	214434642095039	2.72778962331201	873232908458864	2	8	actin filament depolymerization
GO:0006561	214434642095039	2.72778962331201	873232908458864	2	8	proline biosynthetic process
GO:0051261	214434642095039	2.72778962331201	873232908458864	2	8	protein depolymerization
GO:0042773	214434642095039	2.72778962331201	873232908458864	2	8	ATP synthesis coupled electron transport
GO:0042775	214434642095039	2.72778962331201	873232908458864	2	8	mitochondrial ATP synthesis coupled electron transport
GO:0010648	214434642095039	2.72778962331201	873232908458864	2	8	negative regulation of cell communication
GO:0009968	214434642095039	2.72778962331201	873232908458864	2	8	negative regulation of signal transduction
GO:0002098	214434642095039	2.72778962331201	873232908458864	2	8	tRNA wobble uridine modification
GO:0023057	214434642095039	2.72778962331201	873232908458864	2	8	negative regulation of signaling
GO:0009062	214434642095039	2.72778962331201	873232908458864	2	8	fatty acid catabolic process
GO:0006413	21468579896367	1.51100272232305	491193511008111	7	45	translational initiation
GO:0046467	220121694602227	2.04700854700855	163731170336037	3	15	membrane lipid biosynthetic process
GO:1901700	220121694602227	2.04700854700855	163731170336037	3	15	response to oxygen-containing compound
GO:1901607	231303153714174	1.47187223695844	502108922363847	7	46	alpha-amino acid biosynthetic process
GO:0009063	231303153714174	1.47187223695844	502108922363847	7	46	cellular amino acid catabolic process
GO:0071704	236632477574805	1.08248531794249	303448435689455	311	2780	organic substance metabolic process
GO:0007015	237803770797804	1.72433224388595	251054461181924	4	23	actin filament organization
GO:0007005	248336039647535	1.43469827586207	513024333719583	7	47	mitochondrion organization
GO:0032543	250547511000729	1.88905325443787	174646581691773	3	16	mitochondrial translation
GO:0044089	250547511000729	1.88905325443787	174646581691773	3	16	positive regulation of cellular component biogenesis
GO:0044238	252747694522015	1.07384728097748	273758516801854	281	2508	primary metabolic process
GO:0006119	256908037963922	2.33749619250685	982387022016223	2	9	oxidative phosphorylation
GO:0009166	256908037963922	2.33749619250685	982387022016223	2	9	nucleotide catabolic process
GO:0045010	256908037963922	2.33749619250685	982387022016223	2	9	actin nucleation
GO:0006826	256908037963922	2.33749619250685	982387022016223	2	9	iron ion transport
GO:0006534	256908037963922	2.33749619250685	982387022016223	2	9	cysteine metabolic process
GO:0046112	256908037963922	2.33749619250685	982387022016223	2	9	nucleobase biosynthetic process
GO:0034314	256908037963922	2.33749619250685	982387022016223	2	9	Arp2/3 complex-mediated actin nucleation
GO:0048585	256908037963922	2.33749619250685	982387022016223	2	9	negative regulation of response to stimulus
GO:0030838	256908037963922	2.33749619250685	982387022016223	2	9	positive regulation of actin filament polymerization
GO:0008652	259932498875428	1.34203069657615	698586326767092	9	64	cellular amino acid biosynthetic process
GO:0009074	26276184959621	1.63768736616702	261969872537659	4	24	aromatic amino acid family catabolic process
GO:1990748	26573880789595	1.39933767872161	523939745075319	7	48	cellular detoxification
GO:0009100	267244877034104	1.44592030360531	436616454229432	6	40	glycoprotein metabolic process
GO:1901564	268364127483357	1.07426179672307	132840556199305	139	1217	organonitrogen compound metabolic process
GO:1901137	269441227080582	1.23157894736842	125527230590962	15	115	carbohydrate derivative biosynthetic process
GO:0019439	270462815077981	1.30186275522501	796825028968714	10	73	aromatic compound catabolic process
GO:0008154	28153446547457	1.753663003663	185561993047509	3	17	actin polymerization or depolymerization
GO:0009310	28153446547457	1.753663003663	185561993047509	3	17	amine catabolic process
GO:0009168	28153446547457	1.753663003663	185561993047509	3	17	purine ribonucleoside monophosphate biosynthetic process
GO:0009127	28153446547457	1.753663003663	185561993047509	3	17	purine nucleoside monophosphate biosynthetic process
GO:0006569	28153446547457	1.753663003663	185561993047509	3	17	tryptophan catabolic process
GO:0042402	28153446547457	1.753663003663	185561993047509	3	17	cellular biogenic amine catabolic process
GO:0046218	28153446547457	1.753663003663	185561993047509	3	17	indolalkylamine catabolic process
GO:0097237	283464939376408	1.36566091954023	534855156431054	7	49	cellular response to toxic substance
GO:0034655	286790177554893	1.40423963133641	447531865585168	6	41	nucleobase-containing compound catabolic process
GO:0010638	28818108409369	1.55929438156419	272885283893395	4	25	positive regulation of organelle organization
GO:0051017	293079257359227	4.08723404255319	327462340672074	1	3	actin filament bundle assembly
GO:0007124	293079257359227	4.08723404255319	327462340672074	1	3	pseudohyphal growth
GO:0006106	293079257359227	4.08723404255319	327462340672074	1	3	fumarate metabolic process
GO:0046083	293079257359227	4.08723404255319	327462340672074	1	3	adenine metabolic process
GO:0016049	293079257359227	4.08723404255319	327462340672074	1	3	cell growth
GO:0061572	293079257359227	4.08723404255319	327462340672074	1	3	actin filament bundle organization
GO:0032933	293079257359227	4.08723404255319	327462340672074	1	3	SREBP signaling pathway
GO:0009263	293079257359227	4.08723404255319	327462340672074	1	3	deoxyribonucleotide biosynthetic process
GO:0009265	293079257359227	4.08723404255319	327462340672074	1	3	2'-deoxyribonucleotide biosynthetic process
GO:0009221	293079257359227	4.08723404255319	327462340672074	1	3	pyrimidine deoxyribonucleotide biosynthetic process
GO:0009219	293079257359227	4.08723404255319	327462340672074	1	3	pyrimidine deoxyribonucleotide metabolic process
GO:0009249	293079257359227	4.08723404255319	327462340672074	1	3	protein lipoylation
GO:0030046	293079257359227	4.08723404255319	327462340672074	1	3	parallel actin filament bundle assembly
GO:1903475	293079257359227	4.08723404255319	327462340672074	1	3	mitotic actomyosin contractile ring assembly
GO:0046385	293079257359227	4.08723404255319	327462340672074	1	3	deoxyribose phosphate biosynthetic process
GO:0018342	293079257359227	4.08723404255319	327462340672074	1	3	protein prenylation
GO:0043171	293079257359227	4.08723404255319	327462340672074	1	3	peptide catabolic process
GO:0000915	293079257359227	4.08723404255319	327462340672074	1	3	actomyosin contractile ring assembly
GO:0006654	293079257359227	4.08723404255319	327462340672074	1	3	phosphatidic acid biosynthetic process
GO:0046473	293079257359227	4.08723404255319	327462340672074	1	3	phosphatidic acid metabolic process
GO:1902115	293079257359227	4.08723404255319	327462340672074	1	3	regulation of organelle assembly
GO:1902117	293079257359227	4.08723404255319	327462340672074	1	3	positive regulation of organelle assembly
GO:0090337	293079257359227	4.08723404255319	327462340672074	1	3	regulation of formin-nucleated actin cable assembly
GO:0044208	293079257359227	4.08723404255319	327462340672074	1	3	'de novo' AMP biosynthetic process
GO:0050667	293079257359227	4.08723404255319	327462340672074	1	3	homocysteine metabolic process
GO:0046185	293079257359227	4.08723404255319	327462340672074	1	3	aldehyde catabolic process
GO:0046176	293079257359227	4.08723404255319	327462340672074	1	3	aldonic acid catabolic process
GO:0042790	293079257359227	4.08723404255319	327462340672074	1	3	nucleolar large rRNA transcription by RNA polymerase I
GO:0019346	293079257359227	4.08723404255319	327462340672074	1	3	transsulfuration
GO:0110009	293079257359227	4.08723404255319	327462340672074	1	3	formin-nucleated actin cable organization
GO:0010570	293079257359227	4.08723404255319	327462340672074	1	3	regulation of filamentous growth
GO:0090114	293079257359227	4.08723404255319	327462340672074	1	3	COPII-coated vesicle budding
GO:0016255	293079257359227	4.08723404255319	327462340672074	1	3	attachment of GPI anchor to protein
GO:0006991	293079257359227	4.08723404255319	327462340672074	1	3	response to sterol depletion
GO:0034312	293079257359227	4.08723404255319	327462340672074	1	3	diol biosynthetic process
GO:0006984	293079257359227	4.08723404255319	327462340672074	1	3	ER-nucleus signaling pathway
GO:0052646	293079257359227	4.08723404255319	327462340672074	1	3	alditol phosphate metabolic process
GO:0046855	293079257359227	4.08723404255319	327462340672074	1	3	inositol phosphate dephosphorylation
GO:0030203	293079257359227	4.08723404255319	327462340672074	1	3	glycosaminoglycan metabolic process
GO:0046503	293079257359227	4.08723404255319	327462340672074	1	3	glycerolipid catabolic process
GO:0034227	293079257359227	4.08723404255319	327462340672074	1	3	tRNA thio-modification
GO:0032101	293079257359227	4.08723404255319	327462340672074	1	3	regulation of response to external stimulus
GO:0006072	293079257359227	4.08723404255319	327462340672074	1	3	glycerol-3-phosphate metabolic process
GO:0070649	293079257359227	4.08723404255319	327462340672074	1	3	formin-nucleated actin cable assembly
GO:0032231	293079257359227	4.08723404255319	327462340672074	1	3	regulation of actin filament bundle assembly
GO:0015695	293079257359227	4.08723404255319	327462340672074	1	3	organic cation transport
GO:0098787	293079257359227	4.08723404255319	327462340672074	1	3	mRNA cleavage involved in mRNA processing
GO:0098789	293079257359227	4.08723404255319	327462340672074	1	3	pre-mRNA cleavage required for polyadenylation
GO:0036261	293079257359227	4.08723404255319	327462340672074	1	3	7-methylguanosine cap hypermethylation
GO:0071545	293079257359227	4.08723404255319	327462340672074	1	3	inositol phosphate catabolic process
GO:0071501	293079257359227	4.08723404255319	327462340672074	1	3	cellular response to sterol depletion
GO:0000290	293079257359227	4.08723404255319	327462340672074	1	3	deadenylation-dependent decapping of nuclear-transcribed mRNA
GO:0006450	299486236394605	2.04477611940298	109154113557358	2	10	regulation of translational fidelity
GO:0006626	299486236394605	2.04477611940298	109154113557358	2	10	protein targeting to mitochondrion
GO:1901292	299486236394605	2.04477611940298	109154113557358	2	10	nucleoside phosphate catabolic process
GO:0002097	299486236394605	2.04477611940298	109154113557358	2	10	tRNA wobble base modification
GO:0033108	299486236394605	2.04477611940298	109154113557358	2	10	mitochondrial respiratory chain complex assembly
GO:0032273	299486236394605	2.04477611940298	109154113557358	2	10	positive regulation of protein polymerization
GO:0009064	301467440725891	1.333550521251	54577056778679	7	50	glutamine family amino acid metabolic process
GO:0046700	306001115537439	1.27160770264219	731332560834299	9	67	heterocycle catabolic process
GO:0016569	311077088692237	1.4114991860293	371123986095017	5	34	covalent chromatin modification
GO:0016570	311077088692237	1.4114991860293	371123986095017	5	34	histone modification
GO:0062197	311077088692237	1.4114991860293	371123986095017	5	34	cellular response to chemical stress
GO:0006568	312829030478321	1.63632478632479	196477404403245	3	18	tryptophan metabolic process
GO:0042436	312829030478321	1.63632478632479	196477404403245	3	18	indole-containing compound catabolic process
GO:0070189	312829030478321	1.63632478632479	196477404403245	3	18	kynurenine metabolic process
GO:0034404	312829030478321	1.63632478632479	196477404403245	3	18	nucleobase-containing small molecule biosynthetic process
GO:0016311	313922166283738	1.48802803192525	283800695249131	4	26	dephosphorylation
GO:1901361	314187138565968	1.24170117662525	829571263035921	10	76	organic cyclic compound catabolic process
GO:0016999	319699218310187	1.30289968652038	556685979142526	7	51	antibiotic metabolic process
GO:0017000	319699218310187	1.30289968652038	556685979142526	7	51	antibiotic biosynthetic process
GO:0017144	319699218310187	1.30289968652038	556685979142526	7	51	drug metabolic process
GO:0043436	321338210715823	1.0968142968143	389680185399768	42	357	oxoacid metabolic process
GO:0046486	326696636643771	1.32763731473409	46936268829664	6	43	glycerolipid metabolic process
GO:0019752	327634605040732	1.09465418302628	38094785631518	41	349	carboxylic acid metabolic process
GO:0009123	333572510474519	1.36409155937053	382039397450753	5	35	nucleoside monophosphate metabolic process
GO:1901135	336316597186278	1.11384625831862	246688296639629	27	226	carbohydrate derivative metabolic process
GO:0044270	337704940906643	1.22857142857143	753163383545771	9	69	cellular nitrogen compound catabolic process
GO:0009161	339852430958684	1.42295875616795	294716106604867	4	27	ribonucleoside monophosphate metabolic process
GO:0006643	339852430958684	1.42295875616795	294716106604867	4	27	membrane lipid metabolic process
GO:1902905	341641345229318	1.81710495143331	120069524913094	2	11	positive regulation of supramolecular fiber organization
GO:0006760	341641345229318	1.81710495143331	120069524913094	2	11	folic acid-containing compound metabolic process
GO:0009247	341641345229318	1.81710495143331	120069524913094	2	11	glycolipid biosynthetic process
GO:0006505	341641345229318	1.81710495143331	120069524913094	2	11	GPI anchor metabolic process
GO:0006506	341641345229318	1.81710495143331	120069524913094	2	11	GPI anchor biosynthetic process
GO:0006661	341641345229318	1.81710495143331	120069524913094	2	11	phosphatidylinositol biosynthetic process
GO:0016482	341641345229318	1.81710495143331	120069524913094	2	11	cytosolic transport
GO:0019538	341766484860497	1.05888575458392	873232908458864	91	800	protein metabolic process
GO:0006586	34420097615537	1.53365384615385	20739281575898	3	19	indolalkylamine metabolic process
GO:0042430	34420097615537	1.53365384615385	20739281575898	3	19	indole-containing compound metabolic process
GO:0051258	34420097615537	1.53365384615385	20739281575898	3	19	protein polymerization
GO:0098754	356663796559859	1.24559595202399	578516801853998	7	53	detoxification
GO:0000289	370296249424117	2.72411347517731	436616454229432	1	4	nuclear-transcribed mRNA poly(A) tail shortening
GO:0040008	370296249424117	2.72411347517731	436616454229432	1	4	regulation of growth
GO:0001403	370296249424117	2.72411347517731	436616454229432	1	4	invasive growth in response to glucose limitation
GO:0051014	370296249424117	2.72411347517731	436616454229432	1	4	actin filament severing
GO:0051016	370296249424117	2.72411347517731	436616454229432	1	4	barbed-end actin filament capping
GO:0051031	370296249424117	2.72411347517731	436616454229432	1	4	tRNA transport
GO:0006419	370296249424117	2.72411347517731	436616454229432	1	4	alanyl-tRNA aminoacylation
GO:0043087	370296249424117	2.72411347517731	436616454229432	1	4	regulation of GTPase activity
GO:0009394	370296249424117	2.72411347517731	436616454229432	1	4	2'-deoxyribonucleotide metabolic process
GO:0035592	370296249424117	2.72411347517731	436616454229432	1	4	establishment of protein localization to extracellular region
GO:2000601	370296249424117	2.72411347517731	436616454229432	1	4	positive regulation of Arp2/3 complex-mediated actin nucleation
GO:0006166	370296249424117	2.72411347517731	436616454229432	1	4	purine ribonucleoside salvage
GO:0006116	370296249424117	2.72411347517731	436616454229432	1	4	NADH oxidation
GO:0009306	370296249424117	2.72411347517731	436616454229432	1	4	protein secretion
GO:0002790	370296249424117	2.72411347517731	436616454229432	1	4	peptide secretion
GO:0034968	370296249424117	2.72411347517731	436616454229432	1	4	histone lysine methylation
GO:0006207	370296249424117	2.72411347517731	436616454229432	1	4	'de novo' pyrimidine nucleobase biosynthetic process
GO:1990547	370296249424117	2.72411347517731	436616454229432	1	4	mitochondrial phosphate ion transmembrane transport
GO:0051345	370296249424117	2.72411347517731	436616454229432	1	4	positive regulation of hydrolase activity
GO:0009113	370296249424117	2.72411347517731	436616454229432	1	4	purine nucleobase biosynthetic process
GO:0009143	370296249424117	2.72411347517731	436616454229432	1	4	nucleoside triphosphate catabolic process
GO:0009147	370296249424117	2.72411347517731	436616454229432	1	4	pyrimidine nucleoside triphosphate metabolic process
GO:0006734	370296249424117	2.72411347517731	436616454229432	1	4	NADH metabolic process
GO:0006890	370296249424117	2.72411347517731	436616454229432	1	4	retrograde vesicle-mediated transport, Golgi to endoplasmic reticulum
GO:0009200	370296249424117	2.72411347517731	436616454229432	1	4	deoxyribonucleoside triphosphate metabolic process
GO:0009204	370296249424117	2.72411347517731	436616454229432	1	4	deoxyribonucleoside triphosphate catabolic process
GO:0106035	370296249424117	2.72411347517731	436616454229432	1	4	protein maturation by [4Fe-4S] cluster transfer
GO:0051127	370296249424117	2.72411347517731	436616454229432	1	4	positive regulation of actin nucleation
GO:0046365	370296249424117	2.72411347517731	436616454229432	1	4	monosaccharide catabolic process
GO:0006535	370296249424117	2.72411347517731	436616454229432	1	4	cysteine biosynthetic process from serine
GO:0043173	370296249424117	2.72411347517731	436616454229432	1	4	nucleotide salvage
GO:0043174	370296249424117	2.72411347517731	436616454229432	1	4	nucleoside salvage
GO:1902407	370296249424117	2.72411347517731	436616454229432	1	4	assembly of actomyosin apparatus involved in mitotic cytokinesis
GO:0000912	370296249424117	2.72411347517731	436616454229432	1	4	assembly of actomyosin apparatus involved in cytokinesis
GO:0042126	370296249424117	2.72411347517731	436616454229432	1	4	nitrate metabolic process
GO:0042128	370296249424117	2.72411347517731	436616454229432	1	4	nitrate assimilation
GO:0051204	370296249424117	2.72411347517731	436616454229432	1	4	protein insertion into mitochondrial membrane
GO:0043242	370296249424117	2.72411347517731	436616454229432	1	4	negative regulation of protein-containing complex disassembly
GO:0042219	370296249424117	2.72411347517731	436616454229432	1	4	cellular modified amino acid catabolic process
GO:0031032	370296249424117	2.72411347517731	436616454229432	1	4	actomyosin structure organization
GO:0120251	370296249424117	2.72411347517731	436616454229432	1	4	hydrocarbon biosynthetic process
GO:0044837	370296249424117	2.72411347517731	436616454229432	1	4	actomyosin contractile ring organization
GO:0071423	370296249424117	2.72411347517731	436616454229432	1	4	malate transmembrane transport
GO:0034311	370296249424117	2.72411347517731	436616454229432	1	4	diol metabolic process
GO:0070783	370296249424117	2.72411347517731	436616454229432	1	4	growth of unicellular organism as a thread of attached cells
GO:0051693	370296249424117	2.72411347517731	436616454229432	1	4	actin filament capping
GO:1901880	370296249424117	2.72411347517731	436616454229432	1	4	negative regulation of protein depolymerization
GO:0030148	370296249424117	2.72411347517731	436616454229432	1	4	sphingolipid biosynthetic process
GO:1901879	370296249424117	2.72411347517731	436616454229432	1	4	regulation of protein depolymerization
GO:0030259	370296249424117	2.72411347517731	436616454229432	1	4	lipid glycosylation
GO:0015740	370296249424117	2.72411347517731	436616454229432	1	4	C4-dicarboxylate transport
GO:0015743	370296249424117	2.72411347517731	436616454229432	1	4	malate transport
GO:0046838	370296249424117	2.72411347517731	436616454229432	1	4	phosphorylated carbohydrate dephosphorylation
GO:0097428	370296249424117	2.72411347517731	436616454229432	1	4	protein maturation by iron-sulfur cluster transfer
GO:0016571	370296249424117	2.72411347517731	436616454229432	1	4	histone methylation
GO:0007020	370296249424117	2.72411347517731	436616454229432	1	4	microtubule nucleation
GO:0032261	370296249424117	2.72411347517731	436616454229432	1	4	purine nucleotide salvage
GO:0035435	370296249424117	2.72411347517731	436616454229432	1	4	phosphate ion transmembrane transport
GO:0007008	370296249424117	2.72411347517731	436616454229432	1	4	outer mitochondrial membrane organization
GO:0030834	370296249424117	2.72411347517731	436616454229432	1	4	regulation of actin filament depolymerization
GO:0030835	370296249424117	2.72411347517731	436616454229432	1	4	negative regulation of actin filament depolymerization
GO:0006044	370296249424117	2.72411347517731	436616454229432	1	4	N-acetylglucosamine metabolic process
GO:0006047	370296249424117	2.72411347517731	436616454229432	1	4	UDP-N-acetylglucosamine metabolic process
GO:0006048	370296249424117	2.72411347517731	436616454229432	1	4	UDP-N-acetylglucosamine biosynthetic process
GO:0072529	370296249424117	2.72411347517731	436616454229432	1	4	pyrimidine-containing compound catabolic process
GO:0019521	370296249424117	2.72411347517731	436616454229432	1	4	D-gluconate metabolic process
GO:0036267	370296249424117	2.72411347517731	436616454229432	1	4	invasive filamentous growth
GO:0009092	370296249424117	2.72411347517731	436616454229432	1	4	homoserine metabolic process
GO:0071692	370296249424117	2.72411347517731	436616454229432	1	4	protein localization to extracellular region
GO:0000103	370296249424117	2.72411347517731	436616454229432	1	4	sulfate assimilation
GO:0019627	370296249424117	2.72411347517731	436616454229432	1	4	urea metabolic process
GO:0009636	375304919752693	1.2187729273661	589432213209733	7	54	response to toxic substance
GO:0043254	375444052518926	1.44306184012066	218308227114716	3	20	regulation of protein-containing complex assembly
GO:0030258	375444052518926	1.44306184012066	218308227114716	3	20	lipid modification
GO:0097502	382959032640852	1.63496801705757	13098493626883	2	12	mannosylation
GO:0006220	382959032640852	1.63496801705757	13098493626883	2	12	pyrimidine nucleotide metabolic process
GO:0006221	382959032640852	1.63496801705757	13098493626883	2	12	pyrimidine nucleotide biosynthetic process
GO:0009112	382959032640852	1.63496801705757	13098493626883	2	12	nucleobase metabolic process
GO:0051495	382959032640852	1.63496801705757	13098493626883	2	12	positive regulation of cytoskeleton organization
GO:0006664	382959032640852	1.63496801705757	13098493626883	2	12	glycolipid metabolic process
GO:0031334	382959032640852	1.63496801705757	13098493626883	2	12	positive regulation of protein-containing complex assembly
GO:1903509	382959032640852	1.63496801705757	13098493626883	2	12	liposaccharide metabolic process
GO:0006397	389967846282461	1.15272982799181	8841483198146	10	81	mRNA processing
GO:0051130	391789315985187	1.30843683083512	316546929316338	4	29	positive regulation of cellular component organization
GO:0098656	402419910560242	1.15056818181818	796825028968714	9	73	anion transmembrane transport
GO:0000956	406375950913267	1.36253561253561	229223638470452	3	21	nuclear-transcribed mRNA catabolic process
GO:0016042	408067254452347	1.19685287175452	513024333719583	6	47	lipid catabolic process
GO:0098869	408067254452347	1.19685287175452	513024333719583	6	47	cellular oxidant detoxification
GO:0016071	409608462517496	1.11586452762923	109154113557358	12	100	mRNA metabolic process
GO:0034470	412500922294392	1.10166638613028	128801853997682	14	118	ncRNA processing
GO:0030036	41757221673592	1.25778290232252	327462340672074	4	30	actin cytoskeleton organization
GO:0006066	41757221673592	1.25778290232252	327462340672074	4	30	alcohol metabolic process
GO:0006497	423120107629334	1.48594688893196	141900347624565	2	13	protein lipidation
GO:0030041	423120107629334	1.48594688893196	141900347624565	2	13	actin filament polymerization
GO:0042157	423120107629334	1.48594688893196	141900347624565	2	13	lipoprotein metabolic process
GO:0042158	423120107629334	1.48594688893196	141900347624565	2	13	lipoprotein biosynthetic process
GO:0044743	423120107629334	1.48594688893196	141900347624565	2	13	protein transmembrane import into intracellular organelle
GO:0008064	423120107629334	1.48594688893196	141900347624565	2	13	regulation of actin polymerization or depolymerization
GO:0030832	423120107629334	1.48594688893196	141900347624565	2	13	regulation of actin filament length
GO:0030833	423120107629334	1.48594688893196	141900347624565	2	13	regulation of actin filament polymerization
GO:0006091	434966934286582	1.11511216056671	818655851680185	9	75	generation of precursor metabolites and energy
GO:0006402	436837725095011	1.29048582995951	240139049826188	3	22	mRNA catabolic process
GO:0009167	436837725095011	1.29048582995951	240139049826188	3	22	purine ribonucleoside monophosphate metabolic process
GO:0009126	436837725095011	1.29048582995951	240139049826188	3	22	purine nucleoside monophosphate metabolic process
GO:0006576	436837725095011	1.29048582995951	240139049826188	3	22	cellular biogenic amine metabolic process
GO:0044106	436837725095011	1.29048582995951	240139049826188	3	22	cellular amine metabolic process
GO:0042537	436837725095011	1.29048582995951	240139049826188	3	22	benzene-containing compound metabolic process
GO:0006353	439094780280355	2.04255319148936	54577056778679	1	5	DNA-templated transcription, termination
GO:0051094	439094780280355	2.04255319148936	54577056778679	1	5	positive regulation of developmental process
GO:0009395	439094780280355	2.04255319148936	54577056778679	1	5	phospholipid catabolic process
GO:0006189	439094780280355	2.04255319148936	54577056778679	1	5	'de novo' IMP biosynthetic process
GO:0006122	439094780280355	2.04255319148936	54577056778679	1	5	mitochondrial electron transport, ubiquinol to cytochrome c
GO:0060627	439094780280355	2.04255319148936	54577056778679	1	5	regulation of vesicle-mediated transport
GO:0006206	439094780280355	2.04255319148936	54577056778679	1	5	pyrimidine nucleobase metabolic process
GO:0051382	439094780280355	2.04255319148936	54577056778679	1	5	kinetochore assembly
GO:0051383	439094780280355	2.04255319148936	54577056778679	1	5	kinetochore organization
GO:0044396	439094780280355	2.04255319148936	54577056778679	1	5	actin cortical patch organization
GO:0009129	439094780280355	2.04255319148936	54577056778679	1	5	pyrimidine nucleoside monophosphate metabolic process
GO:0009130	439094780280355	2.04255319148936	54577056778679	1	5	pyrimidine nucleoside monophosphate biosynthetic process
GO:0106074	439094780280355	2.04255319148936	54577056778679	1	5	aminoacyl-tRNA metabolism involved in translational fidelity
GO:0044182	439094780280355	2.04255319148936	54577056778679	1	5	filamentous growth of a population of unicellular organisms
GO:0006656	439094780280355	2.04255319148936	54577056778679	1	5	phosphatidylcholine biosynthetic process
GO:0046470	439094780280355	2.04255319148936	54577056778679	1	5	phosphatidylcholine metabolic process
GO:0043243	439094780280355	2.04255319148936	54577056778679	1	5	positive regulation of protein-containing complex disassembly
GO:0061951	439094780280355	2.04255319148936	54577056778679	1	5	establishment of protein localization to plasma membrane
GO:0032006	439094780280355	2.04255319148936	54577056778679	1	5	regulation of TOR signaling
GO:0070127	439094780280355	2.04255319148936	54577056778679	1	5	tRNA aminoacylation for mitochondrial protein translation
GO:2001057	439094780280355	2.04255319148936	54577056778679	1	5	reactive nitrogen species metabolic process
GO:0046785	439094780280355	2.04255319148936	54577056778679	1	5	microtubule polymerization
GO:0006900	439094780280355	2.04255319148936	54577056778679	1	5	vesicle budding from membrane
GO:1902532	439094780280355	2.04255319148936	54577056778679	1	5	negative regulation of intracellular signal transduction
GO:0110154	439094780280355	2.04255319148936	54577056778679	1	5	RNA decapping
GO:0110156	439094780280355	2.04255319148936	54577056778679	1	5	methylguanosine-cap decapping
GO:0031109	439094780280355	2.04255319148936	54577056778679	1	5	microtubule polymerization or depolymerization
GO:0019856	439094780280355	2.04255319148936	54577056778679	1	5	pyrimidine nucleobase biosynthetic process
GO:0006071	439094780280355	2.04255319148936	54577056778679	1	5	glycerol metabolic process
GO:0019520	439094780280355	2.04255319148936	54577056778679	1	5	aldonic acid metabolic process
GO:0000184	439094780280355	2.04255319148936	54577056778679	1	5	nuclear-transcribed mRNA catabolic process, nonsense-mediated decay
GO:0044087	443097723041197	1.2108811166627	33837775202781	4	31	regulation of cellular component biogenesis
GO:0009308	443097723041197	1.2108811166627	33837775202781	4	31	amine metabolic process
GO:0030029	443097723041197	1.2108811166627	33837775202781	4	31	actin filament-based process
GO:0045333	443097723041197	1.2108811166627	33837775202781	4	31	cellular respiration
GO:0032259	447338234770799	1.04999461651653	230315179606025	24	211	methylation
GO:0015849	448623371111659	1.14058514628657	534855156431054	6	49	organic acid transport
GO:0044255	44951889843738	1.05717596773223	181195828505214	19	166	cellular lipid metabolic process
GO:0044267	458037752353777	1.02339901477833	638551564310545	65	585	cellular protein metabolic process
GO:0032535	461884755963463	1.36176261549396	152815758980301	2	14	regulation of cellular component size
GO:0043085	461884755963463	1.36176261549396	152815758980301	2	14	positive regulation of catalytic activity
GO:0090066	461884755963463	1.36176261549396	152815758980301	2	14	regulation of anatomical structure size
GO:0110053	461884755963463	1.36176261549396	152815758980301	2	14	regulation of actin filament organization
GO:0031124	461884755963463	1.36176261549396	152815758980301	2	14	mRNA 3'-end processing
GO:0032271	461884755963463	1.36176261549396	152815758980301	2	14	regulation of protein polymerization
GO:0072593	461884755963463	1.36176261549396	152815758980301	2	14	reactive oxygen species metabolic process
GO:0016192	467347696081416	1.08174178762414	840486674391657	9	77	vesicle-mediated transport
GO:0006650	468277433130103	1.16732945855002	349293163383546	4	32	glycerophospholipid metabolic process
GO:1902903	499079073095961	1.25668361489257	163731170336037	2	15	regulation of supramolecular fiber organization
GO:1905039	499079073095961	1.25668361489257	163731170336037	2	15	carboxylic acid transmembrane transport
GO:0046165	499079073095961	1.25668361489257	163731170336037	2	15	alcohol biosynthetic process
GO:1903825	499079073095961	1.25668361489257	163731170336037	2	15	organic acid transmembrane transport
GO:0065002	499079073095961	1.25668361489257	163731170336037	2	15	intracellular protein transmembrane transport
GO:0015940	500390919140669	1.6336170212766	654924681344148	1	6	pantothenate biosynthetic process
GO:0015939	500390919140669	1.6336170212766	654924681344148	1	6	pantothenate metabolic process
GO:1990778	500390919140669	1.6336170212766	654924681344148	1	6	protein localization to cell periphery
GO:0006188	500390919140669	1.6336170212766	654924681344148	1	6	IMP biosynthetic process
GO:0006771	500390919140669	1.6336170212766	654924681344148	1	6	riboflavin metabolic process
GO:0009231	500390919140669	1.6336170212766	654924681344148	1	6	riboflavin biosynthetic process
GO:0009237	500390919140669	1.6336170212766	654924681344148	1	6	siderophore metabolic process
GO:0006562	500390919140669	1.6336170212766	654924681344148	1	6	proline catabolic process
GO:0042438	500390919140669	1.6336170212766	654924681344148	1	6	melanin biosynthetic process
GO:0043101	500390919140669	1.6336170212766	654924681344148	1	6	purine-containing compound salvage
GO:0006672	500390919140669	1.6336170212766	654924681344148	1	6	ceramide metabolic process
GO:0046416	500390919140669	1.6336170212766	654924681344148	1	6	D-amino acid metabolic process
GO:0042214	500390919140669	1.6336170212766	654924681344148	1	6	terpene metabolic process
GO:0019344	500390919140669	1.6336170212766	654924681344148	1	6	cysteine biosynthetic process
GO:0042726	500390919140669	1.6336170212766	654924681344148	1	6	flavin-containing compound metabolic process
GO:0042727	500390919140669	1.6336170212766	654924681344148	1	6	flavin-containing compound biosynthetic process
GO:0090151	500390919140669	1.6336170212766	654924681344148	1	6	establishment of protein localization to mitochondrial membrane
GO:0019400	500390919140669	1.6336170212766	654924681344148	1	6	alditol metabolic process
GO:0030150	500390919140669	1.6336170212766	654924681344148	1	6	protein import into mitochondrial matrix
GO:0010628	500390919140669	1.6336170212766	654924681344148	1	6	positive regulation of gene expression
GO:0097354	500390919140669	1.6336170212766	654924681344148	1	6	prenylation
GO:0000002	500390919140669	1.6336170212766	654924681344148	1	6	mitochondrial genome maintenance
GO:0032386	500390919140669	1.6336170212766	654924681344148	1	6	regulation of intracellular transport
GO:0019290	500390919140669	1.6336170212766	654924681344148	1	6	siderophore biosynthetic process
GO:0045862	500390919140669	1.6336170212766	654924681344148	1	6	positive regulation of proteolysis
GO:0030866	500390919140669	1.6336170212766	654924681344148	1	6	cortical actin cytoskeleton organization
GO:0036260	500390919140669	1.6336170212766	654924681344148	1	6	RNA capping
GO:0072659	500390919140669	1.6336170212766	654924681344148	1	6	protein localization to plasma membrane
GO:0019674	500390919140669	1.6336170212766	654924681344148	1	6	NAD metabolic process
GO:0090407	527562586433574	1.01148312387444	138625724217845	14	127	organophosphate biosynthetic process
GO:0018958	534583581966708	1.16661590009138	174646581691773	2	16	phenol-containing compound metabolic process
GO:0006665	534583581966708	1.16661590009138	174646581691773	2	16	sphingolipid metabolic process
GO:0043624	534583581966708	1.16661590009138	174646581691773	2	16	cellular protein complex disassembly
GO:0006790	540389356911404	1.02047413793103	687670915411356	7	63	sulfur compound metabolic process
GO:0009072	54099903901751	1.05353319057816	382039397450753	4	35	aromatic amino acid family metabolic process
GO:0048193	551560852588961	1.0649386845039	283800695249131	3	26	Golgi vesicle transport
GO:0031123	551560852588961	1.0649386845039	283800695249131	3	26	RNA 3'-end processing
GO:0046390	554174200068881	1.02038626609442	491193511008111	5	45	ribose phosphate biosynthetic process
GO:0002183	555001241044764	1.36099290780142	764078794901506	1	7	cytoplasmic translational initiation
GO:0007114	555001241044764	1.36099290780142	764078794901506	1	7	cell budding
GO:0006144	555001241044764	1.36099290780142	764078794901506	1	7	purine nucleobase metabolic process
GO:0018022	555001241044764	1.36099290780142	764078794901506	1	7	peptidyl-lysine methylation
GO:0006817	555001241044764	1.36099290780142	764078794901506	1	7	phosphate ion transport
GO:0006563	555001241044764	1.36099290780142	764078794901506	1	7	L-serine metabolic process
GO:1902410	555001241044764	1.36099290780142	764078794901506	1	7	mitotic cytokinetic process
GO:0006536	555001241044764	1.36099290780142	764078794901506	1	7	glutamate metabolic process
GO:0046189	555001241044764	1.36099290780142	764078794901506	1	7	phenol-containing compound biosynthetic process
GO:0046174	555001241044764	1.36099290780142	764078794901506	1	7	polyol catabolic process
GO:1902222	555001241044764	1.36099290780142	764078794901506	1	7	erythrose 4-phosphate/phosphoenolpyruvate family amino acid catabolic process
GO:0120252	555001241044764	1.36099290780142	764078794901506	1	7	hydrocarbon metabolic process
GO:0006915	555001241044764	1.36099290780142	764078794901506	1	7	apoptotic process
GO:0006098	555001241044764	1.36099290780142	764078794901506	1	7	pentose-phosphate shunt
GO:0030865	555001241044764	1.36099290780142	764078794901506	1	7	cortical cytoskeleton organization
GO:0072662	555001241044764	1.36099290780142	764078794901506	1	7	protein localization to peroxisome
GO:0072663	555001241044764	1.36099290780142	764078794901506	1	7	establishment of protein localization to peroxisome
GO:0046394	557065322813069	0.988877788877789	16154808806489	16	148	carboxylic acid biosynthetic process
GO:0006396	559564268662344	0.985878264274701	22267439165701	22	204	RNA processing
GO:0046942	56832346416566	1.08855721393035	185561993047509	2	17	carboxylic acid transport
GO:0044093	56832346416566	1.08855721393035	185561993047509	2	17	positive regulation of molecular function
GO:0032956	56832346416566	1.08855721393035	185561993047509	2	17	regulation of actin cytoskeleton organization
GO:0032970	56832346416566	1.08855721393035	185561993047509	2	17	regulation of actin filament-based process
GO:0006888	56832346416566	1.08855721393035	185561993047509	2	17	endoplasmic reticulum to Golgi vesicle-mediated transport
GO:0010639	56832346416566	1.08855721393035	185561993047509	2	17	negative regulation of organelle organization
GO:0072528	56832346416566	1.08855721393035	185561993047509	2	17	pyrimidine-containing compound biosynthetic process
GO:0070887	570606447415243	0.982933904816664	101513325608343	10	93	cellular response to chemical stimulus
GO:0007010	574478854279587	0.99523709829373	502108922363847	5	46	cytoskeleton organization
GO:0006401	578024405292746	1.02029914529915	294716106604867	3	27	RNA catabolic process
GO:0017038	578024405292746	1.02029914529915	294716106604867	3	27	protein import
GO:0006082	585013984709202	0.975288313852081	438799536500579	43	402	organic acid metabolic process
GO:0033043	594289759020925	0.971285509912119	513024333719583	5	47	regulation of organelle organization
GO:0019954	600260268376577	1.02025586353945	196477404403245	2	18	asexual reproduction
GO:0006721	600260268376577	1.02025586353945	196477404403245	2	18	terpenoid metabolic process
GO:0051493	600260268376577	1.02025586353945	196477404403245	2	18	regulation of cytoskeleton organization
GO:0051129	600260268376577	1.02025586353945	196477404403245	2	18	negative regulation of cellular component organization
GO:0071806	600260268376577	1.02025586353945	196477404403245	2	18	protein transmembrane transport
GO:0051128	601438636591237	0.959645793801391	622178447276941	6	57	regulation of cellular component organization
GO:0018205	603485700310175	0.979230769230769	305631517960603	3	28	peptidyl-lysine modification
GO:0006379	603653612323296	1.16626139817629	873232908458864	1	8	mRNA cleavage
GO:0043094	603653612323296	1.16626139817629	873232908458864	1	8	cellular metabolic compound salvage
GO:0009163	603653612323296	1.16626139817629	873232908458864	1	8	nucleoside biosynthetic process
GO:0006749	603653612323296	1.16626139817629	873232908458864	1	8	glutathione metabolic process
GO:0031929	603653612323296	1.16626139817629	873232908458864	1	8	TOR signaling
GO:0009267	603653612323296	1.16626139817629	873232908458864	1	8	cellular response to starvation
GO:0051156	603653612323296	1.16626139817629	873232908458864	1	8	glucose 6-phosphate metabolic process
GO:0042451	603653612323296	1.16626139817629	873232908458864	1	8	purine nucleoside biosynthetic process
GO:0042455	603653612323296	1.16626139817629	873232908458864	1	8	ribonucleoside biosynthetic process
GO:0006558	603653612323296	1.16626139817629	873232908458864	1	8	L-phenylalanine metabolic process
GO:0006582	603653612323296	1.16626139817629	873232908458864	1	8	melanin metabolic process
GO:0042147	603653612323296	1.16626139817629	873232908458864	1	8	retrograde transport, endosome to Golgi
GO:0022603	603653612323296	1.16626139817629	873232908458864	1	8	regulation of anatomical structure morphogenesis
GO:0043244	603653612323296	1.16626139817629	873232908458864	1	8	regulation of protein-containing complex disassembly
GO:0046164	603653612323296	1.16626139817629	873232908458864	1	8	alcohol catabolic process
GO:1902221	603653612323296	1.16626139817629	873232908458864	1	8	erythrose 4-phosphate/phosphoenolpyruvate family amino acid metabolic process
GO:0046129	603653612323296	1.16626139817629	873232908458864	1	8	purine ribonucleoside biosynthetic process
GO:0072348	603653612323296	1.16626139817629	873232908458864	1	8	sulfur compound transport
GO:0016226	603653612323296	1.16626139817629	873232908458864	1	8	iron-sulfur cluster assembly
GO:0019184	603653612323296	1.16626139817629	873232908458864	1	8	nonribosomal peptide biosynthetic process
GO:0042594	603653612323296	1.16626139817629	873232908458864	1	8	response to starvation
GO:0043574	603653612323296	1.16626139817629	873232908458864	1	8	peroxisomal transport
GO:0043628	603653612323296	1.16626139817629	873232908458864	1	8	ncRNA 3'-end processing
GO:0012501	603653612323296	1.16626139817629	873232908458864	1	8	programmed cell death
GO:0031163	603653612323296	1.16626139817629	873232908458864	1	8	metallo-sulfur cluster assembly
GO:1901616	603653612323296	1.16626139817629	873232908458864	1	8	organic hydroxy compound catabolic process
GO:0007064	603653612323296	1.16626139817629	873232908458864	1	8	mitotic sister chromatid cohesion
GO:0000460	603653612323296	1.16626139817629	873232908458864	1	8	maturation of 5.8S rRNA
GO:0000466	603653612323296	1.16626139817629	873232908458864	1	8	maturation of 5.8S rRNA from tricistronic rRNA transcript (SSU-rRNA, 5.8S rRNA, LSU-rRNA)
GO:0019637	60787165680959	0.958207781999214	228132097334878	22	209	organophosphate metabolic process
GO:0015833	614296279407242	0.952094263352542	187745075318656	18	172	peptide transport
GO:0009653	627912206193827	0.941321499013807	316546929316338	3	29	anatomical structure morphogenesis
GO:0015980	629358556450402	0.932150504741511	425701042873696	4	39	energy derivation by oxidation of organic compounds
GO:0006605	629358556450402	0.932150504741511	425701042873696	4	39	protein targeting
GO:0002181	630384890990837	0.959989966135708	20739281575898	2	19	cytoplasmic translation
GO:0000096	630384890990837	0.959989966135708	20739281575898	2	19	sulfur amino acid metabolic process
GO:0030435	630384890990837	0.959989966135708	20739281575898	2	19	sporulation resulting in formation of a cellular spore
GO:0000041	630384890990837	0.959989966135708	20739281575898	2	19	transition metal ion transport
GO:0072527	630384890990837	0.959989966135708	20739281575898	2	19	pyrimidine-containing compound metabolic process
GO:0034508	646996809118217	1.02021276595745	982387022016223	1	9	centromere complex assembly
GO:0008219	646996809118217	1.02021276595745	982387022016223	1	9	cell death
GO:0080135	646996809118217	1.02021276595745	982387022016223	1	9	regulation of cellular response to stress
GO:0006740	646996809118217	1.02021276595745	982387022016223	1	9	NADPH regeneration
GO:0048315	646996809118217	1.02021276595745	982387022016223	1	9	conidium formation
GO:0030447	646996809118217	1.02021276595745	982387022016223	1	9	filamentous growth
GO:0030162	646996809118217	1.02021276595745	982387022016223	1	9	regulation of proteolysis
GO:0010647	646996809118217	1.02021276595745	982387022016223	1	9	positive regulation of cell communication
GO:0000387	646996809118217	1.02021276595745	982387022016223	1	9	spliceosomal snRNP assembly
GO:0006081	646996809118217	1.02021276595745	982387022016223	1	9	cellular aldehyde metabolic process
GO:0090503	646996809118217	1.02021276595745	982387022016223	1	9	RNA phosphodiester bond hydrolysis, exonucleolytic
GO:0009065	646996809118217	1.02021276595745	982387022016223	1	9	glutamine family amino acid catabolic process
GO:0008654	649670624853269	0.9060195098739	436616454229432	4	40	phospholipid biosynthetic process
GO:0009251	658711650821049	0.906420279554608	218308227114716	2	20	glucan catabolic process
GO:0051275	658711650821049	0.906420279554608	218308227114716	2	20	beta-glucan catabolic process
GO:0046488	658711650821049	0.906420279554608	218308227114716	2	20	phosphatidylinositol metabolic process
GO:0030245	658711650821049	0.906420279554608	218308227114716	2	20	cellulose catabolic process
GO:0044281	663247274819562	0.94982494982495	665840092699884	64	610	small molecule metabolic process
GO:0042886	664174715681699	0.920904660752218	193202780996524	18	177	amide transport
GO:0006865	669230822476944	0.881301001215348	447531865585168	4	41	amino acid transport
GO:0043414	669230822476944	0.881301001215348	447531865585168	4	41	macromolecule methylation
GO:0000272	67229474812293	0.892570786117933	8841483198146	8	81	polysaccharide catabolic process
GO:0090150	673588915393495	0.873626373626374	33837775202781	3	31	establishment of protein localization to membrane
GO:0010646	673588915393495	0.873626373626374	33837775202781	3	31	regulation of cell communication
GO:0032984	685273303442921	0.858489507350466	229223638470452	2	21	protein-containing complex disassembly
GO:0044247	685273303442921	0.858489507350466	229223638470452	2	21	cellular polysaccharide catabolic process
GO:0048646	685273303442921	0.858489507350466	229223638470452	2	21	anatomical structure formation involved in morphogenesis
GO:0032506	685609094976397	0.90661938534279	109154113557358	1	10	cytokinetic process
GO:0006479	685609094976397	0.90661938534279	109154113557358	1	10	protein methylation
GO:0061794	685609094976397	0.90661938534279	109154113557358	1	10	conidium development
GO:0016050	685609094976397	0.90661938534279	109154113557358	1	10	vesicle organization
GO:0032940	685609094976397	0.90661938534279	109154113557358	1	10	secretion by cell
GO:0046349	685609094976397	0.90661938534279	109154113557358	1	10	amino sugar biosynthetic process
GO:0048284	685609094976397	0.90661938534279	109154113557358	1	10	organelle fusion
GO:0032196	685609094976397	0.90661938534279	109154113557358	1	10	transposition
GO:1901659	685609094976397	0.90661938534279	109154113557358	1	10	glycosyl compound biosynthetic process
GO:0009070	685609094976397	0.90661938534279	109154113557358	1	10	serine family amino acid biosynthetic process
GO:0006644	699455685985131	0.85727221279004	687670915411356	6	63	phospholipid metabolic process
GO:0006631	706061203602125	0.835666831384176	46936268829664	4	43	fatty acid metabolic process
GO:0009110	710116861277712	0.815351812366738	240139049826188	2	22	vitamin biosynthetic process
GO:0042364	710116861277712	0.815351812366738	240139049826188	2	22	water-soluble vitamin biosynthetic process
GO:0030243	710116861277712	0.815351812366738	240139049826188	2	22	cellulose metabolic process
GO:0071705	711434832265252	0.901814566244096	261969872537659	24	240	nitrogen compound transport
GO:0048519	713191793654256	0.86537130197997	113520278099652	10	104	negative regulation of biological process
GO:0072657	715007593979031	0.814957264957265	360208574739282	3	33	protein localization to membrane
GO:0000226	720005869951104	0.815744680851064	120069524913094	1	11	microtubule cytoskeleton organization
GO:0046903	720005869951104	0.815744680851064	120069524913094	1	11	secretion
GO:0055072	720005869951104	0.815744680851064	120069524913094	1	11	iron ion homeostasis
GO:0080134	720005869951104	0.815744680851064	120069524913094	1	11	regulation of response to stress
GO:0051336	720005869951104	0.815744680851064	120069524913094	1	11	regulation of hydrolase activity
GO:0006739	720005869951104	0.815744680851064	120069524913094	1	11	NADP metabolic process
GO:0009226	720005869951104	0.815744680851064	120069524913094	1	11	nucleotide-sugar biosynthetic process
GO:0051205	720005869951104	0.815744680851064	120069524913094	1	11	protein insertion into membrane
GO:0030436	720005869951104	0.815744680851064	120069524913094	1	11	asexual sporulation
GO:0007006	720005869951104	0.815744680851064	120069524913094	1	11	mitochondrial membrane organization
GO:0055085	720403476617925	0.932378484381566	790275782155272	75	724	transmembrane transport
GO:0009260	72332651092628	0.814561027837259	480278099652375	4	44	ribonucleotide biosynthetic process
GO:0006629	724809450784945	0.897289027014105	284892236384705	26	261	lipid metabolic process
GO:0045184	725677555357685	0.879359690226999	189928157589803	17	174	establishment of protein localization
GO:0016072	725826605750369	0.837728194726166	818655851680185	7	75	rRNA metabolic process
GO:0072330	725826605750369	0.837728194726166	818655851680185	7	75	monocarboxylic acid biosynthetic process
GO:0044283	732070536746288	0.893239382974672	285983777520278	26	262	small molecule biosynthetic process
GO:0015031	732526156099214	0.872040710966886	180104287369641	16	165	protein transport
GO:0042221	746320706271772	0.847740835464621	138625724217845	12	127	response to chemical
GO:0000281	750646491524764	0.741392649903288	13098493626883	1	12	mitotic cytokinesis
GO:0040007	750646491524764	0.741392649903288	13098493626883	1	12	growth
GO:0098661	750646491524764	0.741392649903288	13098493626883	1	12	inorganic anion transmembrane transport
GO:0006473	750646491524764	0.741392649903288	13098493626883	1	12	protein acetylation
GO:0006475	750646491524764	0.741392649903288	13098493626883	1	12	internal protein amino acid acetylation
GO:0007186	750646491524764	0.741392649903288	13098493626883	1	12	G protein-coupled receptor signaling pathway
GO:0006897	750646491524764	0.741392649903288	13098493626883	1	12	endocytosis
GO:0009225	750646491524764	0.741392649903288	13098493626883	1	12	nucleotide-sugar metabolic process
GO:0018393	750646491524764	0.741392649903288	13098493626883	1	12	internal peptidyl-lysine acetylation
GO:0018394	750646491524764	0.741392649903288	13098493626883	1	12	peptidyl-lysine acetylation
GO:0043248	750646491524764	0.741392649903288	13098493626883	1	12	proteasome assembly
GO:0000097	750646491524764	0.741392649903288	13098493626883	1	12	sulfur amino acid biosynthetic process
GO:0048584	750646491524764	0.741392649903288	13098493626883	1	12	positive regulation of response to stimulus
GO:0016573	750646491524764	0.741392649903288	13098493626883	1	12	histone acetylation
GO:0007062	750646491524764	0.741392649903288	13098493626883	1	12	sister chromatid cohesion
GO:0044275	752248332108968	0.763621794871795	382039397450753	3	35	cellular carbohydrate catabolic process
GO:0051273	754888675263795	0.740841248303935	261969872537659	2	24	beta-glucan metabolic process
GO:0009165	755092709757956	0.800211528291909	731332560834299	6	67	nucleotide biosynthetic process
GO:0072594	761193072068181	0.782436447672499	622178447276941	5	57	establishment of protein localization to organelle
GO:0031668	777940356849383	0.679432624113475	141900347624565	1	13	cellular response to extracellular stimulus
GO:0031669	777940356849383	0.679432624113475	141900347624565	1	13	cellular response to nutrient levels
GO:0015074	777940356849383	0.679432624113475	141900347624565	1	13	DNA integration
GO:0050793	777940356849383	0.679432624113475	141900347624565	1	13	regulation of developmental process
GO:0016114	777940356849383	0.679432624113475	141900347624565	1	13	terpenoid biosynthetic process
GO:0071496	777940356849383	0.679432624113475	141900347624565	1	13	cellular response to external stimulus
GO:0043543	777940356849383	0.679432624113475	141900347624565	1	13	protein acylation
GO:0060341	777940356849383	0.679432624113475	141900347624565	1	13	regulation of cellular localization
GO:0010605	779935044696069	0.774398361495136	753163383545771	6	69	negative regulation of macromolecule metabolic process
GO:0005976	781715077810768	0.792709266185534	982387022016223	8	90	polysaccharide metabolic process
GO:0048583	785482794195213	0.718325791855204	403870220162225	3	37	regulation of response to stimulus
GO:1901293	79162403413771	0.762096774193548	764078794901506	6	70	nucleoside phosphate biosynthetic process
GO:0042254	792023510544061	0.782950376018111	993302433371958	8	91	ribosome biogenesis
GO:0055076	793569759937645	0.678749111584932	283800695249131	2	26	transition metal ion homeostasis
GO:0008299	793569759937645	0.678749111584932	283800695249131	2	26	isoprenoid biosynthetic process
GO:0006766	793569759937645	0.678749111584932	283800695249131	2	26	vitamin metabolic process
GO:0006767	793569759937645	0.678749111584932	283800695249131	2	26	water-soluble vitamin metabolic process
GO:0007034	793569759937645	0.678749111584932	283800695249131	2	26	vacuolar transport
GO:0019693	796595342862637	0.768581081081081	8841483198146	7	81	ribose phosphate metabolic process
GO:0006325	798258913496339	0.785714285714286	111337195828505	9	102	chromatin organization
GO:0006886	798258913496339	0.785714285714286	111337195828505	9	102	intracellular protein transport
GO:0008380	798411208251187	0.723102545800619	534855156431054	4	49	RNA splicing
GO:0006164	800669018956633	0.697619047619048	414785631517961	3	38	purine nucleotide biosynthetic process
GO:0046034	800669018956633	0.697619047619048	414785631517961	3	38	ATP metabolic process
GO:0009152	800669018956633	0.697619047619048	414785631517961	3	38	purine ribonucleotide biosynthetic process
GO:0031667	8022523261483	0.627004909983633	152815758980301	1	14	response to nutrient levels
GO:0061640	8022523261483	0.627004909983633	152815758980301	1	14	cytoskeleton-dependent cytokinesis
GO:0008608	8022523261483	0.627004909983633	152815758980301	1	14	attachment of spindle microtubules to kinetochore
GO:0006606	8022523261483	0.627004909983633	152815758980301	1	14	protein import into nucleus
GO:0016197	8022523261483	0.627004909983633	152815758980301	1	14	endosomal transport
GO:0009991	8022523261483	0.627004909983633	152815758980301	1	14	response to extracellular stimulus
GO:0006541	810813388309237	0.651428571428571	294716106604867	2	27	glutamine metabolic process
GO:0016053	811823408745264	0.819330816026851	201935110081112	17	185	organic acid biosynthetic process
GO:0022613	821483368690588	0.772440863547154	125527230590962	10	115	ribonucleoprotein complex biogenesis
GO:0034504	823907558509181	0.582066869300912	163731170336037	1	15	protein localization to nucleus
GO:0032505	823907558509181	0.582066869300912	163731170336037	1	15	reproduction of a single-celled organism
GO:0042278	823907558509181	0.582066869300912	163731170336037	1	15	purine nucleoside metabolic process
GO:0046128	823907558509181	0.582066869300912	163731170336037	1	15	purine ribonucleoside metabolic process
GO:0006099	823907558509181	0.582066869300912	163731170336037	1	15	tricarboxylic acid cycle
GO:0007031	823907558509181	0.582066869300912	163731170336037	1	15	peroxisome organization
GO:0032200	823907558509181	0.582066869300912	163731170336037	1	15	telomere organization
GO:0009067	823907558509181	0.582066869300912	163731170336037	1	15	aspartate family amino acid biosynthetic process
GO:0015711	826761672001472	0.626209611284238	305631517960603	2	28	organic anion transport
GO:0006073	826761672001472	0.626209611284238	305631517960603	2	28	cellular glucan metabolic process
GO:0032446	828345506992602	0.65956340956341	436616454229432	3	40	protein modification by small protein conjugation
GO:0009892	833664835749422	0.716508538899431	80774044032445	6	74	negative regulation of metabolic process
GO:0090501	83498446570129	0.677373304782298	567601390498262	4	52	RNA phosphodiester bond hydrolysis
GO:0009116	84090719261226	0.642037786774629	447531865585168	3	41	nucleoside metabolic process
GO:0072522	84090719261226	0.642037786774629	447531865585168	3	41	purine-containing compound biosynthetic process
GO:0022411	841491262061297	0.602858722261707	316546929316338	2	29	cellular component disassembly
GO:0044042	841491262061297	0.602858722261707	316546929316338	2	29	glucan metabolic process
GO:0009966	841491262061297	0.602858722261707	316546929316338	2	29	regulation of signal transduction
GO:0023051	841491262061297	0.602858722261707	316546929316338	2	29	regulation of signaling
GO:0006508	842391601484003	0.825798460585685	305631517960603	26	280	proteolysis
GO:0006354	843195823612013	0.543120567375887	174646581691773	1	16	DNA-templated transcription, elongation
GO:0006757	843195823612013	0.543120567375887	174646581691773	1	16	ATP generation from ADP
GO:0001510	843195823612013	0.543120567375887	174646581691773	1	16	RNA methylation
GO:0051170	843195823612013	0.543120567375887	174646581691773	1	16	import into nucleus
GO:0042273	843195823612013	0.543120567375887	174646581691773	1	16	ribosomal large subunit biogenesis
GO:0006096	843195823612013	0.543120567375887	174646581691773	1	16	glycolytic process
GO:1901575	845474554933341	0.845753037285295	424609501738123	37	389	organic substance catabolic process
GO:1901565	847896923257685	0.775935973142292	174646581691773	14	160	organonitrogen compound catabolic process
GO:0006720	855077543913276	0.581175753883643	327462340672074	2	30	isoprenoid metabolic process
GO:0043648	855077543913276	0.581175753883643	327462340672074	2	30	dicarboxylic acid metabolic process
GO:0008104	855461932707288	0.785059786028949	209575898030127	17	192	protein localization
GO:0046907	858912493193798	0.752900643461519	153907300115875	12	141	intracellular transport
GO:0009117	859123841184166	0.7363439163873	13098493626883	10	120	nucleotide metabolic process
GO:0008610	859123841184166	0.7363439163873	13098493626883	10	120	lipid biosynthetic process
GO:0051049	86037534607741	0.509042553191489	185561993047509	1	17	regulation of transport
GO:0006165	86037534607741	0.509042553191489	185561993047509	1	17	nucleoside diphosphate phosphorylation
GO:0046031	86037534607741	0.509042553191489	185561993047509	1	17	ADP metabolic process
GO:0009119	86037534607741	0.509042553191489	185561993047509	1	17	ribonucleoside metabolic process
GO:0000910	86037534607741	0.509042553191489	185561993047509	1	17	cytokinesis
GO:0006637	86037534607741	0.509042553191489	185561993047509	1	17	acyl-CoA metabolic process
GO:0030433	86037534607741	0.509042553191489	185561993047509	1	17	ubiquitin-dependent ERAD pathway
GO:0035383	86037534607741	0.509042553191489	185561993047509	1	17	thioester metabolic process
GO:1901657	863662470458517	0.609615384615385	46936268829664	3	43	glycosyl compound metabolic process
GO:0006364	870563496992312	0.65450643776824	731332560834299	5	67	rRNA processing
GO:0016052	872302363843823	0.722807561202355	133168018539977	10	122	carbohydrate catabolic process
GO:0006753	872302363843823	0.722807561202355	133168018539977	10	122	nucleoside phosphate metabolic process
GO:0065003	872302363843823	0.722807561202355	133168018539977	10	122	protein-containing complex assembly
GO:0046939	875676233000988	0.478973717146433	196477404403245	1	18	nucleotide phosphorylation
GO:0036503	875676233000988	0.478973717146433	196477404403245	1	18	ERAD pathway
GO:0048468	875676233000988	0.478973717146433	196477404403245	1	18	cell development
GO:0140352	875676233000988	0.478973717146433	196477404403245	1	18	export from cell
GO:0009066	875676233000988	0.478973717146433	196477404403245	1	18	aspartate family amino acid metabolic process
GO:0009259	876349115870773	0.666548828988069	862317497103129	6	79	ribonucleotide metabolic process
GO:0032787	877034042931589	0.735195088136265	157181923522596	12	144	monocarboxylic acid metabolic process
GO:0070925	879111732172854	0.542146410803127	349293163383546	2	32	organelle assembly
GO:0009141	88930352977933	0.452245862884161	20739281575898	1	19	nucleoside triphosphate metabolic process
GO:0009060	88930352977933	0.452245862884161	20739281575898	1	19	aerobic respiration
GO:0044272	889699095927294	0.524520255863539	360208574739282	2	33	sulfur compound biosynthetic process
GO:0043934	889699095927294	0.524520255863539	360208574739282	2	33	sporulation
GO:0034622	894971728630189	0.68696397941681	125527230590962	9	115	cellular protein-containing complex assembly
GO:0051649	898248124885942	0.71280276816609	16154808806489	12	148	establishment of localization in cell
GO:0030154	899421461307501	0.507995735607676	371123986095017	2	34	cell differentiation
GO:0018193	900743490544169	0.553613053613054	513024333719583	3	47	peptidyl-amino acid modification
GO:0007059	900743490544169	0.553613053613054	513024333719583	3	47	chromosome segregation
GO:0010243	901439944461345	0.428331466965286	218308227114716	1	20	response to organonitrogen compound
GO:0051247	901439944461345	0.428331466965286	218308227114716	1	20	positive regulation of protein metabolic process
GO:0051656	901439944461345	0.428331466965286	218308227114716	1	20	establishment of organelle localization
GO:1901698	901439944461345	0.428331466965286	218308227114716	1	20	response to nitrogen compound
GO:0032270	901439944461345	0.428331466965286	218308227114716	1	20	positive regulation of cellular protein metabolic process
GO:0043933	901835281662208	0.699880178021226	150632676709154	11	138	protein-containing complex subunit organization
GO:0034220	906160057544201	0.719424660970885	186653534183082	14	171	ion transmembrane transport
GO:0043412	906929754528212	0.80469714187959	45408111239861	38	416	macromolecule modification
GO:0090305	9072250323932	0.643906739811912	10369640787949	7	95	nucleic acid phosphodiester bond hydrolysis
GO:0048869	908341044895291	0.492472701427925	382039397450753	2	35	cellular developmental process
GO:0046916	912248276512266	0.406808510638298	229223638470452	1	21	cellular transition metal ion homeostasis
GO:0006633	912248276512266	0.406808510638298	229223638470452	1	21	fatty acid biosynthetic process
GO:0016126	912248276512266	0.406808510638298	229223638470452	1	21	sterol biosynthetic process
GO:0050790	912655581795909	0.636502324680357	104787949015064	7	96	regulation of catalytic activity
GO:0009150	9132394674788	0.595809139106286	796825028968714	5	73	purine ribonucleotide metabolic process
GO:0055086	917285661560712	0.69901018922853	177921205098494	13	163	nucleobase-containing small molecule metabolic process
GO:0006163	91900574514035	0.587018722398457	80774044032445	5	74	purine nucleotide metabolic process
GO:0009185	921873581999626	0.387335359675785	240139049826188	1	22	ribonucleoside diphosphate metabolic process
GO:0009179	921873581999626	0.387335359675785	240139049826188	1	22	purine ribonucleoside diphosphate metabolic process
GO:0009135	921873581999626	0.387335359675785	240139049826188	1	22	purine nucleoside diphosphate metabolic process
GO:0006090	921873581999626	0.387335359675785	240139049826188	1	22	pyruvate metabolic process
GO:0015698	921873581999626	0.387335359675785	240139049826188	1	22	inorganic anion transport
GO:0048856	922309447174163	0.517866884888161	54577056778679	3	50	anatomical structure development
GO:0065009	922702031255687	0.622181697612732	106971031286211	7	98	regulation of molecular function
GO:0010033	924004477626673	0.464087724642096	403870220162225	2	37	response to organic substance
GO:0055065	924004477626673	0.464087724642096	403870220162225	2	37	metal ion homeostasis
GO:0022618	924004477626673	0.464087724642096	403870220162225	2	37	ribonucleoprotein complex assembly
GO:0071826	924004477626673	0.464087724642096	403870220162225	2	37	ribonucleoprotein complex subunit organization
GO:0035556	924431721711757	0.578479460453709	818655851680185	5	75	intracellular signal transduction
GO:0071702	924781049063286	0.770102912960056	373307068366165	30	342	organic substance transport
GO:0033365	929533444634083	0.570180741098954	829571263035921	5	76	protein localization to organelle
GO:0034032	93044510375089	0.36963249516441	251054461181924	1	23	purine nucleoside bisphosphate metabolic process
GO:1902531	93044510375089	0.36963249516441	251054461181924	1	23	regulation of intracellular signal transduction
GO:0015693	93044510375089	0.36963249516441	251054461181924	1	23	magnesium ion transport
GO:0033865	93044510375089	0.36963249516441	251054461181924	1	23	nucleoside bisphosphate metabolic process
GO:0033875	93044510375089	0.36963249516441	251054461181924	1	23	ribonucleoside bisphosphate metabolic process
GO:0032879	93044510375089	0.36963249516441	251054461181924	1	23	regulation of localization
GO:0055080	930856447552786	0.451077943615257	414785631517961	2	38	cation homeostasis
GO:0098771	930856447552786	0.451077943615257	414785631517961	2	38	inorganic ion homeostasis
GO:0006810	934473685101828	0.838493688030647	104242178447277	92	955	transport
GO:0051276	935171852842655	0.656988727858293	159365005793743	11	146	chromosome organization
GO:0006793	935427103758832	0.799810740930141	597073001158749	50	547	phosphorus metabolic process
GO:0061024	937121937105253	0.438771393995275	425701042873696	2	39	membrane organization
GO:0006796	937199140945411	0.796649512013103	587249130938586	49	538	phosphate-containing compound metabolic process
GO:0034976	938077991945981	0.353469010175763	261969872537659	1	24	response to endoplasmic reticulum stress
GO:0051321	938077991945981	0.353469010175763	261969872537659	1	24	meiotic cell cycle
GO:0009132	938077991945981	0.353469010175763	261969872537659	1	24	nucleoside diphosphate metabolic process
GO:0051640	938077991945981	0.353469010175763	261969872537659	1	24	organelle localization
GO:0034613	939041837485463	0.64008539062769	148449594438007	10	136	cellular protein localization
GO:0070727	939041837485463	0.64008539062769	148449594438007	10	136	cellular macromolecule localization
GO:0006996	93986272799977	0.740837298572514	335103128621089	26	307	organelle organization
GO:0044248	942183473409303	0.738003028129731	336194669756663	26	308	cellular catabolic process
GO:0006457	94284701237434	0.427112557513186	436616454229432	2	40	protein folding
GO:0050801	94284701237434	0.427112557513186	436616454229432	2	40	ion homeostasis
GO:0051234	94412398776313	0.831127743428427	105988644264195	93	971	establishment of localization
GO:0000003	944415616393994	0.47674710910005	589432213209733	3	54	reproduction
GO:0009605	944874837854497	0.338652482269504	272885283893395	1	25	response to external stimulus
GO:0072521	947005330680561	0.539198855507868	873232908458864	5	80	purine-containing compound metabolic process
GO:0043386	948074695439062	0.416051610081461	447531865585168	2	41	mycotoxin biosynthetic process
GO:0098813	948074695439062	0.416051610081461	447531865585168	2	41	nuclear chromosome segregation
GO:0030638	948074695439062	0.416051610081461	447531865585168	2	41	polyketide metabolic process
GO:0044550	949995850141953	0.653548034934498	188836616454229	13	173	secondary metabolite biosynthetic process
GO:1901615	950377870770867	0.576662561576355	114611819235226	7	105	organic hydroxy compound metabolic process
GO:0044085	950857062877863	0.700045507799262	271793742757822	20	249	cellular component biogenesis
GO:0000070	950927040971171	0.325021276595745	283800695249131	1	26	mitotic sister chromatid segregation
GO:0065004	950927040971171	0.325021276595745	283800695249131	1	26	protein-DNA complex assembly
GO:0007017	950927040971171	0.325021276595745	283800695249131	1	26	microtubule-based process
GO:0006820	9512764200711	0.742840567840568	397320973348783	31	364	anion transport
GO:0009403	952845078549216	0.405543710021322	458447276940904	2	42	toxin biosynthetic process
GO:0032502	95313483300507	0.458514755684567	611263035921205	3	56	developmental process
GO:0009056	954136067897874	0.755039584071842	466088064889919	37	427	catabolic process
GO:0033036	955512201312638	0.675121036332708	239047508690614	17	219	macromolecule localization
GO:0016125	956316027612015	0.312438625204583	294716106604867	1	27	sterol metabolic process
GO:0071824	956316027612015	0.312438625204583	294716106604867	1	27	protein-DNA complex subunit organization
GO:0098660	956330872792821	0.490299136980079	764078794901506	4	70	inorganic ion transmembrane transport
GO:0019748	957151618443332	0.650055020806719	20411819235226	14	187	secondary metabolic process
GO:0022607	957672253415223	0.630697594942116	180104287369641	12	165	cellular component assembly
GO:0006260	961114337079072	0.300788022064618	305631517960603	1	28	DNA replication
GO:0051236	961114337079072	0.300788022064618	305631517960603	1	28	establishment of RNA localization
GO:0050657	961114337079072	0.300788022064618	305631517960603	1	28	nucleic acid transport
GO:0050658	961114337079072	0.300788022064618	305631517960603	1	28	RNA transport
GO:0044264	961160425598127	0.386029038481064	480278099652375	2	44	cellular polysaccharide metabolic process
GO:0036211	962858300554469	0.726096256684492	404961761297798	31	371	protein modification process
GO:0008202	964772089399585	0.376952447066991	491193511008111	2	45	steroid metabolic process
GO:0043385	964772089399585	0.376952447066991	491193511008111	2	45	mycotoxin metabolic process
GO:0006403	965386589758278	0.289969604863222	316546929316338	1	29	RNA localization
GO:0006812	967131652451405	0.574829931972789	147358053302433	9	135	cation transport
GO:0009404	968060129823901	0.368288427989921	502108922363847	2	46	toxin metabolic process
GO:0048523	96828104843658	0.461792597124503	80774044032445	4	74	negative regulation of cellular process
GO:0044262	96842296577715	0.492253742279912	949640787949015	5	87	cellular carbohydrate metabolic process
GO:0000819	96919034995983	0.279897285399853	327462340672074	1	30	sister chromatid segregation
GO:0045229	96919034995983	0.279897285399853	327462340672074	1	30	external encapsulating structure organization
GO:0071555	96919034995983	0.279897285399853	327462340672074	1	30	cell wall organization
GO:0030639	96919034995983	0.279897285399853	327462340672074	1	30	polyketide biosynthetic process
GO:0006875	972576894923405	0.270496453900709	33837775202781	1	31	cellular metal ion homeostasis
GO:0140014	972576894923405	0.270496453900709	33837775202781	1	31	mitotic nuclear division
GO:0051179	972960486468598	0.798991493466632	108935805330243	93	998	localization
GO:0051641	973923884163197	0.605971361836092	201935110081112	13	185	cellular localization
GO:0006464	974206507062904	0.698656245715069	391863267670915	29	359	cellular protein modification process
GO:0016998	975591900173423	0.261702127659574	349293163383546	1	32	cell wall macromolecule catabolic process
GO:0030003	975591900173423	0.261702127659574	349293163383546	1	32	cellular cation homeostasis
GO:0005996	978276050306115	0.253457446808511	360208574739282	1	33	monosaccharide metabolic process
GO:0000398	978276050306115	0.253457446808511	360208574739282	1	33	mRNA splicing, via spliceosome
GO:0016567	978276050306115	0.253457446808511	360208574739282	1	33	protein ubiquitination
GO:0000375	978276050306115	0.253457446808511	360208574739282	1	33	RNA splicing, via transesterification reactions
GO:0000377	978276050306115	0.253457446808511	360208574739282	1	33	RNA splicing, via transesterification reactions with bulged adenosine as nucleophile
GO:1901617	978944335818673	0.430435403283369	862317497103129	4	79	organic hydroxy compound biosynthetic process
GO:0098655	980249656486455	0.483096774193548	1157033603708	6	106	cation transmembrane transport
GO:0007154	980406364619283	0.522713304886829	142991888760139	8	131	cell communication
GO:0006873	980665583306072	0.245712443584784	371123986095017	1	34	cellular ion homeostasis
GO:0007165	980841015610923	0.502693965517241	129893395133256	7	119	signal transduction
GO:0023052	980841015610923	0.502693965517241	129893395133256	7	119	signaling
GO:1901334	982792775612272	0.238423028785982	382039397450753	1	35	lactone metabolic process
GO:1901336	982792775612272	0.238423028785982	382039397450753	1	35	lactone biosynthetic process
GO:0008643	983614928105025	0.413550760445835	895063731170336	4	82	carbohydrate transport
GO:0016310	984053374375258	0.674002468120115	403870220162225	29	370	phosphorylation
GO:0006694	984686374370828	0.231550151975684	392954808806489	1	36	steroid biosynthetic process
GO:0006468	985824698958462	0.519246940110249	16154808806489	9	148	protein phosphorylation
GO:0044036	986371982613721	0.225059101654846	403870220162225	1	37	cell wall macromolecule metabolic process
GO:0006338	986977111871797	0.305024741521503	600347624565469	2	55	chromatin remodeling
GO:0051301	987683686397943	0.355957767722474	774994206257242	3	71	cell division
GO:0071840	987739839030748	0.696466336775969	537038238702202	40	492	cellular component organization or biogenesis
GO:0043161	987872402480233	0.218918918918919	414785631517961	1	38	proteasome-mediated ubiquitin-dependent protein catabolic process
GO:0009057	988045308696676	0.570178180681463	229223638470452	14	210	macromolecule catabolic process
GO:1903047	988230529607602	0.299297164968807	611263035921205	2	56	mitotic cell cycle process
GO:0000280	989207941042732	0.213101903695409	425701042873696	1	39	nuclear division
GO:0098662	989366201149138	0.293777863927118	622178447276941	2	57	inorganic cation transmembrane transport
GO:0048878	989366201149138	0.293777863927118	622178447276941	2	57	chemical homeostasis
GO:0033554	989723425724511	0.516268980477223	180104287369641	10	165	cellular response to stress
GO:0005975	990132567610031	0.634557893526503	367849362688297	25	337	carbohydrate metabolic process
GO:0006811	990662681168181	0.682612595892106	532672074159907	39	488	ion transport
GO:0016043	990733945783173	0.660616107526625	451898030127462	32	414	cellular component organization
GO:0065008	99075426945748	0.438005865102639	126618771726535	6	116	regulation of biological quality
GO:0015931	99145473248757	0.202340425531915	447531865585168	1	41	nucleobase-containing compound transport
GO:0051169	99145473248757	0.202340425531915	447531865585168	1	41	nuclear transport
GO:0006913	99145473248757	0.202340425531915	447531865585168	1	41	nucleocytoplasmic transport
GO:0070647	992948867802267	0.326576576576577	840486674391657	3	77	protein modification by small protein conjugation or removal
GO:0022414	993234549975747	0.192603850050659	46936268829664	1	43	reproductive process
GO:0006950	99382333022244	0.517081787670023	215033603707995	12	197	response to stress
GO:0048285	993980459844994	0.188075210291935	480278099652375	1	44	organelle fission
GO:0000278	994246031644041	0.264462232164703	687670915411356	2	63	mitotic cell cycle
GO:0055082	995235045482073	0.179621749408983	502108922363847	1	46	cellular chemical homeostasis
GO:0010498	995760764286932	0.175670675300648	513024333719583	1	47	proteasomal protein catabolic process
GO:0051716	995896008721755	0.576203703703704	337286210892236	21	309	cellular response to stimulus
GO:0042592	996196806674111	0.247925209119239	731332560834299	2	67	homeostatic process
GO:0030001	996228589971294	0.171887732005432	523939745075319	1	48	metal ion transport
GO:0019725	997015316796314	0.164785062961355	54577056778679	1	50	cellular homeostasis
GO:0044265	997217958834048	0.383896774193548	142991888760139	6	131	cellular macromolecule catabolic process
GO:0043632	997218137094603	0.236799197290857	764078794901506	2	70	modification-dependent macromolecule catabolic process
GO:0050896	997693500994934	0.567307154052844	373307068366165	23	342	response to stimulus
GO:0071554	997743830243273	0.229911666159001	785909617612978	2	72	cell wall organization or biogenesis
GO:0032268	997899149369585	0.155155482815057	578516801853998	1	53	regulation of cellular protein metabolic process
GO:0022402	998156197787982	0.273601398601399	993302433371958	3	91	cell cycle process
GO:0051246	998337876881432	0.149330181245075	600347624565469	1	55	regulation of protein metabolic process
GO:0006281	999128560944235	0.203233381015357	8841483198146	2	81	DNA repair
GO:0006511	999421582557393	0.127693346842283	698586326767092	1	64	ubiquitin-dependent protein catabolic process
GO:0007049	999465832915785	0.275271357897069	13098493626883	4	120	cell cycle
GO:0019941	999485669740519	0.125664893617021	709501738122827	1	65	modification-dependent protein catabolic process
GO:0006974	999629850540749	0.184153125995638	971471610660487	2	89	cellular response to DNA damage stimulus
GO:0051603	999678547016021	0.118147684605757	753163383545771	1	69	proteolysis involved in cellular protein catabolic process
GO:0044257	999714205130824	0.116404563675609	764078794901506	1	70	cellular protein catabolic process
GO:0030163	999821485055405	0.109909647333139	80774044032445	1	74	protein catabolic process
GO:0006259	999889007783926	0.206012378426172	129893395133256	3	119	DNA metabolic process

## Sheet: up_in_tetOFF_MFOver
GOMFID	Pvalue	OddsRatio	ExpCount	Count	Size	Term
GO:0017111	3.83331e+09	2.20475556800672	201696770662288	39	275	nucleoside-triphosphatase activity
GO:0016462	7.94585e+09	2.11981784449317	208297755883963	39	284	pyrophosphatase activity
GO:0016817	8.5915e+09	2.11076395887926	209031198686371	39	285	hydrolase activity, acting on acid anhydrides
GO:0016818	8.5915e+09	2.11076395887926	209031198686371	39	285	hydrolase activity, acting on acid anhydrides, in phosphorus-containing anhydrides
GO:0016787	9.17115e+09	1.53118358696612	104075533661741	137	1419	hydrolase activity
GO:0016887	288666965863323	2.2180778103373	147422003284072	29	201	ATPase activity
GO:0003774	383122147654425	12.7808564231738	73344280240832	5	10	motor activity
GO:0008017	383122147654425	12.7808564231738	73344280240832	5	10	microtubule binding
GO:0140096	517916228527378	1.68092105263158	396059113300493	60	540	catalytic activity, acting on a protein
GO:0003777	834969650453034	17.0050251256281	513409961685824	4	7	microtubule motor activity
GO:0003824	893832529305349	1.46838221689815	285749315818281	313	3896	catalytic activity
GO:0032559	997230624376022	1.66283072750271	364521072796935	55	497	adenyl ribonucleotide binding
GO:0005524	101119978138833	1.66918103448276	356453201970443	54	486	ATP binding
GO:0030554	109749392665829	1.65462652854584	365987958401751	55	499	adenyl nucleotide binding
GO:0097367	2550911167778	1.52367610837438	473804050355774	66	646	carbohydrate derivative binding
GO:0016846	315210798307395	5.11515151515152	154022988505747	6	21	carbon-sulfur lyase activity
GO:0015631	335655157024371	6.38413098236776	110016420361248	5	15	tubulin binding
GO:0016740	337717128395781	1.3894438266835	883798576902025	111	1205	transferase activity
GO:0032555	386362974963417	1.51857781335468	429797482211275	60	586	purine ribonucleotide binding
GO:0032553	425943565156967	1.49666366949032	457668308702791	63	624	ribonucleotide binding
GO:0017076	433701755364625	1.50897091500017	4319978106185	60	589	purine nucleotide binding
GO:0035639	446968110113905	1.51131633495677	423929939792009	59	578	purine ribonucleoside triphosphate binding
GO:0004619	536698109061563	Inf	146688560481664	2	2	phosphoglycerate mutase activity
GO:0140097	540359388276416	3.41725888324873	278708264915161	8	38	catalytic activity, acting on DNA
GO:0008233	574395472139787	1.76749517676831	178226600985222	29	243	peptidase activity
GO:0042578	700538340608651	2.48982630272953	542747673782157	12	74	phosphoric ester hydrolase activity
GO:0004386	761327734706941	2.35721785727217	616091954022988	13	84	helicase activity
GO:0016773	954705930122414	1.78981937602627	145221674876847	24	198	phosphotransferase activity, alcohol group as acceptor
GO:0003684	109681122598544	9.53947368421053	513409961685824	3	7	damaged DNA binding
GO:0004672	112509706774518	1.90357641629729	108549534756431	19	148	protein kinase activity
GO:0008081	118241218806544	3.64935064935065	198029556650246	6	27	phosphoric diester hydrolase activity
GO:0016407	134125503058753	2.17093446399359	660098522167488	13	90	acetyltransferase activity
GO:0008092	151999703722902	2.76690904102072	330049261083744	8	45	cytoskeletal protein binding
GO:0035173	153172993819961	25.39	220032840722496	2	3	histone kinase activity
GO:0003909	153172993819961	25.39	220032840722496	2	3	DNA ligase activity
GO:0016886	153172993819961	25.39	220032840722496	2	3	ligase activity, forming phosphoric ester bonds
GO:0000009	153172993819961	25.39	220032840722496	2	3	alpha-1,6-mannosyltransferase activity
GO:0030527	166048348111198	7.63007518796992	586754241926656	3	8	structural constituent of chromatin
GO:0043565	229617934888286	3.0630303030303	227367268746579	6	31	sequence-specific DNA binding
GO:0016747	263352194977646	1.77915742793792	102681992337165	17	140	transferase activity, transferring acyl groups other than amino-acyl groups
GO:0004190	265722183548698	2.94463869463869	234701696770662	6	32	aspartic-type endopeptidase activity
GO:0070001	265722183548698	2.94463869463869	234701696770662	6	32	aspartic-type peptidase activity
GO:0102193	29152928156265	12.6925	293377120963328	2	4	protein-ribulosamine 3-kinase activity
GO:0003697	415022744597068	4.76597744360902	806787082649152	3	11	single-stranded DNA binding
GO:0004520	462531624175913	8.46	36672140120416	2	5	endodeoxyribonuclease activity
GO:0016788	464632126262411	1.50956252419667	167958401751505	24	229	hydrolase activity, acting on ester bonds
GO:0043168	496416957076189	1.2556983891955	665232621784346	79	907	anion binding
GO:0016746	501301128058035	1.55925749643027	135686918445539	20	185	transferase activity, transferring acyl groups
GO:0016301	561827877159167	1.39751643535427	240569239189929	32	328	kinase activity
GO:0008168	626241735652375	1.48162028106916	156223316912972	22	213	methyltransferase activity
GO:0016772	632690665801654	1.34893305035694	287509578544061	37	392	transferase activity, transferring phosphorus-containing groups
GO:0004601	64531404565293	2.54609571788413	220032840722496	5	30	peroxidase activity
GO:0016868	660670751984743	6.34375	440065681444992	2	6	intramolecular transferase activity, phosphotransferases
GO:0016741	679495560814083	1.46566675756749	157690202517789	22	215	transferase activity, transferring one-carbon groups
GO:0030171	733442802408319	Inf	73344280240832	1	1	voltage-gated proton channel activity
GO:0004334	733442802408319	Inf	73344280240832	1	1	fumarylacetoacetase activity
GO:0016778	733442802408319	Inf	73344280240832	1	1	diphosphotransferase activity
GO:0003993	733442802408319	Inf	73344280240832	1	1	acid phosphatase activity
GO:0102293	733442802408319	Inf	73344280240832	1	1	pheophytinase b activity
GO:0005384	733442802408319	Inf	73344280240832	1	1	manganese ion transmembrane transporter activity
GO:0030975	733442802408319	Inf	73344280240832	1	1	thiamine binding
GO:0003910	733442802408319	Inf	73344280240832	1	1	DNA ligase (ATP) activity
GO:0047746	733442802408319	Inf	73344280240832	1	1	chlorophyllase activity
GO:0003908	733442802408319	Inf	73344280240832	1	1	methylated-DNA-[protein]-cysteine S-methyltransferase activity
GO:0016889	733442802408319	Inf	73344280240832	1	1	endodeoxyribonuclease activity, producing 3'-phosphomonoesters
GO:0008146	733442802408319	Inf	73344280240832	1	1	sulfotransferase activity
GO:0032451	733442802408319	Inf	73344280240832	1	1	demethylase activity
GO:0004115	733442802408319	Inf	73344280240832	1	1	3',5'-cyclic-AMP phosphodiesterase activity
GO:0008265	733442802408319	Inf	73344280240832	1	1	Mo-molybdopterin cofactor sulfurase activity
GO:0008251	733442802408319	Inf	73344280240832	1	1	tRNA-specific adenosine deaminase activity
GO:0008254	733442802408319	Inf	73344280240832	1	1	3'-nucleotidase activity
GO:0090600	733442802408319	Inf	73344280240832	1	1	alpha-1,3-glucosidase activity
GO:0003896	733442802408319	Inf	73344280240832	1	1	DNA primase activity
GO:0003868	733442802408319	Inf	73344280240832	1	1	4-hydroxyphenylpyruvate dioxygenase activity
GO:0003885	733442802408319	Inf	73344280240832	1	1	D-arabinono-1,4-lactone oxidase activity
GO:0102867	733442802408319	Inf	73344280240832	1	1	molybdenum cofactor sulfurtransferase activity
GO:0004788	733442802408319	Inf	73344280240832	1	1	thiamine diphosphokinase activity
GO:0004035	733442802408319	Inf	73344280240832	1	1	alkaline phosphatase activity
GO:0004707	733442802408319	Inf	73344280240832	1	1	MAP kinase activity
GO:0008821	733442802408319	Inf	73344280240832	1	1	crossover junction endodeoxyribonuclease activity
GO:0033919	733442802408319	Inf	73344280240832	1	1	glucan 1,3-alpha-glucosidase activity
GO:0004526	733442802408319	Inf	73344280240832	1	1	ribonuclease P activity
GO:0042799	733442802408319	Inf	73344280240832	1	1	histone methyltransferase activity (H4-K20 specific)
GO:0004519	836184715952254	2.12247474747475	308045977011494	6	42	endonuclease activity
GO:0003678	881066603739223	5.074	513409961685824	2	7	DNA helicase activity
GO:0004536	881066603739223	5.074	513409961685824	2	7	deoxyribonuclease activity
GO:0048029	922044553845091	3.17481203007519	110016420361248	3	15	monosaccharide binding
GO:0000166	974463165887328	1.19903433082431	671100164203612	77	915	nucleotide binding
GO:1901265	974463165887328	1.19903433082431	671100164203612	77	915	nucleoside phosphate binding
GO:0004674	995654454368452	2.19317293494311	249370552818829	5	34	protein serine/threonine kinase activity
GO:0005536	11194060222819	4.2275	586754241926656	2	8	glucose binding
GO:0000030	11194060222819	4.2275	586754241926656	2	8	mannosyltransferase activity
GO:0016151	11194060222819	4.2275	586754241926656	2	8	nickel cation binding
GO:0004396	11194060222819	4.2275	586754241926656	2	8	hexokinase activity
GO:0016684	120023764897975	2.05086536117657	264039408866995	5	36	oxidoreductase activity, acting on peroxide as acceptor
GO:0016791	12679597473939	1.86178861788618	34471811713191	6	47	phosphatase activity
GO:0016893	137188617059794	3.62285714285714	660098522167488	2	9	endonuclease activity, active with either ribo- or deoxyribonucleic acids and producing 5'-phosphomonoesters
GO:0016813	137188617059794	3.62285714285714	660098522167488	2	9	hydrolase activity, acting on carbon-nitrogen (but not peptide) bonds, in linear amidines
GO:0004096	137188617059794	3.62285714285714	660098522167488	2	9	catalase activity
GO:0008810	137188617059794	3.62285714285714	660098522167488	2	9	cellulase activity
GO:0030151	137188617059794	3.62285714285714	660098522167488	2	9	molybdenum ion binding
GO:0005516	141321579391049	12.6633416458853	146688560481664	1	2	calmodulin binding
GO:0000340	141321579391049	12.6633416458853	146688560481664	1	2	RNA 7-methylguanosine cap binding
GO:0017116	141321579391049	12.6633416458853	146688560481664	1	2	single-stranded DNA helicase activity
GO:0004411	141321579391049	12.6633416458853	146688560481664	1	2	homogentisate 1,2-dioxygenase activity
GO:0046553	141321579391049	12.6633416458853	146688560481664	1	2	D-malate dehydrogenase (decarboxylating) activity
GO:0003917	141321579391049	12.6633416458853	146688560481664	1	2	DNA topoisomerase type I (single strand cut, ATP-independent) activity
GO:0008172	141321579391049	12.6633416458853	146688560481664	1	2	S-methyltransferase activity
GO:0010340	141321579391049	12.6633416458853	146688560481664	1	2	carboxyl-O-methyltransferase activity
GO:0004112	141321579391049	12.6633416458853	146688560481664	1	2	cyclic-nucleotide phosphodiesterase activity
GO:0004114	141321579391049	12.6633416458853	146688560481664	1	2	3',5'-cyclic-nucleotide phosphodiesterase activity
GO:0008271	141321579391049	12.6633416458853	146688560481664	1	2	secondary active sulfate transmembrane transporter activity
GO:0061711	141321579391049	12.6633416458853	146688560481664	1	2	N(6)-L-threonylcarbamoyladenine synthase activity
GO:0003880	141321579391049	12.6633416458853	146688560481664	1	2	protein C-terminal carboxyl O-methyltransferase activity
GO:0097027	141321579391049	12.6633416458853	146688560481664	1	2	ubiquitin-protein transferase activator activity
GO:0030596	141321579391049	12.6633416458853	146688560481664	1	2	alpha-L-rhamnosidase activity
GO:0016615	141321579391049	12.6633416458853	146688560481664	1	2	malate dehydrogenase activity
GO:0010997	141321579391049	12.6633416458853	146688560481664	1	2	anaphase-promoting complex binding
GO:0015116	141321579391049	12.6633416458853	146688560481664	1	2	sulfate transmembrane transporter activity
GO:0004019	141321579391049	12.6633416458853	146688560481664	1	2	adenylosuccinate synthase activity
GO:0004000	141321579391049	12.6633416458853	146688560481664	1	2	adenosine deaminase activity
GO:0061575	141321579391049	12.6633416458853	146688560481664	1	2	cyclin-dependent protein serine/threonine kinase activator activity
GO:0009824	141321579391049	12.6633416458853	146688560481664	1	2	AMP dimethylallyltransferase activity
GO:0055106	141321579391049	12.6633416458853	146688560481664	1	2	ubiquitin-protein transferase regulator activity
GO:0004512	141321579391049	12.6633416458853	146688560481664	1	2	inositol-3-phosphate synthase activity
GO:0004549	141321579391049	12.6633416458853	146688560481664	1	2	tRNA-specific ribonuclease activity
GO:0008667	141321579391049	12.6633416458853	146688560481664	1	2	2,3-dihydro-2,3-dihydroxybenzoate dehydrogenase activity
GO:0051998	141321579391049	12.6633416458853	146688560481664	1	2	protein carboxyl O-methyltransferase activity
GO:0004671	141321579391049	12.6633416458853	146688560481664	1	2	protein C-terminal S-isoprenylcysteine carboxyl O-methyltransferase activity
GO:0036094	141649521490289	1.15772532188841	744444444444444	83	1015	small molecule binding
GO:0034061	163516316736171	3.169375	73344280240832	2	10	DNA polymerase activity
GO:0004185	163516316736171	3.169375	73344280240832	2	10	serine-type carboxypeptidase activity
GO:0070008	163516316736171	3.169375	73344280240832	2	10	serine-type exopeptidase activity
GO:0004180	174019204129367	1.95322767684577	220032840722496	4	30	carboxypeptidase activity
GO:0030246	177035771544135	1.48765738078715	630760810071155	9	86	carbohydrate binding
GO:0046873	18652508904589	1.56135909393738	469403393541325	7	64	metal ion transmembrane transporter activity
GO:0004181	190630548353163	2.81666666666667	806787082649152	2	11	metallocarboxypeptidase activity
GO:0004806	190630548353163	2.81666666666667	806787082649152	2	11	triglyceride lipase activity
GO:0022890	196000903459563	1.4141156462585	73344280240832	10	100	inorganic cation transmembrane transporter activity
GO:0004616	204323719395574	6.33042394014963	220032840722496	1	3	phosphogluconate dehydrogenase (decarboxylating) activity
GO:0017108	204323719395574	6.33042394014963	220032840722496	1	3	5'-flap endonuclease activity
GO:0004416	204323719395574	6.33042394014963	220032840722496	1	3	hydroxyacylglutathione hydrolase activity
GO:0003916	204323719395574	6.33042394014963	220032840722496	1	3	DNA topoisomerase activity
GO:0016894	204323719395574	6.33042394014963	220032840722496	1	3	endonuclease activity, active with either ribo- or deoxyribonucleic acids and producing 3'-phosphomonoesters
GO:0016888	204323719395574	6.33042394014963	220032840722496	1	3	endodeoxyribonuclease activity, producing 5'-phosphomonoesters
GO:0016822	204323719395574	6.33042394014963	220032840722496	1	3	hydrolase activity, acting on acid carbon-carbon bonds
GO:0016823	204323719395574	6.33042394014963	220032840722496	1	3	hydrolase activity, acting on acid carbon-carbon bonds, in ketonic substances
GO:0043047	204323719395574	6.33042394014963	220032840722496	1	3	single-stranded telomeric DNA binding
GO:0050525	204323719395574	6.33042394014963	220032840722496	1	3	cutinase activity
GO:0048256	204323719395574	6.33042394014963	220032840722496	1	3	flap endonuclease activity
GO:0003877	204323719395574	6.33042394014963	220032840722496	1	3	ATP adenylyltransferase activity
GO:0032266	204323719395574	6.33042394014963	220032840722496	1	3	phosphatidylinositol-3-phosphate binding
GO:0004060	204323719395574	6.33042394014963	220032840722496	1	3	arylamine N-acetyltransferase activity
GO:0022843	204323719395574	6.33042394014963	220032840722496	1	3	voltage-gated cation channel activity
GO:0004045	204323719395574	6.33042394014963	220032840722496	1	3	aminoacyl-tRNA hydrolase activity
GO:1901981	204323719395574	6.33042394014963	220032840722496	1	3	phosphatidylinositol phosphate binding
GO:0098847	204323719395574	6.33042394014963	220032840722496	1	3	sequence-specific single stranded DNA binding
GO:0008238	2074255458244	1.50783093756705	484072249589491	7	66	exopeptidase activity
GO:0008235	215863858145486	2.00237435694499	16135741652983	3	22	metalloexopeptidase activity
GO:0004518	218194808277094	1.48240506329114	491406677613574	7	67	nuclease activity
GO:0016782	218275168047489	2.5345	880131362889984	2	12	transferase activity, transferring sulfur-containing groups
GO:0016814	218275168047489	2.5345	880131362889984	2	12	hydrolase activity, acting on carbon-nitrogen (but not peptide) bonds, in cyclic amidines
GO:0008276	218275168047489	2.5345	880131362889984	2	12	protein methyltransferase activity
GO:0004521	218275168047489	2.5345	880131362889984	2	12	endoribonuclease activity
GO:0051213	23080016040191	1.41201353637902	586754241926656	8	80	dioxygenase activity
GO:0019239	246227210580883	2.30363636363636	953475643130816	2	13	deaminase activity
GO:0019200	246227210580883	2.30363636363636	953475643130816	2	13	carbohydrate kinase activity
GO:0004175	251498253514392	1.3733022362464	601423097974822	8	82	endopeptidase activity
GO:0016209	259977154510628	1.5104354084203	34471811713191	5	47	antioxidant activity
GO:0030295	262713983142011	4.21945137157107	293377120963328	1	4	protein kinase activator activity
GO:0000339	262713983142011	4.21945137157107	293377120963328	1	4	RNA cap binding
GO:0051015	262713983142011	4.21945137157107	293377120963328	1	4	actin filament binding
GO:0046556	262713983142011	4.21945137157107	293377120963328	1	4	alpha-L-arabinofuranosidase activity
GO:0016838	262713983142011	4.21945137157107	293377120963328	1	4	carbon-oxygen lyase activity, acting on phosphates
GO:0043539	262713983142011	4.21945137157107	293377120963328	1	4	protein serine/threonine kinase activator activity
GO:0005200	262713983142011	4.21945137157107	293377120963328	1	4	structural constituent of cytoskeleton
GO:0018024	262713983142011	4.21945137157107	293377120963328	1	4	histone-lysine N-methyltransferase activity
GO:0019209	262713983142011	4.21945137157107	293377120963328	1	4	kinase activator activity
GO:0106310	262713983142011	4.21945137157107	293377120963328	1	4	protein serine kinase activity
GO:0051118	262713983142011	4.21945137157107	293377120963328	1	4	glucan endo-1,3-alpha-glucosidase activity
GO:0042054	262713983142011	4.21945137157107	293377120963328	1	4	histone methyltransferase activity
GO:0004568	274293419588902	2.11125	102681992337165	2	14	chitinase activity
GO:0004177	276362913834512	1.7282980177717	18336070060208	3	25	aminopeptidase activity
GO:0016866	302307106389578	1.94846153846154	110016420361248	2	15	intramolecular transferase activity
GO:0140359	303006194376399	1.49127992905705	278708264915161	4	38	ABC-type transporter activity
GO:0017171	303497989132375	1.40890008396306	36672140120416	5	50	serine hydrolase activity
GO:0008324	314987783091962	1.23241529621557	828790366721401	10	113	cation transmembrane transporter activity
GO:0016723	316829188323116	3.1639650872818	36672140120416	1	5	oxidoreductase activity, acting on metal ions, NAD or NADP as acceptor
GO:0001671	316829188323116	3.1639650872818	36672140120416	1	5	ATPase activator activity
GO:1901682	316829188323116	3.1639650872818	36672140120416	1	5	sulfur compound transmembrane transporter activity
GO:0008252	316829188323116	3.1639650872818	36672140120416	1	5	nucleotidase activity
GO:0000293	316829188323116	3.1639650872818	36672140120416	1	5	ferric-chelate reductase activity
GO:0003847	316829188323116	3.1639650872818	36672140120416	1	5	1-alkyl-2-acetylglycerophosphocholine esterase activity
GO:0016652	316829188323116	3.1639650872818	36672140120416	1	5	oxidoreductase activity, acting on NAD(P)H, NAD(P) as acceptor
GO:0005244	316829188323116	3.1639650872818	36672140120416	1	5	voltage-gated ion channel activity
GO:0022832	316829188323116	3.1639650872818	36672140120416	1	5	voltage-gated channel activity
GO:0004565	316829188323116	3.1639650872818	36672140120416	1	5	beta-galactosidase activity
GO:0042626	320031870949898	1.4483847810481	286042692939245	4	39	ATPase-coupled transmembrane transporter activity
GO:0022853	330125307999313	1.80892857142857	117350848385331	2	16	active ion transmembrane transporter activity
GO:0030570	330125307999313	1.80892857142857	117350848385331	2	16	pectate lyase activity
GO:0003690	330125307999313	1.80892857142857	117350848385331	2	16	double-stranded DNA binding
GO:0015399	337127418914456	1.40787269681742	293377120963328	4	40	primary active transmembrane transporter activity
GO:0016837	357626217526033	1.688	124685276409414	2	17	carbon-oxygen lyase activity, acting on polysaccharides
GO:0008061	357626217526033	1.688	124685276409414	2	17	chitin binding
GO:0008080	357626217526033	1.688	124685276409414	2	17	N-acetyltransferase activity
GO:0016298	358895344880333	1.46124927703875	212698412698413	3	29	lipase activity
GO:0016722	366981610948044	2.53067331670823	440065681444992	1	6	oxidoreductase activity, acting on metal ions
GO:0016891	366981610948044	2.53067331670823	440065681444992	1	6	endoribonuclease activity, producing 5'-phosphomonoesters
GO:0016899	366981610948044	2.53067331670823	440065681444992	1	6	oxidoreductase activity, acting on the CH-OH group of donors, oxygen as acceptor
GO:0015368	366981610948044	2.53067331670823	440065681444992	1	6	calcium:cation antiporter activity
GO:0015369	366981610948044	2.53067331670823	440065681444992	1	6	calcium:proton antiporter activity
GO:0042162	366981610948044	2.53067331670823	440065681444992	1	6	telomeric DNA binding
GO:0015252	366981610948044	2.53067331670823	440065681444992	1	6	proton channel activity
GO:0008318	366981610948044	2.53067331670823	440065681444992	1	6	protein prenyltransferase activity
GO:0016779	377914404243844	1.26675062972292	403393541324576	5	55	nucleotidyltransferase activity
GO:0003779	379437138297107	1.40685045948204	220032840722496	3	30	actin binding
GO:0015318	394172007667615	1.13355373962947	982813355227148	11	134	inorganic molecular entity transmembrane transporter activity
GO:0004553	397509356279189	1.10577789796286	137153804050356	15	187	hydrolase activity, hydrolyzing O-glycosyl compounds
GO:0008047	399835192456542	1.35633727175081	227367268746579	3	31	enzyme activator activity
GO:0022804	408454022388925	1.18726325757576	513409961685824	6	70	active transmembrane transporter activity
GO:0016702	411281008192441	1.48882352941176	139354132457581	2	19	oxidoreductase activity, acting on single donors with incorporation of molecular oxygen, incorporation of two atoms of oxygen
GO:0034062	411281008192441	1.48882352941176	139354132457581	2	19	5'-3' RNA polymerase activity
GO:0097747	411281008192441	1.48882352941176	139354132457581	2	19	RNA polymerase activity
GO:0031418	413460769377064	2.10847880299252	513409961685824	1	7	L-ascorbic acid binding
GO:0003964	413460769377064	2.10847880299252	513409961685824	1	7	RNA-directed DNA polymerase activity
GO:0090599	413460769377064	2.10847880299252	513409961685824	1	7	alpha-glucosidase activity
GO:0016872	413460769377064	2.10847880299252	513409961685824	1	7	intramolecular lyase activity
GO:0005451	413460769377064	2.10847880299252	513409961685824	1	7	monovalent cation:proton antiporter activity
GO:0015491	413460769377064	2.10847880299252	513409961685824	1	7	cation:cation antiporter activity
GO:0060590	413460769377064	2.10847880299252	513409961685824	1	7	ATPase regulator activity
GO:0051139	413460769377064	2.10847880299252	513409961685824	1	7	metal ion:proton antiporter activity
GO:0016278	413460769377064	2.10847880299252	513409961685824	1	7	lysine N-methyltransferase activity
GO:0016279	413460769377064	2.10847880299252	513409961685824	1	7	protein-lysine N-methyltransferase activity
GO:0020037	420748143403239	1.10167224080268	110016420361248	12	150	heme binding
GO:0008237	421870740202366	1.16876456876457	520744389709907	6	71	metallopeptidase activity
GO:0046906	439189300603969	1.08549450549451	111483305966065	12	152	tetrapyrrole binding
GO:0003677	440631202916686	1.03894367664421	377723043240285	39	515	DNA binding
GO:0016757	453205605341264	1.10064003531229	73344280240832	8	100	transferase activity, transferring glycosyl groups
GO:0070403	456535078969761	1.80691129319558	586754241926656	1	8	NAD+ binding
GO:0004402	456535078969761	1.80691129319558	586754241926656	1	8	histone acetyltransferase activity
GO:0005199	456535078969761	1.80691129319558	586754241926656	1	8	structural constituent of cell wall
GO:0061733	456535078969761	1.80691129319558	586754241926656	1	8	peptide-lysine-N-acetyltransferase activity
GO:0016538	456535078969761	1.80691129319558	586754241926656	1	8	cyclin-dependent protein serine/threonine kinase regulator activity
GO:0015924	456535078969761	1.80691129319558	586754241926656	1	8	mannosyl-oligosaccharide mannosidase activity
GO:0001067	456535078969761	1.80691129319558	586754241926656	1	8	regulatory region nucleic acid binding
GO:0004571	456535078969761	1.80691129319558	586754241926656	1	8	mannosyl-oligosaccharide 1,2-alpha-mannosidase activity
GO:0042625	462637393249446	1.33157894736842	154022988505747	2	21	ATPase-coupled ion transmembrane transporter activity
GO:0016410	462637393249446	1.33157894736842	154022988505747	2	21	N-acyltransferase activity
GO:0019829	462637393249446	1.33157894736842	154022988505747	2	21	ATPase-coupled cation transmembrane transporter activity
GO:0016628	487314746759842	1.26475	16135741652983	2	22	oxidoreductase activity, acting on the CH-CH group of donors, NAD or NADP as acceptor
GO:0008236	488801957298567	1.12428810720268	359386973180077	4	49	serine-type peptidase activity
GO:0060589	488801957298567	1.12428810720268	359386973180077	4	49	nucleoside-triphosphatase regulator activity
GO:0016810	493592566653086	1.0667073356718	660098522167488	7	90	hydrolase activity, acting on carbon-nitrogen (but not peptide) bonds
GO:0016783	496453386708507	1.58073566084788	660098522167488	1	9	sulfurtransferase activity
GO:0034212	496453386708507	1.58073566084788	660098522167488	1	9	peptide N-acetyltransferase activity
GO:0003887	496453386708507	1.58073566084788	660098522167488	1	9	DNA-directed DNA polymerase activity
GO:0043531	496453386708507	1.58073566084788	660098522167488	1	9	ADP binding
GO:0015298	496453386708507	1.58073566084788	660098522167488	1	9	solute:cation antiporter activity
GO:0015299	496453386708507	1.58073566084788	660098522167488	1	9	solute:proton antiporter activity
GO:0070566	496453386708507	1.58073566084788	660098522167488	1	9	adenylyltransferase activity
GO:0043177	496453386708507	1.58073566084788	660098522167488	1	9	organic acid binding
GO:0030248	511272911878171	1.20428571428571	168691844553914	2	23	cellulose binding
GO:0005085	511272911878171	1.20428571428571	168691844553914	2	23	guanyl-nucleotide exchange factor activity
GO:0052689	520801038392189	1.07601838982145	374055829228243	4	51	carboxylic ester hydrolase activity
GO:0031406	533446394483211	1.404821280133	73344280240832	1	10	carboxylic acid binding
GO:0051020	533446394483211	1.404821280133	73344280240832	1	10	GTPase binding
GO:0003968	533446394483211	1.404821280133	73344280240832	1	10	RNA-directed 5'-3' RNA polymerase activity
GO:0031267	533446394483211	1.404821280133	73344280240832	1	10	small GTPase binding
GO:0022836	533446394483211	1.404821280133	73344280240832	1	10	gated channel activity
GO:0035673	533446394483211	1.404821280133	73344280240832	1	10	oligopeptide transmembrane transporter activity
GO:0003924	551492805512614	1.01913545136914	491406677613574	5	67	GTPase activity
GO:0016765	553199720631907	1.05325814536341	286042692939245	3	39	transferase activity, transferring alkyl or aryl (other than methyl) groups
GO:0016701	556929805762794	1.09913043478261	18336070060208	2	25	oxidoreductase activity, acting on single donors with incorporation of molecular oxygen
GO:0030247	556929805762794	1.09913043478261	18336070060208	2	25	polysaccharide binding
GO:0046915	567727979096215	1.2640897755611	806787082649152	1	11	transition metal ion transmembrane transporter activity
GO:0010181	570719096446836	1.02458849827271	293377120963328	3	40	FMN binding
GO:0015075	582541863008713	0.971005917159763	123218390804598	12	168	ion transmembrane transporter activity
GO:0016798	583296652842808	0.970705460342766	164291187739464	16	224	hydrolase activity, acting on glycosyl bonds
GO:0043167	585459456247728	0.982324063008782	149548987411056	148	2039	ion binding
GO:0030695	587808194398812	0.997427779976256	300711548987411	3	41	GTPase regulator activity
GO:0016775	599496416464282	1.14894581727499	880131362889984	1	12	phosphotransferase activity, nitrogenous group as acceptor
GO:0008170	599496416464282	1.14894581727499	880131362889984	1	12	N-methyltransferase activity
GO:1901681	599496416464282	1.14894581727499	880131362889984	1	12	sulfur compound binding
GO:0000155	599496416464282	1.14894581727499	880131362889984	1	12	phosphorelay sensor kinase activity
GO:0003899	599496416464282	1.14894581727499	880131362889984	1	12	DNA-directed 5'-3' RNA polymerase activity
GO:0046982	599496416464282	1.14894581727499	880131362889984	1	12	protein heterodimerization activity
GO:0015085	599496416464282	1.14894581727499	880131362889984	1	12	calcium ion transmembrane transporter activity
GO:0004559	599496416464282	1.14894581727499	880131362889984	1	12	alpha-mannosidase activity
GO:0004673	599496416464282	1.14894581727499	880131362889984	1	12	protein histidine kinase activity
GO:1901363	60734516579519	0.975821195685295	135026819923372	133	1841	heterocyclic compound binding
GO:0097159	610430650106518	0.974960900198164	135100164203612	133	1842	organic cyclic compound binding
GO:0003854	628935516954565	1.05299251870324	953475643130816	1	13	3-beta-hydroxy-delta5-steroid dehydrogenase activity
GO:0140299	628935516954565	1.05299251870324	953475643130816	1	13	small molecule sensor activity
GO:0005096	628935516954565	1.05299251870324	953475643130816	1	13	GTPase activator activity
GO:0015925	628935516954565	1.05299251870324	953475643130816	1	13	galactosidase activity
GO:0033764	628935516954565	1.05299251870324	953475643130816	1	13	steroid dehydrogenase activity, acting on the CH-OH group of donors, NAD or NADP as acceptor
GO:0030234	634154851395277	0.923318551367332	645429666119321	6	88	enzyme regulator activity
GO:0016758	638879989150963	0.935555555555556	212698412698413	2	29	transferase activity, transferring hexosyl groups
GO:0004540	638879989150963	0.935555555555556	212698412698413	2	29	ribonuclease activity
GO:0030170	651301200205254	0.901471643933956	440065681444992	4	60	pyridoxal phosphate binding
GO:0070279	651301200205254	0.901471643933956	440065681444992	4	60	vitamin B6 binding
GO:0044877	651676225561375	0.90171858216971	330049261083744	3	45	protein-containing complex binding
GO:0004312	656215678290385	0.971801266065605	102681992337165	1	14	fatty acid synthase activity
GO:0016790	656215678290385	0.971801266065605	102681992337165	1	14	thiolester hydrolase activity
GO:0051539	656215678290385	0.971801266065605	102681992337165	1	14	4 iron, 4 sulfur cluster binding
GO:0015923	656215678290385	0.971801266065605	102681992337165	1	14	mannosidase activity
GO:0004659	656215678290385	0.971801266065605	102681992337165	1	14	prenyltransferase activity
GO:0005509	65741162135481	0.901964285714286	220032840722496	2	30	calcium ion binding
GO:0015291	65741162135481	0.901964285714286	220032840722496	2	30	secondary active transmembrane transporter activity
GO:0015078	65741162135481	0.901964285714286	220032840722496	2	30	proton transmembrane transporter activity
GO:0019842	669276208118774	0.89144610663598	777449370552819	7	106	vitamin binding
GO:0004620	681494861997586	0.902208763804774	110016420361248	1	15	phospholipase activity
GO:0003729	681494861997586	0.902208763804774	110016420361248	1	15	mRNA binding
GO:0035091	681494861997586	0.902208763804774	110016420361248	1	15	phosphatidylinositol binding
GO:0004222	681494861997586	0.902208763804774	110016420361248	1	15	metalloendopeptidase activity
GO:0005261	681494861997586	0.902208763804774	110016420361248	1	15	cation channel activity
GO:0015103	681494861997586	0.902208763804774	110016420361248	1	15	inorganic anion transmembrane transporter activity
GO:0019207	681494861997586	0.902208763804774	110016420361248	1	15	kinase regulator activity
GO:0003682	681494861997586	0.902208763804774	110016420361248	1	15	chromatin binding
GO:0019887	681494861997586	0.902208763804774	110016420361248	1	15	protein kinase regulator activity
GO:0032549	687253737379264	0.869383490073145	682101806239737	6	93	ribonucleoside binding
GO:0001882	687253737379264	0.869383490073145	682101806239737	6	93	nucleoside binding
GO:0001883	687253737379264	0.869383490073145	682101806239737	6	93	purine nucleoside binding
GO:0032561	687253737379264	0.869383490073145	682101806239737	6	93	guanyl ribonucleotide binding
GO:0032550	687253737379264	0.869383490073145	682101806239737	6	93	purine ribonucleoside binding
GO:0005525	687253737379264	0.869383490073145	682101806239737	6	93	GTP binding
GO:0051082	704919498930804	0.841895261845387	117350848385331	1	16	unfolded protein binding
GO:0016229	704919498930804	0.841895261845387	117350848385331	1	16	steroid dehydrogenase activity
GO:0019001	716582382641171	0.83989898989899	704105090311987	6	96	guanyl nucleotide binding
GO:0008483	721143907938547	0.804991201407775	36672140120416	3	50	transaminase activity
GO:0016769	721143907938547	0.804991201407775	36672140120416	3	50	transferase activity, transferring nitrogenous groups
GO:1904680	726625329018602	0.789120947630923	124685276409414	1	17	peptide transmembrane transporter activity
GO:0003724	726625329018602	0.789120947630923	124685276409414	1	17	RNA helicase activity
GO:0015297	726625329018602	0.789120947630923	124685276409414	1	17	antiporter activity
GO:0016829	734840711872263	0.868431393562676	17015873015873	15	232	lyase activity
GO:0008757	738838232579491	0.764545454545455	256704980842912	2	35	S-adenosylmethionine-dependent methyltransferase activity
GO:0008171	746738179994905	0.742555376265219	132019704433498	1	18	O-methyltransferase activity
GO:0004721	746738179994905	0.742555376265219	132019704433498	1	18	phosphoprotein phosphatase activity
GO:0005198	74963541409573	0.815682137834037	843459222769568	7	115	structural molecule activity
GO:0005488	765534878635797	0.932593979547746	196489326765189	190	2679	binding
GO:0016627	766482223133546	0.720571428571429	271373836891078	2	37	oxidoreductase activity, acting on the CH-CH group of donors
GO:0016835	779355532253436	0.726865240023135	403393541324576	3	55	carbon-oxygen lyase activity
GO:0005543	782642974930392	0.664129150807193	146688560481664	1	20	phospholipid binding
GO:0042887	782642974930392	0.664129150807193	146688560481664	1	20	amide transmembrane transporter activity
GO:0051537	782642974930392	0.664129150807193	146688560481664	1	20	2 iron, 2 sulfur cluster binding
GO:0098772	785289470874796	0.770098948670377	762780514504652	6	104	molecular function regulator
GO:0005515	791532192818299	0.807466235922287	133486590038314	11	182	protein binding
GO:0003743	79155082859401	0.681351351351351	286042692939245	2	39	translation initiation factor activity
GO:0005216	798643254014439	0.630798004987531	154022988505747	1	21	ion channel activity
GO:0005506	816687285453153	0.760959852330411	102681992337165	8	140	iron ion binding
GO:0022857	819027124045008	0.871099170907021	492873563218391	44	672	transmembrane transporter activity
GO:0042802	827204580533308	0.57322602584448	168691844553914	1	23	identical protein binding
GO:0016879	827204580533308	0.57322602584448	168691844553914	1	23	ligase activity, forming carbon-nitrogen bonds
GO:0140101	835627176102111	0.650894477573243	447400109469075	3	61	catalytic activity, acting on a tRNA
GO:0005215	839156094902973	0.860141644305635	498007662835249	44	679	transporter activity
GO:0004252	839931542538733	0.548194730564892	176026272577997	1	24	serine-type endopeptidase activity
GO:0016491	845400312625633	0.882455813953488	844926108374384	77	1152	oxidoreductase activity
GO:0051540	853050946302114	0.585581395348837	330049261083744	2	45	metal cluster binding
GO:0051536	853050946302114	0.585581395348837	330049261083744	2	45	iron-sulfur cluster binding
GO:0005507	862648362364399	0.504139650872818	190695128626163	1	26	copper ion binding
GO:0022803	862648362364399	0.504139650872818	190695128626163	1	26	passive transmembrane transporter activity
GO:0015267	862648362364399	0.504139650872818	190695128626163	1	26	channel activity
GO:0016705	865169373681212	0.72269524368761	121018062397373	9	165	oxidoreductase activity, acting on paired donors, with incorporation or reduction of molecular oxygen
GO:0140098	866532753828766	0.69662447257384	975478927203065	7	133	catalytic activity, acting on RNA
GO:0051287	877162082434807	0.547065217391304	352052545155993	2	48	NAD binding
GO:0004499	882148098679765	0.466611249653644	20536398467433	1	28	N,N-dimethylaniline monooxygenase activity
GO:0016616	885546330386373	0.612452506434612	630760810071155	4	86	oxidoreductase activity, acting on the CH-OH group of donors, NAD or NADP as acceptor
GO:0031177	890836245448651	0.449857499109369	212698412698413	1	29	phosphopantetheine binding
GO:0004497	896742554658659	0.708400348037018	150355774493706	11	205	monooxygenase activity
GO:0015926	898885370417404	0.434259179637114	220032840722496	1	30	glucosidase activity
GO:0019899	898885370417404	0.434259179637114	220032840722496	1	30	enzyme binding
GO:0008289	913250690252231	0.406081570267879	234701696770662	1	32	lipid binding
GO:0072341	913250690252231	0.406081570267879	234701696770662	1	32	modified amino acid binding
GO:0016709	919650620976879	0.393313591022444	242036124794745	1	33	oxidoreductase activity, acting on paired donors, with incorporation or reduction of molecular oxygen, NAD(P)H as one donor, and incorporation of one atom of oxygen
GO:0016651	919650620976879	0.393313591022444	242036124794745	1	33	oxidoreductase activity, acting on NAD(P)H
GO:0046983	919650620976879	0.393313591022444	242036124794745	1	33	protein dimerization activity
GO:0016614	922152326844985	0.58523034911368	821455938697318	5	112	oxidoreductase activity, acting on CH-OH group of donors
GO:0016811	931071874620117	0.370030805339592	256704980842912	1	35	hydrolase activity, acting on carbon-nitrogen (but not peptide) bonds, in linear amides
GO:0050660	932597713726381	0.652847526445133	147422003284072	10	201	flavin adenine dinucleotide binding
GO:0033218	940873115994501	0.349334995843724	271373836891078	1	37	amide binding
GO:0050661	941425894116646	0.432844827586207	440065681444992	2	60	NADP binding
GO:0008135	948389371770943	0.41825	454734537493158	2	62	translation factor activity, RNA binding
GO:0090079	948389371770943	0.41825	454734537493158	2	62	translation regulator activity, nucleic acid binding
GO:0008509	951568450649827	0.411311475409836	462068965517241	2	63	anion transmembrane transporter activity
GO:0000287	953030052023984	0.322271244964512	293377120963328	1	40	magnesium ion binding
GO:0016853	95364159538785	0.529500917901208	902134646962233	5	123	isomerase activity
GO:0016875	956500355109144	0.314152119700748	300711548987411	1	41	ligase activity, forming carbon-oxygen bonds
GO:0004812	956500355109144	0.314152119700748	300711548987411	1	41	aminoacyl-tRNA ligase activity
GO:0046872	956893913713118	0.809050016149489	922671045429666	79	1258	metal ion binding
GO:0045182	95737523739338	0.398095238095238	476737821565408	2	65	translation regulator activity
GO:0003676	961012359741028	0.770889152883122	604356869184455	49	824	nucleic acid binding
GO:0043169	961534610989931	0.803715170278638	927071702244116	79	1264	cation binding
GO:0071949	967633016135453	0.467007936880665	814121510673235	4	111	FAD binding
GO:0003735	988523852714607	0.300963855421687	623426382047072	2	85	structural constituent of ribosome
GO:0046914	995777294232885	0.663004385964912	588221127531472	42	802	transition metal ion binding
GO:0003700	997178249387543	0.582752807201705	383590585659551	24	523	DNA-binding transcription factor activity
GO:0140110	998452757036764	0.562675296655879	395325670498084	24	539	transcription regulator activity
GO:0008270	998560774447085	0.58480576497472	4584017515052	29	625	zinc ion binding
GO:0000981	99872702385736	0.532075254588344	348385331143952	20	475	DNA-binding transcription factor activity, RNA polymerase II-specific
GO:0003723	999309409894311	0.341119528619529	162824302134647	6	222	RNA binding
GO:0016874	999357951955713	0.283313117310691	130552818828681	4	178	ligase activity

## Sheet: up_in_tetOFF_CCOver
GOCCID	Pvalue	OddsRatio	ExpCount	Count	Size	Term
GO:0005694	7.41424e+08	3.38919813449677	788041787063792	22	114	chromosome
GO:0098687	779590256440174	3.94209776934029	311069126472549	10	45	chromosomal region
GO:0000775	874480400208763	5.64957430340557	165903534118693	7	24	chromosome, centromeric region
GO:0005856	109965022127214	3.05295188260721	497710602356079	13	72	cytoskeleton
GO:0000793	130523380777393	6.31778058007566	131340297843965	6	19	condensed chromosome
GO:0015630	156133428889036	3.87044701986755	283418537452767	9	41	microtubule cytoskeleton
GO:0044815	213635384888733	10.900325732899	622138252945099	4	9	DNA packaging complex
GO:0099080	250871718459372	3.27954437588989	359457657257168	10	52	supramolecular complex
GO:0099081	292221351019898	4.36034688995215	200466770393421	7	29	supramolecular polymer
GO:0099512	292221351019898	4.36034688995215	200466770393421	7	29	supramolecular fiber
GO:0032993	353725810322776	6.20469399881165	110602356079129	5	16	protein-DNA complex
GO:0016020	568481464731017	1.40235154144942	208554567681707	229	3017	membrane
GO:0000776	793116510090302	4.87161531279178	131340297843965	5	19	kinetochore
GO:0030894	136377749758192	27.1003236245955	207379417648366	2	3	replisome
GO:0000172	136377749758192	27.1003236245955	207379417648366	2	3	ribonuclease MRP complex
GO:0000786	141088809880971	8.1487012987013	553011780395643	3	8	nucleosome
GO:0000785	177783104167369	2.67053046768091	338719715492332	8	49	chromatin
GO:0005819	209823588861072	4.53420195439739	110602356079129	4	16	spindle
GO:0005874	257855920196494	3.40522875816993	172816181373639	5	25	microtubule
GO:0044732	260333973459607	13.546925566343	276505890197822	2	4	mitotic spindle pole body
GO:0000794	272638046987389	5.81771799628943	691264725494554	3	10	condensed nuclear chromosome
GO:0099513	301770026890551	3.24229691876751	179728828628584	5	26	polymeric cytoskeletal fiber
GO:0072686	356098082768395	5.08928571428571	76039119804401	3	11	mitotic spindle
GO:0000777	356098082768395	5.08928571428571	76039119804401	3	11	condensed chromosome kinetochore
GO:0000779	356098082768395	5.08928571428571	76039119804401	3	11	condensed chromosome, centromeric region
GO:0000228	402990966950272	2.95893719806763	193554123138475	5	28	nuclear chromosome
GO:0005732	414247433575032	9.02912621359223	345632362747277	2	5	sno(s)RNA-containing ribonucleoprotein complex
GO:0005816	451104332649825	4.52272727272727	829517670593465	3	12	spindle pole body
GO:0000781	609429617560666	3.01845819761129	152078239608802	4	22	chromosome, telomeric region
GO:0005815	67415779736122	3.69864226682409	967770615692376	3	14	microtubule organizing center
GO:0030896	691264725494555	Inf	691264725494554	1	1	checkpoint clamp complex
GO:0031262	691264725494555	Inf	691264725494554	1	1	Ndc80 complex
GO:0071958	691264725494555	Inf	691264725494554	1	1	new mitotic spindle pole body
GO:0072687	691264725494555	Inf	691264725494554	1	1	meiotic spindle
GO:0000796	691264725494555	Inf	691264725494554	1	1	condensin complex
GO:0048476	691264725494555	Inf	691264725494554	1	1	Holliday junction resolvase complex
GO:0000939	691264725494555	Inf	691264725494554	1	1	condensed chromosome inner kinetochore
GO:0005658	691264725494555	Inf	691264725494554	1	1	alpha DNA polymerase:primase complex
GO:0031617	691264725494555	Inf	691264725494554	1	1	NMS complex
GO:1905347	691264725494555	Inf	691264725494554	1	1	endodeoxyribonuclease complex
GO:0032133	691264725494555	Inf	691264725494554	1	1	chromosome passenger complex
GO:0033553	691264725494555	Inf	691264725494554	1	1	rDNA heterochromatin
GO:0005657	793620598499795	5.41488673139159	483885307846188	2	7	replication fork
GO:0043228	795063516704141	1.33221850613155	275814625472327	35	399	non-membrane-bounded organelle
GO:0043232	795063516704141	1.33221850613155	275814625472327	35	399	intracellular non-membrane-bounded organelle
GO:0000940	101113119470607	4.51132686084142	553011780395643	2	8	condensed chromosome outer kinetochore
GO:0000942	101113119470607	4.51132686084142	553011780395643	2	8	condensed nuclear chromosome outer kinetochore
GO:0000778	101113119470607	4.51132686084142	553011780395643	2	8	condensed nuclear chromosome kinetochore
GO:0042729	101113119470607	4.51132686084142	553011780395643	2	8	DASH complex
GO:0034506	133488781806263	13.5064516129032	138252945098911	1	2	chromosome, centromeric core domain
GO:0000791	133488781806263	13.5064516129032	138252945098911	1	2	euchromatin
GO:0005664	133488781806263	13.5064516129032	138252945098911	1	2	nuclear origin of replication recognition complex
GO:0000931	133488781806263	13.5064516129032	138252945098911	1	2	gamma-tubulin large complex
GO:0140445	133488781806263	13.5064516129032	138252945098911	1	2	chromosome, telomeric repeat region
GO:0000112	133488781806263	13.5064516129032	138252945098911	1	2	nucleotide-excision repair factor 3 complex
GO:0008278	133488781806263	13.5064516129032	138252945098911	1	2	cohesin complex
GO:0043601	133488781806263	13.5064516129032	138252945098911	1	2	nuclear replisome
GO:0061638	133488781806263	13.5064516129032	138252945098911	1	2	CENP-A containing chromatin
GO:0046540	193414285221485	6.75161290322581	207379417648366	1	3	U4/U6 x U5 tri-snRNP complex
GO:0097526	193414285221485	6.75161290322581	207379417648366	1	3	spliceosomal tri-snRNP complex
GO:0016363	193414285221485	6.75161290322581	207379417648366	1	3	nuclear matrix
GO:0000808	193414285221485	6.75161290322581	207379417648366	1	3	origin recognition complex
GO:0000109	193414285221485	6.75161290322581	207379417648366	1	3	nucleotide-excision repair complex
GO:0016459	193414285221485	6.75161290322581	207379417648366	1	3	myosin complex
GO:0034399	225400670003195	2.45778170050015	898644143142921	2	13	nuclear periphery
GO:1990023	249207914513326	4.5	276505890197822	1	4	mitotic spindle midzone
GO:0035861	249207914513326	4.5	276505890197822	1	4	site of double-strand break
GO:0051233	249207914513326	4.5	276505890197822	1	4	spindle midzone
GO:0000792	249207914513326	4.5	276505890197822	1	4	heterochromatin
GO:0000439	249207914513326	4.5	276505890197822	1	4	transcription factor TFIIH core complex
GO:0005832	249207914513326	4.5	276505890197822	1	4	chaperonin-containing T-complex
GO:0090734	249207914513326	4.5	276505890197822	1	4	site of DNA damage
GO:1990391	249207914513326	4.5	276505890197822	1	4	DNA repair complex
GO:0005680	301153707302281	3.3741935483871	345632362747277	1	5	anaphase-promoting complex
GO:0005675	301153707302281	3.3741935483871	345632362747277	1	5	transcription factor TFIIH holo complex
GO:0043596	301153707302281	3.3741935483871	345632362747277	1	5	nuclear replication fork
GO:0042575	301153707302281	3.3741935483871	345632362747277	1	5	DNA polymerase complex
GO:0101031	301153707302281	3.3741935483871	345632362747277	1	5	chaperone complex
GO:0005844	301153707302281	3.3741935483871	345632362747277	1	5	polysome
GO:0000930	34951623445604	2.69870967741935	414758835296733	1	6	gamma-tubulin complex
GO:0005615	34951623445604	2.69870967741935	414758835296733	1	6	extracellular space
GO:0032806	34951623445604	2.69870967741935	414758835296733	1	6	carboxy-terminal domain protein kinase complex
GO:0005794	372888811896488	1.27481810334197	400933540786842	5	58	Golgi apparatus
GO:0000152	394541930223717	2.24838709677419	483885307846188	1	7	nuclear ubiquitin ligase complex
GO:0061645	436460331759875	1.92672811059908	553011780395643	1	8	endocytic patch
GO:0005635	455675432327178	1.34886731391586	152078239608802	2	22	nuclear envelope
GO:0030863	475485234192001	1.68548387096774	622138252945099	1	9	cortical cytoskeleton
GO:0000139	501898294299712	1.22565460429538	165903534118693	2	24	Golgi membrane
GO:0015629	501898294299712	1.22565460429538	165903534118693	2	24	actin cytoskeleton
GO:0097525	511815766968457	1.49784946236559	691264725494554	1	10	spliceosomal snRNP complex
GO:0030532	511815766968457	1.49784946236559	691264725494554	1	10	small nuclear ribonucleoprotein complex
GO:0005875	511815766968457	1.49784946236559	691264725494554	1	10	microtubule associated complex
GO:0055029	524045347216785	1.17208386098213	172816181373639	2	25	nuclear DNA-directed RNA polymerase complex
GO:0030880	529558352651097	1.09275184275184	276505890197822	3	40	RNA polymerase complex
GO:0000428	529558352651097	1.09275184275184	276505890197822	3	40	DNA-directed RNA polymerase complex
GO:0005643	545637396835423	1.34774193548387	76039119804401	1	11	nuclear pore
GO:0031461	545637396835423	1.34774193548387	76039119804401	1	11	cullin-RING ubiquitin ligase complex
GO:1902554	545637396835423	1.34774193548387	76039119804401	1	11	serine/threonine protein kinase complex
GO:0005576	56262494424821	0.987066666666667	111293620804623	11	161	extracellular region
GO:0098791	566314463346168	1.07779935275081	18664147588353	2	27	Golgi apparatus subcompartment
GO:0000329	577122862429047	1.22492668621701	829517670593465	1	12	fungal-type vacuole membrane
GO:1902911	577122862429047	1.22492668621701	829517670593465	1	12	protein kinase complex
GO:0090575	577122862429047	1.22492668621701	829517670593465	1	12	RNA polymerase II transcription regulator complex
GO:0098852	577122862429047	1.22492668621701	829517670593465	1	12	lytic vacuole membrane
GO:0031981	648661711011131	0.9157134256472	974683262947322	9	141	nuclear lumen
GO:0016591	659116614470419	0.961751152073733	103689708824183	1	15	RNA polymerase II, holoenzyme
GO:0000151	659116614470419	0.961751152073733	103689708824183	1	15	ubiquitin ligase complex
GO:0070469	682759507623786	0.89741935483871	110602356079129	1	16	respirasome
GO:0061695	70802569965179	0.82275377683541	359457657257168	3	52	transferase complex, transferring phosphorus-containing groups
GO:0120114	725253281651087	0.79146110056926	12442765058902	1	18	Sm-like protein family complex
GO:0031968	762070930591769	0.707809847198642	138252945098911	1	20	organelle outer membrane
GO:0110165	777661056405294	0.796200241254523	307751055790176	307	4452	cellular anatomical entity
GO:1904949	77859156925798	0.672258064516129	145165592353856	1	21	ATPase complex
GO:0005774	786879511940591	0.68857356235997	283418537452767	2	41	vacuolar membrane
GO:0005667	793968528159447	0.640092165898618	152078239608802	1	22	transcription regulator complex
GO:0019867	793968528159447	0.640092165898618	152078239608802	1	22	outer membrane
GO:0140513	799630917605135	0.785936891312817	111984885530118	9	162	nuclear protein-containing complex
GO:0031974	830176652202649	0.786821232458816	161064681040231	13	233	membrane-enclosed lumen
GO:0070013	830176652202649	0.786821232458816	161064681040231	13	233	intracellular organelle lumen
GO:0000322	83399990165095	0.559677419354839	172816181373639	1	25	storage vacuole
GO:0000323	83399990165095	0.559677419354839	172816181373639	1	25	lytic vacuole
GO:0000324	83399990165095	0.559677419354839	172816181373639	1	25	fungal-type vacuole
GO:0005681	83399990165095	0.559677419354839	172816181373639	1	25	spliceosomal complex
GO:0005938	84553902337347	0.537161290322581	179728828628584	1	26	cell cortex
GO:0005829	867895733870079	0.636575151233132	608312958435208	4	88	cytosol
GO:0031967	870994656649658	0.691301169590643	981595910202267	7	142	organelle envelope
GO:0031975	870994656649658	0.691301169590643	981595910202267	7	142	envelope
GO:0005777	87557531903638	0.47926267281106	200466770393421	1	29	peroxisome
GO:0042579	87557531903638	0.47926267281106	200466770393421	1	29	microbody
GO:0005886	884313525993162	0.581451157538114	497710602356079	3	72	plasma membrane
GO:0043233	889048032430073	0.706863646002686	136870415647922	10	198	organelle lumen
GO:0098588	891702296379521	0.62923911703046	767303845298955	5	111	bounding membrane of organelle
GO:0071944	892310524257307	0.66578947368421	101615914647699	7	147	cell periphery
GO:0005740	900373341667343	0.617283950617284	781129139808846	5	113	mitochondrial envelope
GO:0005773	922731848530091	0.469085334695963	407846188041787	2	59	vacuole
GO:0005730	931302088619274	0.452964730404256	421671482551678	2	61	nucleolus
GO:0000502	943765651443464	0.34317617866005	276505890197822	1	40	proteasome complex
GO:0005759	943765651443464	0.34317617866005	276505890197822	1	40	mitochondrial matrix
GO:1990234	945048730468783	0.516745200974036	739653256279173	4	107	transferase complex
GO:0005739	948598909661704	0.648719776303525	176963769726606	12	256	mitochondrion
GO:0005634	9518197425801	0.793433502538071	723062902867304	61	1046	nucleus
GO:1905369	954732805561763	0.318433179723502	297243831962658	1	43	endopeptidase complex
GO:0005654	970680948827344	0.278225806451613	338719715492332	1	49	nucleoplasm
GO:0031984	972601367856441	0.453353378434812	836430317848411	4	121	organelle subcompartment
GO:1902494	973005863269227	0.57702395523693	164521004667704	10	238	catalytic complex
GO:0031966	973521697598822	0.410797964921676	691264725494554	3	100	mitochondrial membrane
GO:0005743	973855713278561	0.35495145631068	532273838630807	2	77	mitochondrial inner membrane
GO:0012505	976576457980879	0.553413381197004	154152033785286	9	223	endomembrane system
GO:0140535	977756675344698	0.468989014045334	100924649922205	5	146	intracellular protein-containing complex
GO:1905368	978059447964053	0.256575682382134	366370304512114	1	53	peptidase complex
GO:0019866	983071701110478	0.324098192438235	580662369415426	2	84	organelle inner membrane
GO:0005840	987483184368357	0.400355344980752	940120026672594	4	136	ribosome
GO:1990904	992843012912301	0.42808267997149	131340297843965	6	190	ribonucleoprotein complex
GO:0098827	9934580292985	0.272979014446335	684352078239609	2	99	endoplasmic reticulum subcompartment
GO:0043229	995223185166316	0.729469822691938	117653256279173	97	1702	intracellular organelle
GO:0043226	995438941604741	0.728600267035071	118828406312514	98	1719	organelle
GO:0005789	997863123891345	0.157603686635945	587575016670371	1	85	endoplasmic reticulum membrane
GO:0042175	998013683127818	0.155711574952562	594487663925317	1	86	nuclear outer membrane-endoplasmic reticulum membrane network
GO:0043231	998465882055687	0.687398669086509	105970882418315	83	1533	intracellular membrane-bounded organelle
GO:0043227	998820974431574	0.681342984715988	107699044232052	84	1558	membrane-bounded organelle
GO:0031090	998946850367848	0.394031798617124	187332740609024	8	271	organelle membrane
GO:0005783	999081223438027	0.206966847590653	891731495887975	2	129	endoplasmic reticulum
GO:0032991	999200272642767	0.554448222778761	442409424316515	27	640	protein-containing complex
GO:0005622	999926026786217	0.633749110171266	134105356745944	103	1940	intracellular anatomical structure
GO:0005737	999976553555725	0.517275517275517	640111135807957	38	926	cytoplasm

## Sheet: up_in_tetOFF_BPOver
GOBPID	Pvalue	OddsRatio	ExpCount	Count	Size	Term
GO:0006259	7.95963e+08	3.27542249417249	852166859791425	23	119	DNA metabolic process
GO:0006281	4.17829e+09	3.5859375	580046349942063	17	81	DNA repair
GO:0006974	14535233813742	3.18103120243531	637334878331402	17	89	cellular response to DNA damage stimulus
GO:0007059	357932254073333	4.07065622669649	33657010428737	11	47	chromosome segregation
GO:0006950	680266614473745	2.16045056320401	141073001158749	27	197	response to stress
GO:0051310	13782074874514	39.2647058823529	286442641946698	3	4	metaphase plate congression
GO:0051315	13782074874514	39.2647058823529	286442641946698	3	4	attachment of mitotic spindle microtubules to kinetochore
GO:0007080	13782074874514	39.2647058823529	286442641946698	3	4	mitotic metaphase plate congression
GO:0051276	145012079549463	2.26391666666667	104551564310545	21	146	chromosome organization
GO:0007049	194454681078447	2.36749545178896	859327925840093	18	120	cell cycle
GO:0050896	194901797386268	1.76527319398607	244908458864426	39	342	response to stimulus
GO:0098813	199432124395506	3.725625	293603707995365	9	41	nuclear chromosome segregation
GO:0051716	200940398870405	1.80316386909794	221276940903824	36	309	cellular response to stimulus
GO:0008608	212847703972698	7.30445906432749	100254924681344	5	14	attachment of spindle microtubules to kinetochore
GO:0033554	302604099081313	2.0707585097829	118157589803013	22	165	cellular response to stress
GO:0051303	326278981028024	19.6274509803922	358053302433372	3	5	establishment of chromosome localization
GO:0050000	326278981028024	19.6274509803922	358053302433372	3	5	chromosome localization
GO:0007018	383147612970553	8.7431693989071	716106604866744	4	10	microtubule-based movement
GO:1990758	511267580665177	Inf	143221320973349	2	2	mitotic sister chromatid biorientation
GO:0006572	511267580665177	Inf	143221320973349	2	2	tyrosine catabolic process
GO:1902423	511267580665177	Inf	143221320973349	2	2	regulation of attachment of mitotic spindle microtubules to kinetochore
GO:1902425	511267580665177	Inf	143221320973349	2	2	positive regulation of attachment of mitotic spindle microtubules to kinetochore
GO:0072485	511267580665177	Inf	143221320973349	2	2	response to spindle assembly checkpoint signaling
GO:0072476	511267580665177	Inf	143221320973349	2	2	response to mitotic spindle checkpoint signaling
GO:0072479	511267580665177	Inf	143221320973349	2	2	response to mitotic cell cycle spindle assembly checkpoint signaling
GO:0072414	511267580665177	Inf	143221320973349	2	2	response to mitotic cell cycle checkpoint signaling
GO:0072417	511267580665177	Inf	143221320973349	2	2	response to spindle checkpoint signaling
GO:0090235	511267580665177	Inf	143221320973349	2	2	regulation of metaphase plate congression
GO:0140429	511267580665177	Inf	143221320973349	2	2	positive regulation of mitotic sister chromatid biorientation
GO:0051987	511267580665177	Inf	143221320973349	2	2	positive regulation of attachment of spindle microtubules to kinetochore
GO:0051988	511267580665177	Inf	143221320973349	2	2	regulation of attachment of spindle microtubules to kinetochore
GO:0140273	511267580665177	Inf	143221320973349	2	2	repair of mitotic kinetochore microtubule attachment defect
GO:0140274	511267580665177	Inf	143221320973349	2	2	repair of kinetochore microtubule attachment defect
GO:0036297	511267580665177	Inf	143221320973349	2	2	interstrand cross-link repair
GO:0071897	550316605531926	5.47423245614035	121738122827346	5	17	DNA biosynthetic process
GO:0006928	568500907326335	7.49227166276347	787717265353418	4	11	movement of cell or subcellular component
GO:0006570	618075872776158	13.0816993464052	429663962920046	3	6	tyrosine metabolic process
GO:0051984	618075872776158	13.0816993464052	429663962920046	3	6	positive regulation of chromosome segregation
GO:0006468	858161452526856	1.96907244052392	105983777520278	19	148	protein phosphorylation
GO:0007017	868846399403017	3.94653465346535	186187717265353	6	26	microtubule-based process
GO:2001251	102468864522955	9.80882352941176	501274623406721	3	7	negative regulation of chromosome organization
GO:0033047	102468864522955	9.80882352941176	501274623406721	3	7	regulation of mitotic sister chromatid segregation
GO:1902222	102468864522955	9.80882352941176	501274623406721	3	7	erythrose 4-phosphate/phosphoenolpyruvate family amino acid catabolic process
GO:0006289	109865536588784	5.82440801457195	930938586326767	4	13	nucleotide-excision repair
GO:0140013	109865536588784	5.82440801457195	930938586326767	4	13	meiotic nuclear division
GO:0060341	109865536588784	5.82440801457195	930938586326767	4	13	regulation of cellular localization
GO:0051301	112440090185872	2.42762863534676	508435689455388	11	71	cell division
GO:0016310	129051480301715	1.55172720401903	264959443800695	38	370	phosphorylation
GO:0006265	146101853273784	26.0912052117264	214831981460023	2	3	DNA topological change
GO:0072396	146101853273784	26.0912052117264	214831981460023	2	3	response to cell cycle checkpoint signaling
GO:0090266	146101853273784	26.0912052117264	214831981460023	2	3	regulation of mitotic cell cycle spindle assembly checkpoint
GO:0071173	146101853273784	26.0912052117264	214831981460023	2	3	spindle assembly checkpoint
GO:0071216	146101853273784	26.0912052117264	214831981460023	2	3	cellular response to biotic stimulus
GO:0007094	146101853273784	26.0912052117264	214831981460023	2	3	mitotic spindle assembly checkpoint
GO:0031134	146101853273784	26.0912052117264	214831981460023	2	3	sister chromatid biorientation
GO:0034502	155351177464038	7.84509803921569	572885283893395	3	8	protein localization to chromosome
GO:0006558	155351177464038	7.84509803921569	572885283893395	3	8	L-phenylalanine metabolic process
GO:1902221	155351177464038	7.84509803921569	572885283893395	3	8	erythrose 4-phosphate/phosphoenolpyruvate family amino acid metabolic process
GO:0000819	176027623461605	3.28547854785479	214831981460023	6	30	sister chromatid segregation
GO:0045786	210054082781242	3.64400584795322	164704519119351	5	23	negative regulation of cell cycle
GO:0015693	210054082781242	3.64400584795322	164704519119351	5	23	magnesium ion transport
GO:0010948	235853032117956	4.36502732240437	114577056778679	4	16	negative regulation of cell cycle process
GO:0051321	250241359809607	3.45135041551247	171865585168019	5	24	meiotic cell cycle
GO:0006508	256660401127461	1.54944507683552	200509849362688	29	280	proteolysis
GO:2000816	278421631673054	13.042345276873	286442641946698	2	4	negative regulation of mitotic sister chromatid separation
GO:0009719	278421631673054	13.042345276873	286442641946698	2	4	response to endogenous stimulus
GO:0033046	278421631673054	13.042345276873	286442641946698	2	4	negative regulation of sister chromatid segregation
GO:0033048	278421631673054	13.042345276873	286442641946698	2	4	negative regulation of mitotic sister chromatid segregation
GO:1902100	278421631673054	13.042345276873	286442641946698	2	4	negative regulation of metaphase/anaphase transition of cell cycle
GO:1902751	278421631673054	13.042345276873	286442641946698	2	4	positive regulation of cell cycle G2/M phase transition
GO:0071495	278421631673054	13.042345276873	286442641946698	2	4	cellular response to endogenous stimulus
GO:0045841	278421631673054	13.042345276873	286442641946698	2	4	negative regulation of mitotic metaphase/anaphase transition
GO:0045839	278421631673054	13.042345276873	286442641946698	2	4	negative regulation of mitotic nuclear division
GO:1905819	278421631673054	13.042345276873	286442641946698	2	4	negative regulation of chromosome separation
GO:0010971	278421631673054	13.042345276873	286442641946698	2	4	positive regulation of G2/M transition of mitotic cell cycle
GO:0006278	299081405807396	5.60084033613445	716106604866744	3	10	RNA-dependent DNA biosynthetic process
GO:0000070	344612642320878	3.12108395989975	186187717265353	5	26	mitotic sister chromatid segregation
GO:0046939	354255760159022	3.73957845433255	128899188876014	4	18	nucleotide phosphorylation
GO:0071103	403272039039427	2.62442244224422	257798377752028	6	36	DNA conformation change
GO:0034501	442284120719888	8.69272529858849	358053302433372	2	5	protein localization to kinetochore
GO:0031577	442284120719888	8.69272529858849	358053302433372	2	5	spindle checkpoint
GO:0051447	442284120719888	8.69272529858849	358053302433372	2	5	negative regulation of meiotic cell cycle
GO:0071459	442284120719888	8.69272529858849	358053302433372	2	5	protein localization to chromosome, centromeric region
GO:0090231	442284120719888	8.69272529858849	358053302433372	2	5	regulation of spindle checkpoint
GO:0071174	442284120719888	8.69272529858849	358053302433372	2	5	mitotic spindle checkpoint
GO:0030261	442284120719888	8.69272529858849	358053302433372	2	5	chromosome condensation
GO:1903504	442284120719888	8.69272529858849	358053302433372	2	5	regulation of mitotic spindle checkpoint
GO:0007076	442284120719888	8.69272529858849	358053302433372	2	5	mitotic chromosome condensation
GO:0051985	442284120719888	8.69272529858849	358053302433372	2	5	negative regulation of chromosome segregation
GO:0006260	458393815942015	2.84825514874142	200509849362688	5	28	DNA replication
GO:0033045	493047493507733	4.35403050108932	859327925840093	3	12	regulation of sister chromatid segregation
GO:1901992	493047493507733	4.35403050108932	859327925840093	3	12	positive regulation of mitotic cell cycle phase transition
GO:1901989	493047493507733	4.35403050108932	859327925840093	3	12	positive regulation of cell cycle phase transition
GO:1903046	501421091664823	3.27049180327869	143221320973349	4	20	meiotic cell cycle process
GO:0000280	56533377727735	2.38403840384038	27928157589803	6	39	nuclear division
GO:0006796	573725862388636	1.31963406052076	385265353418308	48	538	phosphate-containing compound metabolic process
GO:0022402	585384349860815	1.8114932885906	651657010428737	11	91	cell cycle process
GO:0006325	588123087930072	1.75802469135802	730428736964079	12	102	chromatin organization
GO:0045931	608002080583417	3.91764705882353	930938586326767	3	13	positive regulation of mitotic cell cycle
GO:0090068	608002080583417	3.91764705882353	930938586326767	3	13	positive regulation of cell cycle process
GO:0051983	608002080583417	3.91764705882353	930938586326767	3	13	regulation of chromosome segregation
GO:0051445	632522387441025	6.51791530944625	429663962920046	2	6	regulation of meiotic cell cycle
GO:0045132	632522387441025	6.51791530944625	429663962920046	2	6	meiotic chromosome segregation
GO:1905820	632522387441025	6.51791530944625	429663962920046	2	6	positive regulation of chromosome separation
GO:1901970	632522387441025	6.51791530944625	429663962920046	2	6	positive regulation of mitotic sister chromatid separation
GO:1901976	632522387441025	6.51791530944625	429663962920046	2	6	regulation of cell cycle checkpoint
GO:0140014	666408806149564	2.51771255060729	221993047508691	5	31	mitotic nuclear division
GO:0009185	67722330118596	2.90564663023679	157543453070684	4	22	ribonucleoside diphosphate metabolic process
GO:0009179	67722330118596	2.90564663023679	157543453070684	4	22	purine ribonucleoside diphosphate metabolic process
GO:0009135	67722330118596	2.90564663023679	157543453070684	4	22	purine nucleoside diphosphate metabolic process
GO:0006090	67722330118596	2.90564663023679	157543453070684	4	22	pyruvate metabolic process
GO:0016999	690118951864505	2.0871462974112	365214368482039	7	51	antibiotic metabolic process
GO:0017000	690118951864505	2.0871462974112	365214368482039	7	51	antibiotic biosynthetic process
GO:0017144	690118951864505	2.0871462974112	365214368482039	7	51	drug metabolic process
GO:0006996	711851179116431	1.38890030832477	21984472769409	29	307	organelle organization
GO:0033567	716106604866744	Inf	716106604866744	1	1	DNA replication, Okazaki fragment processing
GO:0000244	716106604866744	Inf	716106604866744	1	1	spliceosomal tri-snRNP complex assembly
GO:0034503	716106604866744	Inf	716106604866744	1	1	protein localization to nucleolar rDNA repeats
GO:0006382	716106604866744	Inf	716106604866744	1	1	adenosine to inosine editing
GO:0051093	716106604866744	Inf	716106604866744	1	1	negative regulation of developmental process
GO:0006336	716106604866744	Inf	716106604866744	1	1	DNA replication-independent nucleosome assembly
GO:0045911	716106604866744	Inf	716106604866744	1	1	positive regulation of DNA recombination
GO:0015994	716106604866744	Inf	716106604866744	1	1	chlorophyll metabolic process
GO:0015996	716106604866744	Inf	716106604866744	1	1	chlorophyll catabolic process
GO:0006308	716106604866744	Inf	716106604866744	1	1	DNA catabolic process
GO:0002100	716106604866744	Inf	716106604866744	1	1	tRNA wobble adenosine to inosine editing
GO:0043060	716106604866744	Inf	716106604866744	1	1	meiotic metaphase I plate congression
GO:0043044	716106604866744	Inf	716106604866744	1	1	ATP-dependent chromatin remodeling
GO:0006198	716106604866744	Inf	716106604866744	1	1	cAMP catabolic process
GO:1990891	716106604866744	Inf	716106604866744	1	1	mitotic sister chromatid arm separation
GO:0071988	716106604866744	Inf	716106604866744	1	1	protein localization to spindle pole body
GO:0071922	716106604866744	Inf	716106604866744	1	1	regulation of cohesin loading
GO:0071923	716106604866744	Inf	716106604866744	1	1	negative regulation of cohesin loading
GO:0006266	716106604866744	Inf	716106604866744	1	1	DNA ligation
GO:0006269	716106604866744	Inf	716106604866744	1	1	DNA replication, synthesis of RNA primer
GO:0006273	716106604866744	Inf	716106604866744	1	1	lagging strand elongation
GO:0051311	716106604866744	Inf	716106604866744	1	1	meiotic metaphase plate congression
GO:0051316	716106604866744	Inf	716106604866744	1	1	attachment of spindle microtubules to kinetochore involved in meiotic chromosome segregation
GO:0006787	716106604866744	Inf	716106604866744	1	1	porphyrin-containing compound catabolic process
GO:0051455	716106604866744	Inf	716106604866744	1	1	monopolar spindle attachment to meiosis I kinetochore
GO:1903380	716106604866744	Inf	716106604866744	1	1	positive regulation of mitotic chromosome condensation
GO:0009214	716106604866744	Inf	716106604866744	1	1	cyclic nucleotide catabolic process
GO:1902363	716106604866744	Inf	716106604866744	1	1	regulation of protein localization to spindle pole body
GO:0061641	716106604866744	Inf	716106604866744	1	1	CENP-A containing chromatin organization
GO:0006828	716106604866744	Inf	716106604866744	1	1	manganese ion transport
GO:0044417	716106604866744	Inf	716106604866744	1	1	translocation of molecules into host
GO:0043486	716106604866744	Inf	716106604866744	1	1	histone exchange
GO:0051103	716106604866744	Inf	716106604866744	1	1	DNA ligation involved in DNA repair
GO:1902440	716106604866744	Inf	716106604866744	1	1	protein localization to mitotic spindle pole body
GO:0034080	716106604866744	Inf	716106604866744	1	1	CENP-A containing nucleosome assembly
GO:0042173	716106604866744	Inf	716106604866744	1	1	regulation of sporulation resulting in formation of a cellular spore
GO:0042174	716106604866744	Inf	716106604866744	1	1	negative regulation of sporulation resulting in formation of a cellular spore
GO:0070484	716106604866744	Inf	716106604866744	1	1	dehydro-D-arabinono-1,4-lactone metabolic process
GO:0033015	716106604866744	Inf	716106604866744	1	1	tetrapyrrole catabolic process
GO:0010721	716106604866744	Inf	716106604866744	1	1	negative regulation of cell development
GO:1902102	716106604866744	Inf	716106604866744	1	1	regulation of metaphase/anaphase transition of meiotic cell cycle
GO:1902103	716106604866744	Inf	716106604866744	1	1	negative regulation of metaphase/anaphase transition of meiotic cell cycle
GO:0120186	716106604866744	Inf	716106604866744	1	1	negative regulation of protein localization to chromatin
GO:0031055	716106604866744	Inf	716106604866744	1	1	chromatin remodeling at centromere
GO:0120110	716106604866744	Inf	716106604866744	1	1	interphase mitotic telomere clustering
GO:0044785	716106604866744	Inf	716106604866744	1	1	metaphase/anaphase transition of meiotic cell cycle
GO:1905412	716106604866744	Inf	716106604866744	1	1	negative regulation of mitotic cohesin loading
GO:0044771	716106604866744	Inf	716106604866744	1	1	meiotic cell cycle phase transition
GO:0044779	716106604866744	Inf	716106604866744	1	1	meiotic spindle checkpoint
GO:0120109	716106604866744	Inf	716106604866744	1	1	mitotic telomere clustering and tethering at nuclear periphery
GO:1905405	716106604866744	Inf	716106604866744	1	1	regulation of mitotic cohesin loading
GO:0046149	716106604866744	Inf	716106604866744	1	1	pigment catabolic process
GO:1905168	716106604866744	Inf	716106604866744	1	1	positive regulation of double-strand break repair via homologous recombination
GO:0030491	716106604866744	Inf	716106604866744	1	1	heteroduplex formation
GO:0010569	716106604866744	Inf	716106604866744	1	1	regulation of double-strand break repair via homologous recombination
GO:1905132	716106604866744	Inf	716106604866744	1	1	regulation of meiotic chromosome separation
GO:1905133	716106604866744	Inf	716106604866744	1	1	negative regulation of meiotic chromosome separation
GO:0034397	716106604866744	Inf	716106604866744	1	1	telomere localization
GO:0071421	716106604866744	Inf	716106604866744	1	1	manganese ion transmembrane transport
GO:0090267	716106604866744	Inf	716106604866744	1	1	positive regulation of mitotic cell cycle spindle assembly checkpoint
GO:0034306	716106604866744	Inf	716106604866744	1	1	regulation of sexual sporulation
GO:0034307	716106604866744	Inf	716106604866744	1	1	regulation of ascospore formation
GO:0033316	716106604866744	Inf	716106604866744	1	1	meiotic spindle assembly checkpoint
GO:0106111	716106604866744	Inf	716106604866744	1	1	regulation of mitotic cohesin ssDNA (lagging strand) loading
GO:0106112	716106604866744	Inf	716106604866744	1	1	negative regulation of mitotic cohesin ssDNA (lagging strand) loading
GO:0090232	716106604866744	Inf	716106604866744	1	1	positive regulation of spindle checkpoint
GO:0015791	716106604866744	Inf	716106604866744	1	1	polyol transport
GO:0015798	716106604866744	Inf	716106604866744	1	1	myo-inositol transport
GO:0062022	716106604866744	Inf	716106604866744	1	1	mitotic cohesin ssDNA (lagging strand) loading
GO:1902542	716106604866744	Inf	716106604866744	1	1	regulation of protein localization to mitotic spindle pole body
GO:0045875	716106604866744	Inf	716106604866744	1	1	negative regulation of sister chromatid cohesion
GO:1905821	716106604866744	Inf	716106604866744	1	1	positive regulation of chromosome condensation
GO:1905822	716106604866744	Inf	716106604866744	1	1	regulation of mitotic sister chromatid arm separation
GO:1905824	716106604866744	Inf	716106604866744	1	1	positive regulation of mitotic sister chromatid arm separation
GO:0045596	716106604866744	Inf	716106604866744	1	1	negative regulation of cell differentiation
GO:0016553	716106604866744	Inf	716106604866744	1	1	base conversion or substitution editing
GO:0075297	716106604866744	Inf	716106604866744	1	1	negative regulation of ascospore formation
GO:1905508	716106604866744	Inf	716106604866744	1	1	protein localization to microtubule organizing center
GO:0007000	716106604866744	Inf	716106604866744	1	1	nucleolus organization
GO:0006013	716106604866744	Inf	716106604866744	1	1	mannose metabolic process
GO:0034770	716106604866744	Inf	716106604866744	1	1	histone H4-K20 methylation
GO:0034724	716106604866744	Inf	716106604866744	1	1	DNA replication-independent nucleosome organization
GO:1905634	716106604866744	Inf	716106604866744	1	1	regulation of protein localization to chromatin
GO:1904967	716106604866744	Inf	716106604866744	1	1	regulation of monopolar spindle attachment to meiosis I kinetochore
GO:0043940	716106604866744	Inf	716106604866744	1	1	regulation of sexual sporulation resulting in formation of a cellular spore
GO:0043942	716106604866744	Inf	716106604866744	1	1	negative regulation of sexual sporulation resulting in formation of a cellular spore
GO:0043937	716106604866744	Inf	716106604866744	1	1	regulation of sporulation
GO:0043939	716106604866744	Inf	716106604866744	1	1	negative regulation of sporulation
GO:0060284	716106604866744	Inf	716106604866744	1	1	regulation of cell development
GO:1901993	716106604866744	Inf	716106604866744	1	1	regulation of meiotic cell cycle phase transition
GO:1901994	716106604866744	Inf	716106604866744	1	1	negative regulation of meiotic cell cycle phase transition
GO:1901978	716106604866744	Inf	716106604866744	1	1	positive regulation of cell cycle checkpoint
GO:0006793	723837868371132	1.29251606661599	391710312862109	48	547	phosphorus metabolic process
GO:0019439	745916946501859	1.8478125	522757821552723	9	73	aromatic compound catabolic process
GO:0033044	775574715586953	2.75202761000863	164704519119351	4	23	regulation of chromosome organization
GO:0032879	775574715586953	2.75202761000863	164704519119351	4	23	regulation of localization
GO:0000278	783442901239384	1.90927212322561	451147161066049	8	63	mitotic cell cycle
GO:0043934	829882127987861	2.33670112781955	236315179606025	5	33	sporulation
GO:2001252	844543796608253	5.21302931596091	501274623406721	2	7	positive regulation of chromosome organization
GO:0007127	844543796608253	5.21302931596091	501274623406721	2	7	meiosis I
GO:0010389	844543796608253	5.21302931596091	501274623406721	2	7	regulation of G2/M transition of mitotic cell cycle
GO:0051347	844543796608253	5.21302931596091	501274623406721	2	7	positive regulation of transferase activity
GO:1902749	844543796608253	5.21302931596091	501274623406721	2	7	regulation of cell cycle G2/M phase transition
GO:0006302	870943780775569	3.26307189542484	107415990730012	3	15	double-strand break repair
GO:0000075	870943780775569	3.26307189542484	107415990730012	3	15	cell cycle checkpoint
GO:0009132	880641386742422	2.61377049180328	171865585168019	4	24	nucleoside diphosphate metabolic process
GO:0009074	880641386742422	2.61377049180328	171865585168019	4	24	aromatic amino acid family catabolic process
GO:0000003	882062150616681	1.95244469494152	386697566628042	7	54	reproduction
GO:1901361	910465778708117	1.76373134328358	544241019698725	9	76	organic cyclic compound catabolic process
GO:0048285	911214222844499	2.06774361646691	315086906141367	6	44	organelle fission
GO:0006338	952137340799629	1.91128587196468	393858632676709	7	55	chromatin remodeling
GO:0006757	101750318431194	3.01131221719457	114577056778679	3	16	ATP generation from ADP
GO:0006096	101750318431194	3.01131221719457	114577056778679	3	16	glycolytic process
GO:1903047	102521709624145	1.87180700094607	401019698725377	7	56	mitotic cell cycle process
GO:0000723	107427466965632	4.34310532030402	572885283893395	2	8	telomere maintenance
GO:0051156	107427466965632	4.34310532030402	572885283893395	2	8	glucose 6-phosphate metabolic process
GO:0051784	107427466965632	4.34310532030402	572885283893395	2	8	negative regulation of nuclear division
GO:0061982	107427466965632	4.34310532030402	572885283893395	2	8	meiosis I cell cycle process
GO:1903827	107427466965632	4.34310532030402	572885283893395	2	8	regulation of cellular protein localization
GO:2000242	107427466965632	4.34310532030402	572885283893395	2	8	negative regulation of reproductive process
GO:0060249	107427466965632	4.34310532030402	572885283893395	2	8	anatomical structure homeostasis
GO:0006310	110992269409927	2.37496274217586	186187717265353	4	26	DNA recombination
GO:0032259	117021673454011	1.38227141796047	151098493626883	20	211	methylation
GO:0006165	117307735726133	2.79551820728291	121738122827346	3	17	nucleoside diphosphate phosphorylation
GO:0046031	117307735726133	2.79551820728291	121738122827346	3	17	ADP metabolic process
GO:0010639	117307735726133	2.79551820728291	121738122827346	3	17	negative regulation of organelle organization
GO:0045787	117307735726133	2.79551820728291	121738122827346	3	17	positive regulation of cell cycle
GO:0030001	125437270006933	1.86892975011787	343731170336037	6	48	metal ion transport
GO:0034508	131810988599976	3.72173103769195	64449594438007	2	9	centromere complex assembly
GO:0080135	131810988599976	3.72173103769195	64449594438007	2	9	regulation of cellular response to stress
GO:0007093	131810988599976	3.72173103769195	64449594438007	2	9	mitotic cell cycle checkpoint
GO:0007088	131810988599976	3.72173103769195	64449594438007	2	9	regulation of mitotic nuclear division
GO:1901991	131810988599976	3.72173103769195	64449594438007	2	9	negative regulation of mitotic cell cycle phase transition
GO:1901988	131810988599976	3.72173103769195	64449594438007	2	9	negative regulation of cell cycle phase transition
GO:0051129	133684167668179	2.60849673202614	128899188876014	3	18	negative regulation of cellular component organization
GO:0048468	133684167668179	2.60849673202614	128899188876014	3	18	cell development
GO:0033566	138108645166697	13.0032467532468	143221320973349	1	2	gamma-tubulin complex localization
GO:0070987	138108645166697	13.0032467532468	143221320973349	1	2	error-free translesion synthesis
GO:0070914	138108645166697	13.0032467532468	143221320973349	1	2	UV-damage excision repair
GO:0034629	138108645166697	13.0032467532468	143221320973349	1	2	cellular protein-containing complex localization
GO:0034644	138108645166697	13.0032467532468	143221320973349	1	2	cellular response to UV
GO:0006481	138108645166697	13.0032467532468	143221320973349	1	2	C-terminal protein methylation
GO:1904031	138108645166697	13.0032467532468	143221320973349	1	2	positive regulation of cyclin-dependent protein kinase activity
GO:0061780	138108645166697	13.0032467532468	143221320973349	1	2	mitotic cohesin loading
GO:0055071	138108645166697	13.0032467532468	143221320973349	1	2	manganese ion homeostasis
GO:0008272	138108645166697	13.0032467532468	143221320973349	1	2	sulfate transport
GO:0071921	138108645166697	13.0032467532468	143221320973349	1	2	cohesin loading
GO:0046058	138108645166697	13.0032467532468	143221320973349	1	2	cAMP metabolic process
GO:0009154	138108645166697	13.0032467532468	143221320973349	1	2	purine ribonucleotide catabolic process
GO:0009187	138108645166697	13.0032467532468	143221320973349	1	2	cyclic nucleotide metabolic process
GO:0044380	138108645166697	13.0032467532468	143221320973349	1	2	protein localization to cytoskeleton
GO:0051307	138108645166697	13.0032467532468	143221320973349	1	2	meiotic chromosome separation
GO:0009261	138108645166697	13.0032467532468	143221320973349	1	2	ribonucleotide catabolic process
GO:0051443	138108645166697	13.0032467532468	143221320973349	1	2	positive regulation of ubiquitin-protein transferase activity
GO:0051438	138108645166697	13.0032467532468	143221320973349	1	2	regulation of ubiquitin-protein transferase activity
GO:1903322	138108645166697	13.0032467532468	143221320973349	1	2	positive regulation of protein modification by small protein conjugation or removal
GO:1902358	138108645166697	13.0032467532468	143221320973349	1	2	sulfate transmembrane transport
GO:0030026	138108645166697	13.0032467532468	143221320973349	1	2	cellular manganese ion homeostasis
GO:0001680	138108645166697	13.0032467532468	143221320973349	1	2	tRNA 3'-terminal CCA addition
GO:0042445	138108645166697	13.0032467532468	143221320973349	1	2	hormone metabolic process
GO:0042446	138108645166697	13.0032467532468	143221320973349	1	2	hormone biosynthetic process
GO:1902426	138108645166697	13.0032467532468	143221320973349	1	2	deactivation of mitotic spindle assembly checkpoint
GO:1990928	138108645166697	13.0032467532468	143221320973349	1	2	response to amino acid starvation
GO:0031028	138108645166697	13.0032467532468	143221320973349	1	2	septation initiation signaling
GO:0010817	138108645166697	13.0032467532468	143221320973349	1	2	regulation of hormone levels
GO:0009690	138108645166697	13.0032467532468	143221320973349	1	2	cytokinin metabolic process
GO:0009691	138108645166697	13.0032467532468	143221320973349	1	2	cytokinin biosynthetic process
GO:0010833	138108645166697	13.0032467532468	143221320973349	1	2	telomere maintenance via telomere lengthening
GO:0016120	138108645166697	13.0032467532468	143221320973349	1	2	carotene biosynthetic process
GO:0002949	138108645166697	13.0032467532468	143221320973349	1	2	tRNA threonylcarbamoyladenosine modification
GO:0046246	138108645166697	13.0032467532468	143221320973349	1	2	terpene biosynthetic process
GO:1903828	138108645166697	13.0032467532468	143221320973349	1	2	negative regulation of cellular protein localization
GO:1903832	138108645166697	13.0032467532468	143221320973349	1	2	regulation of cellular response to amino acid starvation
GO:1903833	138108645166697	13.0032467532468	143221320973349	1	2	positive regulation of cellular response to amino acid starvation
GO:2001022	138108645166697	13.0032467532468	143221320973349	1	2	positive regulation of response to DNA damage stimulus
GO:0031396	138108645166697	13.0032467532468	143221320973349	1	2	regulation of protein ubiquitination
GO:0031398	138108645166697	13.0032467532468	143221320973349	1	2	positive regulation of protein ubiquitination
GO:0071168	138108645166697	13.0032467532468	143221320973349	1	2	protein localization to chromatin
GO:0045737	138108645166697	13.0032467532468	143221320973349	1	2	positive regulation of cyclin-dependent protein serine/threonine kinase activity
GO:0045739	138108645166697	13.0032467532468	143221320973349	1	2	positive regulation of DNA repair
GO:0062033	138108645166697	13.0032467532468	143221320973349	1	2	positive regulation of mitotic sister chromatid segregation
GO:1904666	138108645166697	13.0032467532468	143221320973349	1	2	regulation of ubiquitin protein ligase activity
GO:1904668	138108645166697	13.0032467532468	143221320973349	1	2	positive regulation of ubiquitin protein ligase activity
GO:0034198	138108645166697	13.0032467532468	143221320973349	1	2	cellular response to amino acid starvation
GO:0045595	138108645166697	13.0032467532468	143221320973349	1	2	regulation of cell differentiation
GO:0070525	138108645166697	13.0032467532468	143221320973349	1	2	tRNA threonylcarbamoyladenosine metabolic process
GO:0032103	138108645166697	13.0032467532468	143221320973349	1	2	positive regulation of response to external stimulus
GO:0032104	138108645166697	13.0032467532468	143221320973349	1	2	regulation of response to extracellular stimulus
GO:0007063	138108645166697	13.0032467532468	143221320973349	1	2	regulation of sister chromatid cohesion
GO:0032106	138108645166697	13.0032467532468	143221320973349	1	2	positive regulation of response to extracellular stimulus
GO:0032107	138108645166697	13.0032467532468	143221320973349	1	2	regulation of response to nutrient levels
GO:0032109	138108645166697	13.0032467532468	143221320973349	1	2	positive regulation of response to nutrient levels
GO:0046677	138108645166697	13.0032467532468	143221320973349	1	2	response to antibiotic
GO:0006067	138108645166697	13.0032467532468	143221320973349	1	2	ethanol metabolic process
GO:0007004	138108645166697	13.0032467532468	143221320973349	1	2	telomere maintenance via telomerase
GO:0034754	138108645166697	13.0032467532468	143221320973349	1	2	cellular hormone metabolic process
GO:2000781	138108645166697	13.0032467532468	143221320973349	1	2	positive regulation of double-strand break repair
GO:2000779	138108645166697	13.0032467532468	143221320973349	1	2	regulation of double-strand break repair
GO:0072698	138108645166697	13.0032467532468	143221320973349	1	2	protein localization to microtubule cytoskeleton
GO:0044772	149715112601485	2.08839344262295	207670915411356	4	29	mitotic cell cycle phase transition
GO:0030435	150795671593195	2.44485294117647	136060254924681	3	19	sporulation resulting in formation of a cellular spore
GO:0032508	157286700604785	3.2557003257329	716106604866744	2	10	DNA duplex unwinding
GO:0006479	157286700604785	3.2557003257329	716106604866744	2	10	protein methylation
GO:0061794	157286700604785	3.2557003257329	716106604866744	2	10	conidium development
GO:0044839	157286700604785	3.2557003257329	716106604866744	2	10	cell cycle G2/M phase transition
GO:0000086	157286700604785	3.2557003257329	716106604866744	2	10	G2/M transition of mitotic cell cycle
GO:0032392	157286700604785	3.2557003257329	716106604866744	2	10	DNA geometric change
GO:0031401	157286700604785	3.2557003257329	716106604866744	2	10	positive regulation of protein modification process
GO:0032880	157286700604785	3.2557003257329	716106604866744	2	10	regulation of protein localization
GO:0044770	163639348238578	2.00756620428752	214831981460023	4	30	cell cycle phase transition
GO:0051656	168558064962615	2.30046136101499	143221320973349	3	20	establishment of organelle localization
GO:0019538	172234886022185	1.1606033717835	572885283893395	64	800	protein metabolic process
GO:0098754	175801487630656	1.66800084263746	379536500579374	6	53	detoxification
GO:0033500	183574452984506	2.89323199420919	787717265353418	2	11	carbohydrate homeostasis
GO:1902099	183574452984506	2.89323199420919	787717265353418	2	11	regulation of metaphase/anaphase transition of cell cycle
GO:0080134	183574452984506	2.89323199420919	787717265353418	2	11	regulation of response to stress
GO:0030071	183574452984506	2.89323199420919	787717265353418	2	11	regulation of mitotic metaphase/anaphase transition
GO:0001678	183574452984506	2.89323199420919	787717265353418	2	11	cellular glucose homeostasis
GO:0044784	183574452984506	2.89323199420919	787717265353418	2	11	metaphase/anaphase transition of cell cycle
GO:0030436	183574452984506	2.89323199420919	787717265353418	2	11	asexual sporulation
GO:0042593	183574452984506	2.89323199420919	787717265353418	2	11	glucose homeostasis
GO:1905818	183574452984506	2.89323199420919	787717265353418	2	11	regulation of chromosome separation
GO:0007091	183574452984506	2.89323199420919	787717265353418	2	11	metaphase/anaphase transition of mitotic cell cycle
GO:0010965	183574452984506	2.89323199420919	787717265353418	2	11	regulation of mitotic sister chromatid separation
GO:0009636	18675089670178	1.63283828382838	386697566628042	6	54	response to toxic substance
GO:0048646	186887954278516	2.17211328976035	150382387022016	3	21	anatomical structure formation involved in morphogenesis
GO:1901990	186887954278516	2.17211328976035	150382387022016	3	21	regulation of mitotic cell cycle phase transition
GO:0022414	191266248952379	1.71745152354571	3079258400927	5	43	reproductive process
GO:0016973	199857875086356	6.5	214831981460023	1	3	poly(A)+ mRNA export from nucleus
GO:0051054	199857875086356	6.5	214831981460023	1	3	positive regulation of DNA metabolic process
GO:0006195	199857875086356	6.5	214831981460023	1	3	purine nucleotide catabolic process
GO:0043001	199857875086356	6.5	214831981460023	1	3	Golgi to plasma membrane protein transport
GO:0019985	199857875086356	6.5	214831981460023	1	3	translesion synthesis
GO:0060623	199857875086356	6.5	214831981460023	1	3	regulation of chromosome condensation
GO:0009411	199857875086356	6.5	214831981460023	1	3	response to UV
GO:0006282	199857875086356	6.5	214831981460023	1	3	regulation of DNA repair
GO:0042357	199857875086356	6.5	214831981460023	1	3	thiamine diphosphate metabolic process
GO:1903379	199857875086356	6.5	214831981460023	1	3	regulation of mitotic chromosome condensation
GO:0009229	199857875086356	6.5	214831981460023	1	3	thiamine diphosphate biosynthetic process
GO:1902412	199857875086356	6.5	214831981460023	1	3	regulation of mitotic cytokinesis
GO:0034085	199857875086356	6.5	214831981460023	1	3	establishment of sister chromatid cohesion
GO:0034087	199857875086356	6.5	214831981460023	1	3	establishment of mitotic sister chromatid cohesion
GO:0018410	199857875086356	6.5	214831981460023	1	3	C-terminal protein amino acid modification
GO:0070481	199857875086356	6.5	214831981460023	1	3	nuclear-transcribed mRNA catabolic process, non-stop decay
GO:0044208	199857875086356	6.5	214831981460023	1	3	'de novo' AMP biosynthetic process
GO:0050667	199857875086356	6.5	214831981460023	1	3	homocysteine metabolic process
GO:0019346	199857875086356	6.5	214831981460023	1	3	transsulfuration
GO:0042780	199857875086356	6.5	214831981460023	1	3	tRNA 3'-end processing
GO:0045143	199857875086356	6.5	214831981460023	1	3	homologous chromosome segregation
GO:0016116	199857875086356	6.5	214831981460023	1	3	carotenoid metabolic process
GO:0016117	199857875086356	6.5	214831981460023	1	3	carotenoid biosynthetic process
GO:0016108	199857875086356	6.5	214831981460023	1	3	tetraterpenoid metabolic process
GO:0016109	199857875086356	6.5	214831981460023	1	3	tetraterpenoid biosynthetic process
GO:0071482	199857875086356	6.5	214831981460023	1	3	cellular response to light stimulus
GO:0071478	199857875086356	6.5	214831981460023	1	3	cellular response to radiation
GO:0034308	199857875086356	6.5	214831981460023	1	3	primary alcohol metabolic process
GO:0033313	199857875086356	6.5	214831981460023	1	3	meiotic cell cycle checkpoint
GO:2001020	199857875086356	6.5	214831981460023	1	3	regulation of response to DNA damage stimulus
GO:0090233	199857875086356	6.5	214831981460023	1	3	negative regulation of spindle checkpoint
GO:0070816	199857875086356	6.5	214831981460023	1	3	phosphorylation of RNA polymerase II C-terminal domain
GO:0032101	199857875086356	6.5	214831981460023	1	3	regulation of response to external stimulus
GO:0006021	199857875086356	6.5	214831981460023	1	3	inositol biosynthetic process
GO:0036211	201473736161185	1.20234870926788	265675550405562	31	371	protein modification process
GO:1901987	205703579145872	2.05727554179567	157543453070684	3	22	regulation of cell cycle phase transition
GO:0032502	209412067167802	1.56673267326733	401019698725377	6	56	developmental process
GO:0097502	210428393711252	2.60325732899023	859327925840093	2	12	mannosylation
GO:0051304	210428393711252	2.60325732899023	859327925840093	2	12	chromosome separation
GO:0051306	210428393711252	2.60325732899023	859327925840093	2	12	mitotic sister chromatid separation
GO:0051783	210428393711252	2.60325732899023	859327925840093	2	12	regulation of nuclear division
GO:0048584	210428393711252	2.60325732899023	859327925840093	2	12	positive regulation of response to stimulus
GO:0046835	210428393711252	2.60325732899023	859327925840093	2	12	carbohydrate phosphorylation
GO:0007062	210428393711252	2.60325732899023	859327925840093	2	12	sister chromatid cohesion
GO:0010564	223403662669205	1.73814207650273	243476245654693	4	34	regulation of cell cycle process
GO:0030154	223403662669205	1.73814207650273	243476245654693	4	34	cell differentiation
GO:0016569	223403662669205	1.73814207650273	243476245654693	4	34	covalent chromatin modification
GO:0016570	223403662669205	1.73814207650273	243476245654693	4	34	histone modification
GO:0098655	225612389180362	1.36217948717949	759073001158749	10	106	cation transmembrane transport
GO:0045930	237633518375418	2.36600533017471	930938586326767	2	13	negative regulation of mitotic cell cycle
GO:0051338	237633518375418	2.36600533017471	930938586326767	2	13	regulation of transferase activity
GO:0050793	237633518375418	2.36600533017471	930938586326767	2	13	regulation of developmental process
GO:0009607	237633518375418	2.36600533017471	930938586326767	2	13	response to biotic stimulus
GO:0048869	239164450007657	1.68164992067689	25063731170336	4	35	cellular developmental process
GO:0009072	239164450007657	1.68164992067689	25063731170336	4	35	aromatic amino acid family metabolic process
GO:0098869	244198692115469	1.55231829573935	33657010428737	5	47	cellular oxidant detoxification
GO:0051640	244477117656763	1.86041083099907	171865585168019	3	24	organelle localization
GO:0006301	25719644572604	4.33225108225108	286442641946698	1	4	postreplication repair
GO:0098657	25719644572604	4.33225108225108	286442641946698	1	4	import into cell
GO:0051014	25719644572604	4.33225108225108	286442641946698	1	4	actin filament severing
GO:0043087	25719644572604	4.33225108225108	286442641946698	1	4	regulation of GTPase activity
GO:0071931	25719644572604	4.33225108225108	286442641946698	1	4	positive regulation of transcription involved in G1/S transition of mitotic cell cycle
GO:0071902	25719644572604	4.33225108225108	286442641946698	1	4	positive regulation of protein serine/threonine kinase activity
GO:0006270	25719644572604	4.33225108225108	286442641946698	1	4	DNA replication initiation
GO:0034968	25719644572604	4.33225108225108	286442641946698	1	4	histone lysine methylation
GO:1903320	25719644572604	4.33225108225108	286442641946698	1	4	regulation of protein modification by small protein conjugation or removal
GO:0046373	25719644572604	4.33225108225108	286442641946698	1	4	L-arabinose metabolic process
GO:0051785	25719644572604	4.33225108225108	286442641946698	1	4	positive regulation of nuclear division
GO:0120251	25719644572604	4.33225108225108	286442641946698	1	4	hydrocarbon biosynthetic process
GO:0016119	25719644572604	4.33225108225108	286442641946698	1	4	carotene metabolic process
GO:0000018	25719644572604	4.33225108225108	286442641946698	1	4	regulation of DNA recombination
GO:0043687	25719644572604	4.33225108225108	286442641946698	1	4	post-translational protein modification
GO:0045840	25719644572604	4.33225108225108	286442641946698	1	4	positive regulation of mitotic nuclear division
GO:0045842	25719644572604	4.33225108225108	286442641946698	1	4	positive regulation of mitotic metaphase/anaphase transition
GO:0016571	25719644572604	4.33225108225108	286442641946698	1	4	histone methylation
GO:0007051	25719644572604	4.33225108225108	286442641946698	1	4	spindle organization
GO:0007052	25719644572604	4.33225108225108	286442641946698	1	4	mitotic spindle organization
GO:0006020	25719644572604	4.33225108225108	286442641946698	1	4	inositol metabolic process
GO:0019566	25719644572604	4.33225108225108	286442641946698	1	4	arabinose metabolic process
GO:0019521	25719644572604	4.33225108225108	286442641946698	1	4	D-gluconate metabolic process
GO:0009092	25719644572604	4.33225108225108	286442641946698	1	4	homoserine metabolic process
GO:1901977	25719644572604	4.33225108225108	286442641946698	1	4	negative regulation of cell cycle checkpoint
GO:1990748	258008159802508	1.51583537331701	343731170336037	5	48	cellular detoxification
GO:0043085	265002535681969	2.16829533116178	100254924681344	2	14	positive regulation of catalytic activity
GO:0006464	269899043725089	1.15372294372294	257082271147161	29	359	cellular protein modification process
GO:0051726	271999745232442	1.48101076555024	350892236384705	5	49	regulation of cell cycle
GO:0097237	271999745232442	1.48101076555024	350892236384705	5	49	cellular response to toxic substance
GO:0016043	278454976059404	1.13759557229259	296468134414832	33	414	cellular component organization
GO:0007346	284279865106721	1.69778346121057	186187717265353	3	26	regulation of mitotic cell cycle
GO:0043412	288335107435545	1.13103076399137	297900347624565	33	416	macromolecule modification
GO:0072330	289035956214958	1.34232567199065	537079953650058	7	75	monocarboxylic acid biosynthetic process
GO:0006261	292373021467263	2.00100225507392	107415990730012	2	15	DNA-dependent DNA replication
GO:0032200	292373021467263	2.00100225507392	107415990730012	2	15	telomere organization
GO:2000241	292373021467263	2.00100225507392	107415990730012	2	15	regulation of reproductive process
GO:0042221	299298491785275	1.23785003471419	909455388180765	11	127	response to chemical
GO:1901606	304317175938806	1.487962529274	27928157589803	4	39	alpha-amino acid catabolic process
GO:0006323	304395407589244	1.6266339869281	193348783314021	3	27	DNA packaging
GO:0051094	310438454139553	3.24837662337662	358053302433372	1	5	positive regulation of developmental process
GO:0034620	310438454139553	3.24837662337662	358053302433372	1	5	cellular response to unfolded protein
GO:0033674	310438454139553	3.24837662337662	358053302433372	1	5	positive regulation of kinase activity
GO:0000731	310438454139553	3.24837662337662	358053302433372	1	5	DNA synthesis involved in DNA repair
GO:0030968	310438454139553	3.24837662337662	358053302433372	1	5	endoplasmic reticulum unfolded protein response
GO:0006167	310438454139553	3.24837662337662	358053302433372	1	5	AMP biosynthetic process
GO:0009314	310438454139553	3.24837662337662	358053302433372	1	5	response to radiation
GO:0009416	310438454139553	3.24837662337662	358053302433372	1	5	response to light stimulus
GO:0006772	310438454139553	3.24837662337662	358053302433372	1	5	thiamine metabolic process
GO:0006892	310438454139553	3.24837662337662	358053302433372	1	5	post-Golgi vesicle-mediated transport
GO:0006893	310438454139553	3.24837662337662	358053302433372	1	5	Golgi to plasma membrane transport
GO:0006656	310438454139553	3.24837662337662	358053302433372	1	5	phosphatidylcholine biosynthetic process
GO:0046470	310438454139553	3.24837662337662	358053302433372	1	5	phosphatidylcholine metabolic process
GO:1902101	310438454139553	3.24837662337662	358053302433372	1	5	positive regulation of metaphase/anaphase transition of cell cycle
GO:0061951	310438454139553	3.24837662337662	358053302433372	1	5	establishment of protein localization to plasma membrane
GO:0042723	310438454139553	3.24837662337662	358053302433372	1	5	thiamine-containing compound metabolic process
GO:0000083	310438454139553	3.24837662337662	358053302433372	1	5	regulation of transcription involved in G1/S transition of mitotic cell cycle
GO:1902850	310438454139553	3.24837662337662	358053302433372	1	5	microtubule cytoskeleton organization involved in mitosis
GO:0032465	310438454139553	3.24837662337662	358053302433372	1	5	regulation of cytokinesis
GO:0045860	310438454139553	3.24837662337662	358053302433372	1	5	positive regulation of protein kinase activity
GO:0031221	310438454139553	3.24837662337662	358053302433372	1	5	arabinan metabolic process
GO:0031222	310438454139553	3.24837662337662	358053302433372	1	5	arabinan catabolic process
GO:0072523	310438454139553	3.24837662337662	358053302433372	1	5	purine-containing compound catabolic process
GO:0019520	310438454139553	3.24837662337662	358053302433372	1	5	aldonic acid metabolic process
GO:0098876	310438454139553	3.24837662337662	358053302433372	1	5	vesicle-mediated transport to the plasma membrane
GO:0032787	334523513317307	1.18579736761555	103119351100811	12	144	monocarboxylic acid metabolic process
GO:0034655	337641478901864	1.40682321665928	293603707995365	4	41	nucleobase-containing compound catabolic process
GO:0006865	337641478901864	1.40682321665928	293603707995365	4	41	amino acid transport
GO:0006979	337641478901864	1.40682321665928	293603707995365	4	41	response to oxidative stress
GO:0009653	344745419596842	1.50075414781297	207670915411356	3	29	anatomical structure morphogenesis
GO:0044093	346577782914778	1.73333333333333	121738122827346	2	17	positive regulation of molecular function
GO:0009168	346577782914778	1.73333333333333	121738122827346	2	17	purine ribonucleoside monophosphate biosynthetic process
GO:0009127	346577782914778	1.73333333333333	121738122827346	2	17	purine nucleoside monophosphate biosynthetic process
GO:0000160	346577782914778	1.73333333333333	121738122827346	2	17	phosphorelay signal transduction system
GO:0046700	3468161601322	1.28063626034735	479791425260718	6	67	heterocycle catabolic process
GO:0000724	359875697218643	2.59805194805195	429663962920046	1	6	double-strand break repair via homologous recombination
GO:1990778	359875697218643	2.59805194805195	429663962920046	1	6	protein localization to cell periphery
GO:0006271	359875697218643	2.59805194805195	429663962920046	1	6	DNA strand elongation involved in DNA replication
GO:0046033	359875697218643	2.59805194805195	429663962920046	1	6	AMP metabolic process
GO:0051302	359875697218643	2.59805194805195	429663962920046	1	6	regulation of cell division
GO:0042327	359875697218643	2.59805194805195	429663962920046	1	6	positive regulation of phosphorylation
GO:0009237	359875697218643	2.59805194805195	429663962920046	1	6	siderophore metabolic process
GO:0022616	359875697218643	2.59805194805195	429663962920046	1	6	DNA strand elongation
GO:0006672	359875697218643	2.59805194805195	429663962920046	1	6	ceramide metabolic process
GO:0016458	359875697218643	2.59805194805195	429663962920046	1	6	gene silencing
GO:0042214	359875697218643	2.59805194805195	429663962920046	1	6	terpene metabolic process
GO:0031047	359875697218643	2.59805194805195	429663962920046	1	6	gene silencing by RNA
GO:0042743	359875697218643	2.59805194805195	429663962920046	1	6	hydrogen peroxide metabolic process
GO:0042744	359875697218643	2.59805194805195	429663962920046	1	6	hydrogen peroxide catabolic process
GO:0030466	359875697218643	2.59805194805195	429663962920046	1	6	silent mating-type cassette heterochromatin assembly
GO:0001934	359875697218643	2.59805194805195	429663962920046	1	6	positive regulation of protein phosphorylation
GO:0000077	359875697218643	2.59805194805195	429663962920046	1	6	DNA damage checkpoint
GO:0097354	359875697218643	2.59805194805195	429663962920046	1	6	prenylation
GO:0019290	359875697218643	2.59805194805195	429663962920046	1	6	siderophore biosynthetic process
GO:0015850	359875697218643	2.59805194805195	429663962920046	1	6	organic hydroxy compound transport
GO:0072659	359875697218643	2.59805194805195	429663962920046	1	6	protein localization to plasma membrane
GO:0006812	37296220340343	1.1556072743018	966743916570104	11	135	cation transport
GO:0044270	37304370317832	1.23935250667924	494113557358053	6	69	cellular nitrogen compound catabolic process
GO:0019954	373189484820603	1.62459283387622	128899188876014	2	18	asexual reproduction
GO:0008213	373189484820603	1.62459283387622	128899188876014	2	18	protein alkylation
GO:0006006	373189484820603	1.62459283387622	128899188876014	2	18	glucose metabolic process
GO:0016052	375881801406361	1.16280458671763	873650057937428	10	122	carbohydrate catabolic process
GO:0000096	399353462847357	1.52864533435524	136060254924681	2	19	sulfur amino acid metabolic process
GO:0000041	399353462847357	1.52864533435524	136060254924681	2	19	transition metal ion transport
GO:0000725	405779250144946	2.16450216450216	501274623406721	1	7	recombinational repair
GO:0007265	405779250144946	2.16450216450216	501274623406721	1	7	Ras protein signal transduction
GO:0018022	405779250144946	2.16450216450216	501274623406721	1	7	peptidyl-lysine methylation
GO:0006777	405779250144946	2.16450216450216	501274623406721	1	7	Mo-molybdopterin cofactor biosynthetic process
GO:0051403	405779250144946	2.16450216450216	501274623406721	1	7	stress-activated MAPK cascade
GO:0051189	405779250144946	2.16450216450216	501274623406721	1	7	prosthetic group metabolic process
GO:0031098	405779250144946	2.16450216450216	501274623406721	1	7	stress-activated protein kinase signaling cascade
GO:0046173	405779250144946	2.16450216450216	501274623406721	1	7	polyol biosynthetic process
GO:0019321	405779250144946	2.16450216450216	501274623406721	1	7	pentose metabolic process
GO:0120252	405779250144946	2.16450216450216	501274623406721	1	7	hydrocarbon metabolic process
GO:0045292	405779250144946	2.16450216450216	501274623406721	1	7	mRNA cis splicing, via spliceosome
GO:0030437	405779250144946	2.16450216450216	501274623406721	1	7	ascospore formation
GO:0006986	405779250144946	2.16450216450216	501274623406721	1	7	response to unfolded protein
GO:0043545	405779250144946	2.16450216450216	501274623406721	1	7	molybdopterin cofactor metabolic process
GO:0034293	405779250144946	2.16450216450216	501274623406721	1	7	sexual sporulation
GO:0019720	405779250144946	2.16450216450216	501274623406721	1	7	Mo-molybdopterin cofactor metabolic process
GO:0006098	405779250144946	2.16450216450216	501274623406721	1	7	pentose-phosphate shunt
GO:0043935	405779250144946	2.16450216450216	501274623406721	1	7	sexual sporulation resulting in formation of a cellular spore
GO:0042908	405779250144946	2.16450216450216	501274623406721	1	7	xenobiotic transport
GO:0007010	420994558721409	1.23778298204528	329409038238702	4	46	cytoskeleton organization
GO:0009063	420994558721409	1.23778298204528	329409038238702	4	46	cellular amino acid catabolic process
GO:0005996	424444593895013	1.29934640522876	236315179606025	3	33	monosaccharide metabolic process
GO:0051247	424997395945662	1.44335866811437	143221320973349	2	20	positive regulation of protein metabolic process
GO:0046474	424997395945662	1.44335866811437	143221320973349	2	20	glycerophospholipid biosynthetic process
GO:0032270	424997395945662	1.44335866811437	143221320973349	2	20	positive regulation of cellular protein metabolic process
GO:0033043	437440685847543	1.20869233701868	33657010428737	4	47	regulation of organelle organization
GO:0048523	438632602665674	1.14676761793826	52991888760139	6	74	negative regulation of cellular process
GO:0045937	448400933456276	1.85482374768089	572885283893395	1	8	positive regulation of phosphate metabolic process
GO:1904029	448400933456276	1.85482374768089	572885283893395	1	8	regulation of cyclin-dependent protein kinase activity
GO:0009267	448400933456276	1.85482374768089	572885283893395	1	8	cellular response to starvation
GO:0030042	448400933456276	1.85482374768089	572885283893395	1	8	actin filament depolymerization
GO:0044403	448400933456276	1.85482374768089	572885283893395	1	8	biological process involved in symbiotic interaction
GO:0035967	448400933456276	1.85482374768089	572885283893395	1	8	cellular response to topologically incorrect protein
GO:0051261	448400933456276	1.85482374768089	572885283893395	1	8	protein depolymerization
GO:0051701	448400933456276	1.85482374768089	572885283893395	1	8	biological process involved in interaction with host
GO:0072348	448400933456276	1.85482374768089	572885283893395	1	8	sulfur compound transport
GO:0010562	448400933456276	1.85482374768089	572885283893395	1	8	positive regulation of phosphorus metabolic process
GO:0000079	448400933456276	1.85482374768089	572885283893395	1	8	regulation of cyclin-dependent protein serine/threonine kinase activity
GO:0019184	448400933456276	1.85482374768089	572885283893395	1	8	nonribosomal peptide biosynthetic process
GO:0042594	448400933456276	1.85482374768089	572885283893395	1	8	response to starvation
GO:0043628	448400933456276	1.85482374768089	572885283893395	1	8	ncRNA 3'-end processing
GO:0007064	448400933456276	1.85482374768089	572885283893395	1	8	mitotic sister chromatid cohesion
GO:0000165	448400933456276	1.85482374768089	572885283893395	1	8	MAPK cascade
GO:0007264	450061547700098	1.36704954568833	150382387022016	2	21	small GTPase mediated signal transduction
GO:1901334	463094141435572	1.21752450980392	25063731170336	3	35	lactone metabolic process
GO:1901336	463094141435572	1.21752450980392	25063731170336	3	35	lactone biosynthetic process
GO:0015849	469908554864252	1.1543897996357	350892236384705	4	49	organic acid transport
GO:0006644	474295794134431	1.119555353902	451147161066049	5	63	phospholipid metabolic process
GO:0009167	474497344555521	1.29837133550489	157543453070684	2	22	purine ribonucleoside monophosphate metabolic process
GO:0009156	474497344555521	1.29837133550489	157543453070684	2	22	ribonucleoside monophosphate biosynthetic process
GO:0009126	474497344555521	1.29837133550489	157543453070684	2	22	purine nucleoside monophosphate metabolic process
GO:0048856	485887616707168	1.12900926585887	358053302433372	4	50	anatomical structure development
GO:0006334	487974676563314	1.62256493506494	64449594438007	1	9	nucleosome assembly
GO:0034637	487974676563314	1.62256493506494	64449594438007	1	9	cellular carbohydrate biosynthetic process
GO:0001172	487974676563314	1.62256493506494	64449594438007	1	9	transcription, RNA-templated
GO:0104004	487974676563314	1.62256493506494	64449594438007	1	9	cellular response to environmental stimulus
GO:0009166	487974676563314	1.62256493506494	64449594438007	1	9	nucleotide catabolic process
GO:0006740	487974676563314	1.62256493506494	64449594438007	1	9	NADPH regeneration
GO:0006826	487974676563314	1.62256493506494	64449594438007	1	9	iron ion transport
GO:0048315	487974676563314	1.62256493506494	64449594438007	1	9	conidium formation
GO:0006555	487974676563314	1.62256493506494	64449594438007	1	9	methionine metabolic process
GO:0006534	487974676563314	1.62256493506494	64449594438007	1	9	cysteine metabolic process
GO:0010647	487974676563314	1.62256493506494	64449594438007	1	9	positive regulation of cell communication
GO:0071214	487974676563314	1.62256493506494	64449594438007	1	9	cellular response to abiotic stimulus
GO:0000387	487974676563314	1.62256493506494	64449594438007	1	9	spliceosomal snRNP assembly
GO:0034728	487974676563314	1.62256493506494	64449594438007	1	9	nucleosome organization
GO:0045017	498266092105194	1.23623390724368	164704519119351	2	23	glycerolipid biosynthetic process
GO:0070887	50331263381289	1.05652240874788	665979142526072	7	93	cellular response to chemical stimulus
GO:0006629	50632033439265	1.01903676261043	18690382387022	19	261	lipid metabolic process
GO:0072521	51544909277833	1.05218089376505	572885283893395	6	80	purine-containing compound metabolic process
GO:0046034	5188175582379	1.11232492997199	272120509849363	3	38	ATP metabolic process
GO:0031503	521337817055052	1.17974533609713	171865585168019	2	24	protein-containing complex localization
GO:0034976	521337817055052	1.17974533609713	171865585168019	2	24	response to endoplasmic reticulum stress
GO:0016051	521337817055052	1.17974533609713	171865585168019	2	24	carbohydrate biosynthetic process
GO:0009124	521337817055052	1.17974533609713	171865585168019	2	24	nucleoside monophosphate biosynthetic process
GO:0090502	521337817055052	1.17974533609713	171865585168019	2	24	RNA phosphodiester bond hydrolysis, endonucleolytic
GO:0031570	52471778500315	1.44191919191919	716106604866744	1	10	DNA integrity checkpoint
GO:0022413	52471778500315	1.44191919191919	716106604866744	1	10	reproductive process in single-celled organism
GO:0071900	52471778500315	1.44191919191919	716106604866744	1	10	regulation of protein serine/threonine kinase activity
GO:0035672	52471778500315	1.44191919191919	716106604866744	1	10	oligopeptide transmembrane transport
GO:0035966	52471778500315	1.44191919191919	716106604866744	1	10	response to topologically incorrect protein
GO:1901292	52471778500315	1.44191919191919	716106604866744	1	10	nucleoside phosphate catabolic process
GO:0002097	52471778500315	1.44191919191919	716106604866744	1	10	tRNA wobble base modification
GO:0090305	52641198594421	1.03198374473209	680301274623407	7	95	nucleic acid phosphodiester bond hydrolysis
GO:0000272	527887808652479	1.03788778877888	580046349942063	6	81	polysaccharide catabolic process
GO:0019693	527887808652479	1.03788778877888	580046349942063	6	81	ribose phosphate metabolic process
GO:0042592	529848036441431	1.04626485568761	479791425260718	5	67	homeostatic process
GO:0019637	537007058918624	1.0025247212287	149666280417149	15	209	organophosphate metabolic process
GO:0010638	543690223535811	1.12816881461549	179026651216686	2	25	positive regulation of organelle organization
GO:0008654	554185518461984	1.0516693163752	286442641946698	3	40	phospholipid biosynthetic process
GO:0000226	558832118205015	1.2974025974026	787717265353418	1	11	microtubule cytoskeleton organization
GO:0051052	558832118205015	1.2974025974026	787717265353418	1	11	regulation of DNA metabolic process
GO:0031505	558832118205015	1.2974025974026	787717265353418	1	11	fungal-type cell wall organization
GO:0006406	558832118205015	1.2974025974026	787717265353418	1	11	mRNA export from nucleus
GO:0051336	558832118205015	1.2974025974026	787717265353418	1	11	regulation of hydrolase activity
GO:0006778	558832118205015	1.2974025974026	787717265353418	1	11	porphyrin-containing compound metabolic process
GO:0006739	558832118205015	1.2974025974026	787717265353418	1	11	NADP metabolic process
GO:0009247	558832118205015	1.2974025974026	787717265353418	1	11	glycolipid biosynthetic process
GO:0046364	558832118205015	1.2974025974026	787717265353418	1	11	monosaccharide biosynthetic process
GO:0006505	558832118205015	1.2974025974026	787717265353418	1	11	GPI anchor metabolic process
GO:0006506	558832118205015	1.2974025974026	787717265353418	1	11	GPI anchor biosynthetic process
GO:0006661	558832118205015	1.2974025974026	787717265353418	1	11	phosphatidylinositol biosynthetic process
GO:0033013	558832118205015	1.2974025974026	787717265353418	1	11	tetrapyrrole metabolic process
GO:0019319	558832118205015	1.2974025974026	787717265353418	1	11	hexose biosynthetic process
GO:0071427	558832118205015	1.2974025974026	787717265353418	1	11	mRNA-containing ribonucleoprotein complex export from nucleus
GO:0043549	558832118205015	1.2974025974026	787717265353418	1	11	regulation of kinase activity
GO:0045859	558832118205015	1.2974025974026	787717265353418	1	11	regulation of protein kinase activity
GO:0070588	558832118205015	1.2974025974026	787717265353418	1	11	calcium ion transmembrane transport
GO:0006094	558832118205015	1.2974025974026	787717265353418	1	11	gluconeogenesis
GO:0042440	565307753404902	1.08089033659066	186187717265353	2	26	pigment metabolic process
GO:0048193	565307753404902	1.08089033659066	186187717265353	2	26	Golgi vesicle transport
GO:0019318	565307753404902	1.08089033659066	186187717265353	2	26	hexose metabolic process
GO:0031399	565307753404902	1.08089033659066	186187717265353	2	26	regulation of protein modification process
GO:0065004	565307753404902	1.08089033659066	186187717265353	2	26	protein-DNA complex assembly
GO:0043386	57128110053252	1.02373581011352	293603707995365	3	41	mycotoxin biosynthetic process
GO:0034220	574135509110193	0.977574487008449	122454229432213	12	171	ion transmembrane transport
GO:0006401	586180741070154	1.03739413680782	193348783314021	2	27	RNA catabolic process
GO:0009161	586180741070154	1.03739413680782	193348783314021	2	27	ribonucleoside monophosphate metabolic process
GO:0006643	586180741070154	1.03739413680782	193348783314021	2	27	membrane lipid metabolic process
GO:0071824	586180741070154	1.03739413680782	193348783314021	2	27	protein-DNA complex subunit organization
GO:0009403	587966641345133	0.997234791352438	300764774044032	3	42	toxin biosynthetic process
GO:0000281	590505184068084	1.17916174734357	859327925840093	1	12	mitotic cytokinesis
GO:0098661	590505184068084	1.17916174734357	859327925840093	1	12	inorganic anion transmembrane transport
GO:0006664	590505184068084	1.17916174734357	859327925840093	1	12	glycolipid metabolic process
GO:0000082	590505184068084	1.17916174734357	859327925840093	1	12	G1/S transition of mitotic cell cycle
GO:1903509	590505184068084	1.17916174734357	859327925840093	1	12	liposaccharide metabolic process
GO:0051128	591393510432085	0.978162697185277	408180764774044	4	57	regulation of cellular component organization
GO:1901575	601429897109097	0.963794522158223	278565469293163	27	389	organic substance catabolic process
GO:0009150	607846519165715	0.95249613003096	522757821552723	5	73	purine ribonucleotide metabolic process
GO:0043170	612206770816851	0.973167236606416	132909385863268	131	1856	macromolecule metabolic process
GO:0006497	61991115620914	1.08062770562771	930938586326767	1	13	protein lipidation
GO:0031668	61991115620914	1.08062770562771	930938586326767	1	13	cellular response to extracellular stimulus
GO:0031669	61991115620914	1.08062770562771	930938586326767	1	13	cellular response to nutrient levels
GO:1901072	61991115620914	1.08062770562771	930938586326767	1	13	glucosamine-containing compound catabolic process
GO:0006816	61991115620914	1.08062770562771	930938586326767	1	13	calcium ion transport
GO:0046348	61991115620914	1.08062770562771	930938586326767	1	13	amino sugar catabolic process
GO:0042157	61991115620914	1.08062770562771	930938586326767	1	13	lipoprotein metabolic process
GO:0042158	61991115620914	1.08062770562771	930938586326767	1	13	lipoprotein biosynthetic process
GO:0016114	61991115620914	1.08062770562771	930938586326767	1	13	terpenoid biosynthetic process
GO:0044843	61991115620914	1.08062770562771	930938586326767	1	13	cell cycle G1/S phase transition
GO:0071496	61991115620914	1.08062770562771	930938586326767	1	13	cellular response to external stimulus
GO:0003006	61991115620914	1.08062770562771	930938586326767	1	13	developmental process involved in reproduction
GO:0006032	61991115620914	1.08062770562771	930938586326767	1	13	chitin catabolic process
GO:0070085	620068531930821	0.948110951697752	315086906141367	3	44	glycosylation
GO:0006163	620108397172965	0.938453470633104	52991888760139	5	74	purine nucleotide metabolic process
GO:0048519	624502495319377	0.934082064586605	744750869061414	7	104	negative regulation of biological process
GO:0006400	625679412300975	0.960067559416094	207670915411356	2	29	tRNA modification
GO:0051130	625679412300975	0.960067559416094	207670915411356	2	29	positive regulation of cellular component organization
GO:0005975	63145396822075	0.945570353213665	241327925840093	23	337	carbohydrate metabolic process
GO:0035556	6321417822064	0.924812030075188	537079953650058	5	75	intracellular signal transduction
GO:0006091	6321417822064	0.924812030075188	537079953650058	5	75	generation of precursor metabolites and energy
GO:0005976	633051554171504	0.924563884959925	64449594438007	6	90	polysaccharide metabolic process
GO:1901564	633232189978138	0.963410209490156	871501738122827	85	1217	organonitrogen compound metabolic process
GO:0008202	635470703802613	0.925303454715219	322247972190035	3	45	steroid metabolic process
GO:0043385	635470703802613	0.925303454715219	322247972190035	3	45	mycotoxin metabolic process
GO:0030036	644308776292872	0.925546765937645	214831981460023	2	30	actin cytoskeleton organization
GO:1901136	644308776292872	0.925546765937645	214831981460023	2	30	carbohydrate derivative catabolic process
GO:0045229	644308776292872	0.925546765937645	214831981460023	2	30	external encapsulating structure organization
GO:0006066	644308776292872	0.925546765937645	214831981460023	2	30	alcohol metabolic process
GO:0071555	644308776292872	0.925546765937645	214831981460023	2	30	cell wall organization
GO:0030639	644308776292872	0.925546765937645	214831981460023	2	30	polyketide biosynthetic process
GO:0006367	647211819326614	0.997252747252747	100254924681344	1	14	transcription initiation from RNA polymerase II promoter
GO:0006368	647211819326614	0.997252747252747	100254924681344	1	14	transcription elongation from RNA polymerase II promoter
GO:0031667	647211819326614	0.997252747252747	100254924681344	1	14	response to nutrient levels
GO:0042325	647211819326614	0.997252747252747	100254924681344	1	14	regulation of phosphorylation
GO:0061640	647211819326614	0.997252747252747	100254924681344	1	14	cytoskeleton-dependent cytokinesis
GO:0044419	647211819326614	0.997252747252747	100254924681344	1	14	biological process involved in interspecies interaction between organisms
GO:0009205	647211819326614	0.997252747252747	100254924681344	1	14	purine ribonucleoside triphosphate metabolic process
GO:0001932	647211819326614	0.997252747252747	100254924681344	1	14	regulation of protein phosphorylation
GO:0019441	647211819326614	0.997252747252747	100254924681344	1	14	tryptophan catabolic process to kynurenine
GO:0006997	647211819326614	0.997252747252747	100254924681344	1	14	nucleus organization
GO:0009991	647211819326614	0.997252747252747	100254924681344	1	14	response to extracellular stimulus
GO:0072593	647211819326614	0.997252747252747	100254924681344	1	14	reactive oxygen species metabolic process
GO:0055082	650434155785023	0.903556771545828	329409038238702	3	46	cellular chemical homeostasis
GO:0009404	650434155785023	0.903556771545828	329409038238702	3	46	toxin metabolic process
GO:0009057	652526722122654	0.922518159806295	150382387022016	14	210	macromolecule catabolic process
GO:0046395	658439921077041	0.892707744488412	443986095017381	4	62	carboxylic acid catabolic process
GO:1901135	662164229883192	0.917641938291904	161840092699884	15	226	carbohydrate derivative metabolic process
GO:0009308	662199801913867	0.893406716837021	221993047508691	2	31	amine metabolic process
GO:0030029	662199801913867	0.893406716837021	221993047508691	2	31	actin filament-based process
GO:0032505	672557447745139	0.925788497217069	107415990730012	1	15	reproduction of a single-celled organism
GO:0009199	672557447745139	0.925788497217069	107415990730012	1	15	ribonucleoside triphosphate metabolic process
GO:0009144	672557447745139	0.925788497217069	107415990730012	1	15	purine nucleoside triphosphate metabolic process
GO:0006857	672557447745139	0.925788497217069	107415990730012	1	15	oligopeptide transport
GO:0046467	672557447745139	0.925788497217069	107415990730012	1	15	membrane lipid biosynthetic process
GO:0046165	672557447745139	0.925788497217069	107415990730012	1	15	alcohol biosynthetic process
GO:0071310	672557447745139	0.925788497217069	107415990730012	1	15	cellular response to organic substance
GO:0006026	672557447745139	0.925788497217069	107415990730012	1	15	aminoglycan catabolic process
GO:0009259	677901688564787	0.873933143669986	565724217844728	5	79	ribonucleotide metabolic process
GO:0016998	679362351522765	0.863409337676439	229154113557358	2	32	cell wall macromolecule catabolic process
GO:0006650	679362351522765	0.863409337676439	229154113557358	2	32	glycerophospholipid metabolic process
GO:0016054	683092543814968	0.862513661202186	458308227114716	4	64	organic acid catabolic process
GO:0071840	688667343173613	0.923960405418206	352324449594438	33	492	cellular component organization or biogenesis
GO:0008033	692675475850782	0.843989769820972	350892236384705	3	49	tRNA processing
GO:0050790	694989423298163	0.861606160616062	687462340672074	6	96	regulation of catalytic activity
GO:0016567	69580865846649	0.83534727330041	236315179606025	2	33	protein ubiquitination
GO:0006354	696087621849035	0.863852813852814	114577056778679	1	16	DNA-templated transcription, elongation
GO:0097549	696087621849035	0.863852813852814	114577056778679	1	16	chromatin organization involved in negative regulation of transcription
GO:0031507	696087621849035	0.863852813852814	114577056778679	1	16	heterochromatin assembly
GO:0006665	696087621849035	0.863852813852814	114577056778679	1	16	sphingolipid metabolic process
GO:0034401	696087621849035	0.863852813852814	114577056778679	1	16	chromatin organization involved in regulation of transcription
GO:0070828	696087621849035	0.863852813852814	114577056778679	1	16	heterochromatin organization
GO:0043624	696087621849035	0.863852813852814	114577056778679	1	16	cellular protein complex disassembly
GO:0019725	705874700902502	0.825823946599917	358053302433372	3	50	cellular homeostasis
GO:0065009	7140219662799	0.842445114076625	701784472769409	6	98	regulation of molecular function
GO:0051028	717931986782426	0.809659090909091	121738122827346	1	17	mRNA transport
GO:0008154	717931986782426	0.809659090909091	121738122827346	1	17	actin polymerization or depolymerization
GO:0009310	717931986782426	0.809659090909091	121738122827346	1	17	amine catabolic process
GO:0006888	717931986782426	0.809659090909091	121738122827346	1	17	endoplasmic reticulum to Golgi vesicle-mediated transport
GO:0006569	717931986782426	0.809659090909091	121738122827346	1	17	tryptophan catabolic process
GO:0042402	717931986782426	0.809659090909091	121738122827346	1	17	cellular biogenic amine catabolic process
GO:0000910	717931986782426	0.809659090909091	121738122827346	1	17	cytokinesis
GO:0046218	717931986782426	0.809659090909091	121738122827346	1	17	indolalkylamine catabolic process
GO:0030433	717931986782426	0.809659090909091	121738122827346	1	17	ubiquitin-dependent ERAD pathway
GO:0019751	717931986782426	0.809659090909091	121738122827346	1	17	polyol metabolic process
GO:0071852	717931986782426	0.809659090909091	121738122827346	1	17	fungal-type cell wall organization or biogenesis
GO:0072528	717931986782426	0.809659090909091	121738122827346	1	17	pyrimidine-containing compound biosynthetic process
GO:0009069	717931986782426	0.809659090909091	121738122827346	1	17	serine family amino acid metabolic process
GO:0009056	723744607580818	0.900792907535743	3057775202781	28	427	catabolic process
GO:0009123	726611048078906	0.784325338071266	25063731170336	2	35	nucleoside monophosphate metabolic process
GO:0007154	732180962490773	0.839045998433406	938099652375434	8	131	cell communication
GO:0036503	738210957486063	0.761841100076394	128899188876014	1	18	ERAD pathway
GO:0006721	738210957486063	0.761841100076394	128899188876014	1	18	terpenoid metabolic process
GO:0006568	738210957486063	0.761841100076394	128899188876014	1	18	tryptophan metabolic process
GO:0042436	738210957486063	0.761841100076394	128899188876014	1	18	indole-containing compound catabolic process
GO:0070189	738210957486063	0.761841100076394	128899188876014	1	18	kynurenine metabolic process
GO:0140352	738210957486063	0.761841100076394	128899188876014	1	18	export from cell
GO:0034404	738210957486063	0.761841100076394	128899188876014	1	18	nucleobase-containing small molecule biosynthetic process
GO:0009066	738210957486063	0.761841100076394	128899188876014	1	18	aspartate family amino acid metabolic process
GO:0006694	741000172186849	0.761065338187392	257798377752028	2	36	steroid biosynthetic process
GO:0010629	741000172186849	0.761065338187392	257798377752028	2	36	negative regulation of gene expression
GO:0098660	74943673826115	0.782911077993045	501274623406721	4	70	inorganic ion transmembrane transport
GO:0010033	754738559890539	0.739134481154025	264959443800695	2	37	response to organic substance
GO:0044036	754738559890539	0.739134481154025	264959443800695	2	37	cell wall macromolecule metabolic process
GO:0048583	754738559890539	0.739134481154025	264959443800695	2	37	regulation of response to stimulus
GO:0002181	75703637385488	0.719336219336219	136060254924681	1	19	cytoplasmic translation
GO:0009141	75703637385488	0.719336219336219	136060254924681	1	19	nucleoside triphosphate metabolic process
GO:0006586	75703637385488	0.719336219336219	136060254924681	1	19	indolalkylamine metabolic process
GO:0042430	75703637385488	0.719336219336219	136060254924681	1	19	indole-containing compound metabolic process
GO:0072527	75703637385488	0.719336219336219	136060254924681	1	19	pyrimidine-containing compound metabolic process
GO:0044262	757557110699536	0.78706675224647	623012746234067	5	87	cellular carbohydrate metabolic process
GO:0007165	759737758208175	0.805877483443709	852166859791425	7	119	signal transduction
GO:0023052	759737758208175	0.805877483443709	852166859791425	7	119	signaling
GO:0008610	767354719324521	0.798540702103968	859327925840093	7	120	lipid biosynthetic process
GO:0071554	769042439622301	0.759498553519769	515596755504056	4	72	cell wall organization or biogenesis
GO:0006405	774512109534312	0.681305536568694	143221320973349	1	20	RNA export from nucleus
GO:0009251	774512109534312	0.681305536568694	143221320973349	1	20	glucan catabolic process
GO:0010243	774512109534312	0.681305536568694	143221320973349	1	20	response to organonitrogen compound
GO:0051275	774512109534312	0.681305536568694	143221320973349	1	20	beta-glucan catabolic process
GO:0046488	774512109534312	0.681305536568694	143221320973349	1	20	phosphatidylinositol metabolic process
GO:0046434	774512109534312	0.681305536568694	143221320973349	1	20	organophosphate catabolic process
GO:0071426	774512109534312	0.681305536568694	143221320973349	1	20	ribonucleoprotein complex export from nucleus
GO:0071166	774512109534312	0.681305536568694	143221320973349	1	20	ribonucleoprotein complex localization
GO:0030245	774512109534312	0.681305536568694	143221320973349	1	20	cellulose catabolic process
GO:1901698	774512109534312	0.681305536568694	143221320973349	1	20	response to nitrogen compound
GO:0006030	774512109534312	0.681305536568694	143221320973349	1	20	chitin metabolic process
GO:1901605	774795364108646	0.791332636226327	86648899188876	7	121	alpha-amino acid metabolic process
GO:0006753	78206047934465	0.784249928016124	873650057937428	7	122	nucleoside phosphate metabolic process
GO:0098662	786339920869641	0.717501815541031	408180764774044	3	57	inorganic cation transmembrane transport
GO:0048878	786339920869641	0.717501815541031	408180764774044	3	57	chemical homeostasis
GO:0046916	790734637626023	0.647077922077922	150382387022016	1	21	cellular transition metal ion homeostasis
GO:0032984	790734637626023	0.647077922077922	150382387022016	1	21	protein-containing complex disassembly
GO:0051168	790734637626023	0.647077922077922	150382387022016	1	21	nuclear export
GO:0000956	790734637626023	0.647077922077922	150382387022016	1	21	nuclear-transcribed mRNA catabolic process
GO:0006611	790734637626023	0.647077922077922	150382387022016	1	21	protein export from nucleus
GO:0044247	790734637626023	0.647077922077922	150382387022016	1	21	cellular polysaccharide catabolic process
GO:0016126	790734637626023	0.647077922077922	150382387022016	1	21	sterol biosynthetic process
GO:0009628	790734637626023	0.647077922077922	150382387022016	1	21	response to abiotic stimulus
GO:0032446	792242890942572	0.680267443853935	286442641946698	2	40	protein modification by small protein conjugation
GO:0009116	803574264809754	0.662657646371001	293603707995365	2	41	nucleoside metabolic process
GO:0043414	803574264809754	0.662657646371001	293603707995365	2	41	macromolecule methylation
GO:0030638	803574264809754	0.662657646371001	293603707995365	2	41	polyketide metabolic process
GO:0033365	804638055018872	0.716575591985428	544241019698725	4	76	protein localization to organelle
GO:0006402	805793556343666	0.616110080395795	157543453070684	1	22	mRNA catabolic process
GO:0051174	805793556343666	0.616110080395795	157543453070684	1	22	regulation of phosphorus metabolic process
GO:0006576	805793556343666	0.616110080395795	157543453070684	1	22	cellular biogenic amine metabolic process
GO:0044106	805793556343666	0.616110080395795	157543453070684	1	22	cellular amine metabolic process
GO:0042537	805793556343666	0.616110080395795	157543453070684	1	22	benzene-containing compound metabolic process
GO:0030243	805793556343666	0.616110080395795	157543453070684	1	22	cellulose metabolic process
GO:0019220	805793556343666	0.616110080395795	157543453070684	1	22	regulation of phosphate metabolic process
GO:0015698	805793556343666	0.616110080395795	157543453070684	1	22	inorganic anion transport
GO:0070647	812809785311667	0.706579833819897	551402085747393	4	77	protein modification by small protein conjugation or removal
GO:0090407	815793378678432	0.75060706401766	909455388180765	7	127	organophosphate biosynthetic process
GO:0006333	819772077445415	0.587957497048406	164704519119351	1	23	chromatin assembly or disassembly
GO:0046148	819772077445415	0.587957497048406	164704519119351	1	23	pigment biosynthetic process
GO:0031497	819772077445415	0.587957497048406	164704519119351	1	23	chromatin assembly
GO:0007015	819772077445415	0.587957497048406	164704519119351	1	23	actin filament organization
GO:0006022	819772077445415	0.587957497048406	164704519119351	1	23	aminoglycan metabolic process
GO:1901565	821092548878543	0.765894039735099	114577056778679	9	160	organonitrogen compound catabolic process
GO:0009451	82460453983027	0.630015094939223	3079258400927	2	43	RNA modification
GO:0046486	82460453983027	0.630015094939223	3079258400927	2	43	glycerolipid metabolic process
GO:1901657	82460453983027	0.630015094939223	3079258400927	2	43	glycosyl compound metabolic process
GO:1901617	828316813319199	0.687387978142077	565724217844728	4	79	organic hydroxy compound biosynthetic process
GO:0019953	832747480071083	0.562252964426877	171865585168019	1	24	sexual reproduction
GO:1901071	832747480071083	0.562252964426877	171865585168019	1	24	glucosamine-containing compound metabolic process
GO:0051273	832747480071083	0.562252964426877	171865585168019	1	24	beta-glucan metabolic process
GO:0051704	832747480071083	0.562252964426877	171865585168019	1	24	multi-organism process
GO:0044703	832747480071083	0.562252964426877	171865585168019	1	24	multi-organism reproductive process
GO:0055086	837246521486721	0.75038961038961	116725376593279	9	163	nucleobase-containing small molecule metabolic process
GO:0044265	83976334076214	0.725646229438154	938099652375434	7	131	cellular macromolecule catabolic process
GO:0006790	840007621384793	0.644771241830065	451147161066049	3	63	sulfur compound metabolic process
GO:0006413	843594286750134	0.600409059919703	322247972190035	2	45	translational initiation
GO:0009605	844791532426719	0.538690476190476	179026651216686	1	25	response to external stimulus
GO:0034599	844791532426719	0.538690476190476	179026651216686	1	25	cellular response to oxidative stress
GO:0065008	848747644763356	0.701350135013501	830683661645423	6	116	regulation of biological quality
GO:0006352	855970883587592	0.517012987012987	186187717265353	1	26	DNA-templated transcription, initiation
GO:0055076	855970883587592	0.517012987012987	186187717265353	1	26	transition metal ion homeostasis
GO:0008299	855970883587592	0.517012987012987	186187717265353	1	26	isoprenoid biosynthetic process
GO:0006766	855970883587592	0.517012987012987	186187717265353	1	26	vitamin metabolic process
GO:0006767	855970883587592	0.517012987012987	186187717265353	1	26	water-soluble vitamin metabolic process
GO:1902600	855970883587592	0.517012987012987	186187717265353	1	26	proton transmembrane transport
GO:0031123	855970883587592	0.517012987012987	186187717265353	1	26	RNA 3'-end processing
GO:0007034	855970883587592	0.517012987012987	186187717265353	1	26	vacuolar transport
GO:0016042	860703975142066	0.573434672457474	33657010428737	2	47	lipid catabolic process
GO:0051641	865023635910292	0.732154801720019	132479721900348	10	185	cellular localization
GO:0034613	866170465325132	0.696622003182915	973904982618772	7	136	cellular protein localization
GO:0070727	866170465325132	0.696622003182915	973904982618772	7	136	cellular macromolecule localization
GO:0006541	86634742753057	0.497002997002997	193348783314021	1	27	glutamine metabolic process
GO:0016125	86634742753057	0.497002997002997	193348783314021	1	27	sterol metabolic process
GO:0009117	870369586880308	0.676046552023623	859327925840093	6	120	nucleotide metabolic process
GO:0044282	874424673046787	0.627588964414234	6158516801854	4	86	small molecule catabolic process
GO:0051236	875978641358241	0.478475228475228	200509849362688	1	28	establishment of RNA localization
GO:0050657	875978641358241	0.478475228475228	200509849362688	1	28	nucleic acid transport
GO:0050658	875978641358241	0.478475228475228	200509849362688	1	28	RNA transport
GO:0018205	875978641358241	0.478475228475228	200509849362688	1	28	peptidyl-lysine modification
GO:0097435	875978641358241	0.478475228475228	200509849362688	1	28	supramolecular fiber organization
GO:0006073	875978641358241	0.478475228475228	200509849362688	1	28	cellular glucan metabolic process
GO:0006040	875978641358241	0.478475228475228	200509849362688	1	28	amino sugar metabolic process
GO:0055085	878325982650175	0.835202168965056	518461181923523	45	724	transmembrane transport
GO:1901615	881639585294498	0.642434210526316	751911935110081	5	105	organic hydroxy compound metabolic process
GO:0022411	884917899538858	0.461270871985158	207670915411356	1	29	cellular component disassembly
GO:0044042	884917899538858	0.461270871985158	207670915411356	1	29	glucan metabolic process
GO:0006403	884917899538858	0.461270871985158	207670915411356	1	29	RNA localization
GO:0019752	885402208673379	0.773445798845195	249921205098494	20	349	carboxylic acid metabolic process
GO:0006720	893214765857685	0.44525302283923	214831981460023	1	30	isoprenoid metabolic process
GO:0090501	896254305737355	0.515439739413681	372375434530707	2	52	RNA phosphodiester bond hydrolysis
GO:0006875	900915264655812	0.43030303030303	221993047508691	1	31	cellular metal ion homeostasis
GO:0090150	900915264655812	0.43030303030303	221993047508691	1	31	establishment of protein localization to membrane
GO:0010646	900915264655812	0.43030303030303	221993047508691	1	31	regulation of cell communication
GO:0032268	902269340489929	0.505205339464776	379536500579374	2	53	regulation of cellular protein metabolic process
GO:0043436	906735744149912	0.7534422391753	255650057937428	20	357	oxoacid metabolic process
GO:0030003	908062132821394	0.416317553414328	229154113557358	1	32	cellular cation homeostasis
GO:0045892	908062132821394	0.416317553414328	229154113557358	1	32	negative regulation of transcription, DNA-templated
GO:1903507	908062132821394	0.416317553414328	229154113557358	1	32	negative regulation of nucleic acid-templated transcription
GO:1902679	908062132821394	0.416317553414328	229154113557358	1	32	negative regulation of RNA biosynthetic process
GO:0051246	913337258868495	0.485895150881937	393858632676709	2	55	regulation of protein metabolic process
GO:0051253	914695053894985	0.403206168831169	236315179606025	1	33	negative regulation of RNA metabolic process
GO:0042180	914695053894985	0.403206168831169	236315179606025	1	33	cellular ketone metabolic process
GO:0044272	914695053894985	0.403206168831169	236315179606025	1	33	sulfur compound biosynthetic process
GO:0000398	914695053894985	0.403206168831169	236315179606025	1	33	mRNA splicing, via spliceosome
GO:0000375	914695053894985	0.403206168831169	236315179606025	1	33	RNA splicing, via transesterification reactions
GO:0000377	914695053894985	0.403206168831169	236315179606025	1	33	RNA splicing, via transesterification reactions with bulged adenosine as nucleophile
GO:0072657	914695053894985	0.403206168831169	236315179606025	1	33	protein localization to membrane
GO:0046394	915254400496664	0.635362359682495	105983777520278	7	148	carboxylic acid biosynthetic process
GO:0044255	917743426213422	0.647293830690946	118873696407879	8	166	cellular lipid metabolic process
GO:0045934	920850875554595	0.390889413616686	243476245654693	1	34	negative regulation of nucleobase-containing compound metabolic process
GO:0006873	920850875554595	0.390889413616686	243476245654693	1	34	cellular ion homeostasis
GO:0062197	920850875554595	0.390889413616686	243476245654693	1	34	cellular response to chemical stress
GO:0016192	922098558214	0.520932697403286	551402085747393	3	77	vesicle-mediated transport
GO:0008152	92506846156652	0.834337303866735	231159212050985	221	3228	metabolic process
GO:0044275	926563811656821	0.37929717341482	25063731170336	1	35	cellular carbohydrate catabolic process
GO:0010558	926563811656821	0.37929717341482	25063731170336	1	35	negative regulation of macromolecule biosynthetic process
GO:2000113	926563811656821	0.37929717341482	25063731170336	1	35	negative regulation of cellular macromolecule biosynthetic process
GO:0044267	929189381675176	0.775251608645438	418922363847045	34	585	cellular protein metabolic process
GO:0044260	929607715302228	0.83350579901382	100111703360371	89	1398	cellular macromolecule metabolic process
GO:0006486	936785826317304	0.358044733044733	264959443800695	1	37	protein glycosylation
GO:0055065	936785826317304	0.358044733044733	264959443800695	1	37	metal ion homeostasis
GO:0009101	936785826317304	0.358044733044733	264959443800695	1	37	glycoprotein biosynthetic process
GO:0043413	936785826317304	0.358044733044733	264959443800695	1	37	macromolecule glycosylation
GO:0022618	936785826317304	0.358044733044733	264959443800695	1	37	ribonucleoprotein complex assembly
GO:0071826	936785826317304	0.358044733044733	264959443800695	1	37	ribonucleoprotein complex subunit organization
GO:0008643	940517778397375	0.487341772151899	58720741599073	3	82	carbohydrate transport
GO:0008104	941027168534891	0.62672131147541	137492468134415	9	192	protein localization
GO:0044238	941113124992078	0.836451859383555	179599536500579	167	2508	primary metabolic process
GO:0006164	941351786969	0.348280098280098	272120509849363	1	38	purine nucleotide biosynthetic process
GO:0055080	941351786969	0.348280098280098	272120509849363	1	38	cation homeostasis
GO:0009152	941351786969	0.348280098280098	272120509849363	1	38	purine ribonucleotide biosynthetic process
GO:0043161	941351786969	0.348280098280098	272120509849363	1	38	proteasome-mediated ubiquitin-dependent protein catabolic process
GO:0098771	941351786969	0.348280098280098	272120509849363	1	38	inorganic ion homeostasis
GO:0009890	945588938670328	0.339029391660971	27928157589803	1	39	negative regulation of biosynthetic process
GO:0031327	945588938670328	0.339029391660971	27928157589803	1	39	negative regulation of cellular biosynthetic process
GO:0006399	946689323025031	0.475066569837812	601529548088065	3	84	tRNA metabolic process
GO:0006457	949520888612065	0.33025308025308	286442641946698	1	40	protein folding
GO:0009100	949520888612065	0.33025308025308	286442641946698	1	40	glycoprotein metabolic process
GO:0051172	949520888612065	0.33025308025308	286442641946698	1	40	negative regulation of nitrogen compound metabolic process
GO:0050801	949520888612065	0.33025308025308	286442641946698	1	40	ion homeostasis
GO:0006511	950090114932905	0.414416307659977	458308227114716	2	64	ubiquitin-dependent protein catabolic process
GO:0071704	95216964591785	0.823137822742915	199077636152955	186	2780	organic substance metabolic process
GO:0019941	953105121480473	0.407734863760922	465469293163384	2	65	modification-dependent protein catabolic process
GO:0015931	953169554207123	0.321915584415584	293603707995365	1	41	nucleobase-containing compound transport
GO:0051169	953169554207123	0.321915584415584	293603707995365	1	41	nuclear transport
GO:0006913	953169554207123	0.321915584415584	293603707995365	1	41	nucleocytoplasmic transport
GO:0072522	953169554207123	0.321915584415584	293603707995365	1	41	purine-containing compound biosynthetic process
GO:0006807	953889698311395	0.825236429589325	15675573580533	143	2189	nitrogen compound metabolic process
GO:0048518	95915884409801	0.607607495479349	156827346465817	10	219	positive regulation of biological process
GO:0009260	962612145223587	0.299229839927514	315086906141367	1	44	ribonucleotide biosynthetic process
GO:0044264	962612145223587	0.299229839927514	315086906141367	1	44	cellular polysaccharide metabolic process
GO:0010605	963515798392109	0.383003549030094	494113557358053	2	69	negative regulation of macromolecule metabolic process
GO:0051603	963515798392109	0.383003549030094	494113557358053	2	69	proteolysis involved in cellular protein catabolic process
GO:0044248	964215992899688	0.64654872187783	220560834298957	15	308	cellular catabolic process
GO:0046390	965317096552529	0.292355371900826	322247972190035	1	45	ribose phosphate biosynthetic process
GO:0031324	965317096552529	0.292355371900826	322247972190035	1	45	negative regulation of cellular metabolic process
GO:0044257	96574971517481	0.377275340103468	501274623406721	2	70	cellular protein catabolic process
GO:1901293	96574971517481	0.377275340103468	501274623406721	2	70	nucleoside phosphate biosynthetic process
GO:0043632	96574971517481	0.377275340103468	501274623406721	2	70	modification-dependent macromolecule catabolic process
GO:0051179	967358551947094	0.77083280085197	71467439165701	59	998	localization
GO:0010498	970155696670594	0.279503105590062	33657010428737	1	47	proteasomal protein catabolic process
GO:0018193	970155696670594	0.279503105590062	33657010428737	1	47	peptidyl-amino acid modification
GO:0098656	97169117078862	0.36105886131119	522757821552723	2	73	anion transmembrane transport
GO:0009892	973441359778824	0.35595367354325	52991888760139	2	74	negative regulation of metabolic process
GO:0030163	973441359778824	0.35595367354325	52991888760139	2	74	protein catabolic process
GO:0008380	974321143319359	0.267721861471861	350892236384705	1	49	RNA splicing
GO:0006082	974962238871407	0.656533632855668	287874855156431	20	402	organic acid metabolic process
GO:0009064	976181144893273	0.26219188974291	358053302433372	1	50	glutamine family amino acid metabolic process
GO:0048522	977434732551341	0.550579710144928	154679026651217	9	216	positive regulation of cellular process
GO:0051234	978356135130011	0.747731052506534	695339513325608	56	971	establishment of localization
GO:0006520	978685217145253	0.530865700718373	142505214368482	8	199	cellular amino acid metabolic process
GO:0033036	980122288051908	0.542285714285714	156827346465817	9	219	macromolecule localization
GO:0016053	98281649357635	0.498474588883101	132479721900348	7	185	organic acid biosynthetic process
GO:0051649	984574604818919	0.444308980493191	105983777520278	5	148	establishment of localization in cell
GO:0045944	98483721672244	0.371501998857796	759073001158749	3	106	positive regulation of transcription by RNA polymerase II
GO:0006725	984875190621483	0.755850455122888	941680185399768	78	1315	cellular aromatic compound metabolic process
GO:0010604	985366156576858	0.466865091417117	12102201622248	6	169	positive regulation of macromolecule metabolic process
GO:0051173	986068731131725	0.463897609273122	121738122827346	6	170	positive regulation of nitrogen compound metabolic process
GO:0090304	987077548308278	0.732529551206074	764801853997682	61	1068	nucleic acid metabolic process
GO:0050794	98749899943953	0.707549970788518	601529548088065	46	840	regulation of cellular process
GO:0044550	987991853365776	0.455208395091006	123886442641947	6	173	secondary metabolite biosynthetic process
GO:0009893	989132513031707	0.449586970531373	12531865585168	6	175	positive regulation of metabolic process
GO:0031325	989132513031707	0.449586970531373	12531865585168	6	175	positive regulation of cellular metabolic process
GO:0045935	989288741903571	0.42280701754386	110996523754345	5	155	positive regulation of nucleobase-containing compound metabolic process
GO:0046483	989621746665079	0.742531141690402	963879490150637	79	1346	heterocycle metabolic process
GO:0006139	989836198145291	0.734582337688749	879378910776362	71	1228	nucleobase-containing compound metabolic process
GO:0019219	989965222461021	0.665645046329294	460456546929316	33	643	regulation of nucleobase-containing compound metabolic process
GO:0034622	99114318184952	0.340861344537815	823522595596756	3	115	cellular protein-containing complex assembly
GO:1901137	99114318184952	0.340861344537815	823522595596756	3	115	carbohydrate derivative biosynthetic process
GO:1901360	991264046633578	0.740273020600645	102188412514484	84	1427	organic cyclic compound metabolic process
GO:0006355	991409226268495	0.655788206979543	452579374275782	32	632	regulation of transcription, DNA-templated
GO:1903506	991409226268495	0.655788206979543	452579374275782	32	632	regulation of nucleic acid-templated transcription
GO:2001141	991409226268495	0.655788206979543	452579374275782	32	632	regulation of RNA biosynthetic process
GO:0034654	991428855776496	0.68597212927607	577898030127462	43	807	nucleobase-containing compound biosynthetic process
GO:0043933	991463062527791	0.378957670663078	988227114716107	4	138	protein-containing complex subunit organization
GO:0065007	992386827216684	0.702383367139959	703216685979143	54	982	biological regulation
GO:0050789	992443425214392	0.689575122072791	625877172653534	47	874	regulation of biological process
GO:0006811	992458073695385	0.612399428528461	349460023174971	23	488	ion transport
GO:0018130	992535346598274	0.69107489010839	637334878331402	48	890	heterocycle biosynthetic process
GO:0034470	992615216680746	0.331713554987212	845005793742758	3	118	ncRNA processing
GO:0051252	992871283458823	0.648151457745052	456876013904983	32	638	regulation of RNA metabolic process
GO:0006810	993133648164434	0.695287218135829	68388180764774	52	955	transport
GO:0044283	993160795274607	0.498221585178107	187619930475087	10	262	small molecule biosynthetic process
GO:0009165	993384396286977	0.193821330184967	479791425260718	1	67	nucleotide biosynthetic process
GO:0019748	99410277914849	0.41846726109075	133911935110081	6	187	secondary metabolic process
GO:0065003	994215284349179	0.320233975943318	873650057937428	3	122	protein-containing complex assembly
GO:0016071	995171812305461	0.259788605996144	716106604866744	2	100	mRNA metabolic process
GO:0032774	995332198805418	0.6417595082597	501274623406721	35	700	RNA biosynthetic process
GO:0045893	995449007165164	0.349214245336348	106699884125145	4	149	positive regulation of transcription, DNA-templated
GO:1903508	995705417804616	0.346732539860768	107415990730012	4	150	positive regulation of nucleic acid-templated transcription
GO:1902680	995705417804616	0.346732539860768	107415990730012	4	150	positive regulation of RNA biosynthetic process
GO:0010556	995732608908935	0.628507086723856	46833371958285	32	654	regulation of macromolecule biosynthetic process
GO:2000112	995732608908935	0.628507086723856	46833371958285	32	654	regulation of cellular macromolecule biosynthetic process
GO:0019438	996135765941431	0.659206891708413	608690614136732	44	850	aromatic compound biosynthetic process
GO:0045184	996162530552968	0.373423388352538	124602549246813	5	174	establishment of protein localization
GO:0051171	996177162903698	0.631374722838137	494113557358053	34	690	regulation of nitrogen compound metabolic process
GO:0051254	996177178907139	0.34186973859105	108848203939745	4	152	positive regulation of RNA metabolic process
GO:0080090	996418302808486	0.629079856313899	495545770567787	34	692	regulation of primary metabolic process
GO:0044281	996439891340815	0.610554462748955	436825028968714	29	610	small molecule metabolic process
GO:0009889	996614614302657	0.62022693749175	473346465816918	32	661	regulation of biosynthetic process
GO:0031326	996614614302657	0.62022693749175	473346465816918	32	661	regulation of cellular biosynthetic process
GO:0010557	996792472116516	0.334817066550863	110996523754345	4	155	positive regulation of macromolecule biosynthetic process
GO:0031323	99685909101942	0.624531722054381	498410196987254	34	696	regulation of cellular metabolic process
GO:0071705	996878777271909	0.432351930347119	171865585168019	8	240	nitrogen compound transport
GO:0097659	997060187426065	0.622278203723987	499842410196987	34	698	nucleic acid-templated transcription
GO:0060255	997125900451866	0.624785315586088	512016222479722	35	715	regulation of macromolecule metabolic process
GO:0010468	997284751245138	0.616192479796968	489816917728853	33	684	regulation of gene expression
GO:0009891	99731168831488	0.328039173940813	113144843568946	4	158	positive regulation of biosynthetic process
GO:0031328	99731168831488	0.328039173940813	113144843568946	4	158	positive regulation of cellular biosynthetic process
GO:1901362	997351724922186	0.659605896651101	685314020857474	50	957	organic cyclic compound biosynthetic process
GO:0006397	997705655264252	0.159334415584416	580046349942063	1	81	mRNA processing
GO:0006351	997931086715998	0.607260671636867	495545770567787	33	692	transcription, DNA-templated
GO:0019222	998076107156397	0.611735791738745	520609501738123	35	727	regulation of metabolic process
GO:0015031	998226822844032	0.313206394460849	118157589803013	4	165	protein transport
GO:0043043	998448673183003	0.365279246371239	15181460023175	6	212	peptide biosynthetic process
GO:0009059	998774272682161	0.634850264239577	691758980301275	49	966	macromolecule biosynthetic process
GO:0015833	998836800873831	0.299609679937549	12317033603708	4	172	peptide transport
GO:0006366	999023844647387	0.539120494889726	388845886442642	23	543	transcription by RNA polymerase II
GO:0006518	99905811236059	0.349159567119503	15825955967555	6	221	peptide metabolic process
GO:0006357	999082138084067	0.53142443164177	377388180764774	22	527	regulation of transcription by RNA polymerase II
GO:0042886	99914198203624	0.290571401497205	126750869061414	4	177	amide transport
GO:0006412	999222074269869	0.318010285866952	144653534183082	5	202	translation
GO:0034645	999271000833488	0.61643968789362	680301274623407	47	950	cellular macromolecule biosynthetic process
GO:0034641	999302074495377	0.664033720264728	104623174971031	80	1461	cellular nitrogen compound metabolic process
GO:0009987	999401280444139	0.631911144904608	256867439165701	236	3587	cellular process
GO:0034660	999407558212834	0.243580012650221	113144843568946	3	158	ncRNA metabolic process
GO:0043604	999494170563266	0.331201261719092	166136732329085	6	232	amide biosynthetic process
GO:0006886	999534604553521	0.125530410183876	730428736964079	1	102	intracellular protein transport
GO:0071702	999617083694399	0.409831910622681	244908458864426	11	342	organic substance transport
GO:0022607	999625051887795	0.232631324134592	118157589803013	3	165	cellular component assembly
GO:0006820	999656085122537	0.419421487603306	260662804171495	12	364	anion transport
GO:0044237	999663482294278	0.67346081335847	179098261877173	151	2501	cellular metabolic process
GO:0046907	999711337491597	0.181238722377147	100971031286211	2	141	intracellular transport
GO:0043603	999805752834813	0.328542042946016	194064889918888	7	271	cellular amide metabolic process
GO:0022613	999827367341888	0.110845295055821	823522595596756	1	115	ribonucleoprotein complex biogenesis
GO:0006396	999840776917499	0.249573770491803	146085747392816	4	204	RNA processing
GO:0044271	99992782207655	0.56802836442115	749763615295481	49	1047	cellular nitrogen compound biosynthetic process
GO:0016070	999970735596214	0.532901780769657	68388180764774	42	955	RNA metabolic process
GO:0044249	999978008966554	0.582061098474566	101042641946698	70	1411	cellular biosynthetic process
GO:1901576	999983536279115	0.58086766997857	104909617612978	73	1465	organic substance biosynthetic process
GO:0009058	999992937941607	0.57383768115942	113073232908459	79	1579	biosynthetic process
GO:1901566	999998793556261	0.313772296266826	335853997682503	12	469	organonitrogen compound biosynthetic process
GO:0044085	99999880913369	0.149848557309103	178310544611819	3	249	cellular component biogenesis
GO:0010467	999999845284345	0.456862069213147	780556199304751	43	1090	gene expression
