# Supplementary material for: Incorporation of the histone variant H2A.Z counteracts gene silencing mediated by H3K27 trimethylation in Fusarium fujikuroi
Source: Epigenetics Chromatin. 2024 Mar 20;17:7. doi: 10.1186/s13072-024-00532-y (PMC10953111; doi:10.1186/s13072-024-00532-y)
Supplement: Supplementary file 4 — Additional file 4: Table S4. Table of conserved gene analysis including FfH2A.Z marked genes and genes decorated with the histone marks H3K27me3 and/or H3K4me3 [file 13072_2024_532_MOESM4_ESM.xls]

## Sheet: conserv_table
	total	H2A.Z	H3K27me3	non-H3K27me3	H3K4me3	H2A.Z and H3K27	non-H2A.Z and H3K27me3	H2A.Z and non-H3K27me3
high conserved	3350	605	566	2623	847	77	420	503
low conserved	8934	1333	3749	4160	834	641	2791	547
high / low	0.374972	0.453863	0.150974	0.630529	1.01559	0.120125	0.150484	0.919561
